# Supplementary material for: In situ transplantation of adipose-derived stem cells via photoactivation improves glucose metabolism in obese mice
Source: Stem Cell Res Ther. 2021 Jul 15;12:408. doi: 10.1186/s13287-021-02494-4 (PMC8281693; doi:10.1186/s13287-021-02494-4)
Supplement: Supplementary file 1 — Additional file 1: Table S1. The normal hASCs CM (conditional medium) were identified in the comparative analyses. [file 13287_2021_2494_MOESM1_ESM.xlsx]

## Sheet: CC
ID	Description	GeneRatio	BgRatio	FoldEnrichment	pvalue	p.adjust	qvalue	genes	Count
GO:0044421	extracellular region part	179/269	3503/19032	3.61531	1e-30	2.023e-28	1.98e-28	RPS19/COL1A2/HNRNPA2B1/PATJ/EEF1A1/ALB/FBN2/COL12A1/COL15A1/HNRNPM/CDH11/APP/COL11A2/SPTAN1/SERPINF2/PSAP/EFEMP1/C4B/VIM/CSTB/ENO1/HBB/PRNP/IGFBP3/FABP1/QSOX1/THBS1/APOC3/MYH9/CDH2/CXCL8/GPC1/YBX1/CCDC80/LTF/KRT19/FAM3C/IGFBP2/F2/AHSG/TF/IGFBP5/RPS3A/SPP1/CANX/GC/FGB/SPARC/NPC2/RPL14/APOE/HBG2/SDC1/CSF1/CFL1/ADM/B2M/DCTN2/IGFBP6/APOA1/FBLN5/COMP/CHGA/FN1/RPL4/COTL1/PKM/COL18A1/SOD1/SERPINF1/AFP/A…	179
GO:0005615	extracellular space	173/269	3302/19032	3.70682	1e-30	2.023e-28	1.98e-28	RPS19/COL1A2/HNRNPA2B1/PATJ/EEF1A1/ALB/COL12A1/COL15A1/HNRNPM/CDH11/APP/COL11A2/SPTAN1/SERPINF2/PSAP/EFEMP1/C4B/VIM/CSTB/ENO1/HBB/PRNP/IGFBP3/FABP1/QSOX1/THBS1/APOC3/MYH9/CXCL8/GPC1/YBX1/LTF/KRT19/FAM3C/IGFBP2/F2/AHSG/TF/IGFBP5/RPS3A/SPP1/CANX/GC/FGB/SPARC/NPC2/RPL14/APOE/HBG2/SDC1/CSF1/CFL1/ADM/B2M/DCTN2/IGFBP6/APOA1/FBLN5/COMP/CHGA/FN1/RPL4/COTL1/PKM/COL18A1/SOD1/SERPINF1/AFP/ARHGDIA/KRT9/C3/AD…	173
GO:0005576	extracellular region	186/269	4339/19032	3.03288	1e-30	2.023e-28	1.98e-28	RPS19/COL1A2/HNRNPA2B1/PATJ/EEF1A1/ALB/FBN2/COL12A1/COL15A1/HNRNPM/CDH11/APP/COL11A2/SPTAN1/SERPINF2/PSAP/EFEMP1/C4B/VIM/CSTB/ENO1/HBB/PRNP/IGFBP3/FABP1/QSOX1/THBS1/APOC3/MYH9/CDH2/CXCL8/GPC1/YBX1/SCG5/CCDC80/LTF/KRT19/FAM3C/IGFBP2/F2/AHSG/TF/IGFBP5/RPS3A/SPP1/CANX/GC/FGB/SPARC/NPC2/RPL14/APOE/SPINK5/HBG2/PPIE/SDC1/CSF1/CFL1/ADM/B2M/DCTN2/IGFBP6/APOA1/FBLN5/COMP/CHGA/FN1/RPL4/COTL1/PKM/COL18A1/SO…	186
GO:1903561	extracellular vesicle	136/269	2115/19032	4.54947	1e-30	2.023e-28	1.98e-28	RPS19/COL1A2/HNRNPA2B1/PATJ/EEF1A1/ALB/COL12A1/COL15A1/HNRNPM/CDH11/APP/SPTAN1/SERPINF2/PSAP/EFEMP1/C4B/VIM/CSTB/ENO1/HBB/PRNP/FABP1/QSOX1/THBS1/APOC3/MYH9/GPC1/YBX1/LTF/KRT19/FAM3C/IGFBP2/F2/AHSG/TF/RPS3A/SPP1/CANX/GC/FGB/NPC2/RPL14/APOE/SDC1/CFL1/B2M/DCTN2/APOA1/FBLN5/COMP/FN1/RPL4/COTL1/PKM/COL18A1/SOD1/SERPINF1/ARHGDIA/KRT9/C3/ADAM10/PDCD5/SLC9A3R1/STX7/ATP6V1G1/SH3BGRL/F9/SERPINC1/A2M/TIMP1/…	136
GO:0043230	extracellular organelle	136/269	2117/19032	4.54517	1e-30	2.023e-28	1.98e-28	RPS19/COL1A2/HNRNPA2B1/PATJ/EEF1A1/ALB/COL12A1/COL15A1/HNRNPM/CDH11/APP/SPTAN1/SERPINF2/PSAP/EFEMP1/C4B/VIM/CSTB/ENO1/HBB/PRNP/FABP1/QSOX1/THBS1/APOC3/MYH9/GPC1/YBX1/LTF/KRT19/FAM3C/IGFBP2/F2/AHSG/TF/RPS3A/SPP1/CANX/GC/FGB/NPC2/RPL14/APOE/SDC1/CFL1/B2M/DCTN2/APOA1/FBLN5/COMP/FN1/RPL4/COTL1/PKM/COL18A1/SOD1/SERPINF1/ARHGDIA/KRT9/C3/ADAM10/PDCD5/SLC9A3R1/STX7/ATP6V1G1/SH3BGRL/F9/SERPINC1/A2M/TIMP1/…	136
GO:0070062	extracellular exosome	135/269	2095/19032	4.55913	1e-30	2.023e-28	1.98e-28	RPS19/COL1A2/HNRNPA2B1/PATJ/EEF1A1/ALB/COL12A1/COL15A1/HNRNPM/CDH11/APP/SPTAN1/SERPINF2/PSAP/EFEMP1/C4B/VIM/CSTB/ENO1/HBB/PRNP/FABP1/QSOX1/THBS1/APOC3/MYH9/GPC1/YBX1/LTF/KRT19/FAM3C/IGFBP2/F2/AHSG/TF/RPS3A/SPP1/CANX/GC/FGB/NPC2/RPL14/APOE/SDC1/CFL1/B2M/DCTN2/APOA1/FBLN5/COMP/FN1/RPL4/COTL1/PKM/COL18A1/SOD1/SERPINF1/ARHGDIA/KRT9/C3/ADAM10/PDCD5/SLC9A3R1/STX7/ATP6V1G1/SH3BGRL/F9/SERPINC1/A2M/TIMP1/…	135
GO:0031982	vesicle	159/269	3794/19032	2.96505	1e-30	2.023e-28	1.98e-28	RPS19/COL1A2/HNRNPA2B1/PATJ/EEF1A1/ALB/COL12A1/COL15A1/HNRNPM/CDH11/APP/SYBU/NRXN1/SPTAN1/SERPINF2/PSAP/EFEMP1/C4B/VIM/CSTB/ENO1/HBB/UHRF1BP1L/PRNP/FABP1/QSOX1/THBS1/APOC3/MYH9/DYNC1LI2/GPC1/YBX1/SCG5/LTF/KRT19/FAM3C/IGFBP2/F2/AHSG/TF/RPS3A/SPP1/CANX/GC/FGB/SPARC/NPC2/RPL14/APOE/SPINK5/PPIE/SDC1/CFL1/B2M/DCTN2/APOA1/FBLN5/COMP/CHGA/ZYX/FN1/RPL4/COTL1/PKM/COL18A1/SOD1/SERPINF1/ARHGDIA/KRT9/C3/ADAM…	159
GO:0062023	collagen-containing extracellular matrix	55/269	333/19032	11.6856	1e-30	2.023e-28	1.98e-28	COL1A2/FBN2/COL12A1/COL15A1/COL11A2/SERPINF2/PSAP/EFEMP1/CSTB/THBS1/APOC3/CDH2/GPC1/CCDC80/AHSG/FGB/SPARC/APOE/APOA1/FBLN5/COMP/FN1/COL18A1/SERPINF1/SERPINC1/A2M/TIMP1/KNG1/COL1A1/COL2A1/COL3A1/APOH/CLEC3B/COL5A2/COL11A1/COL6A1/COL6A3/MMP9/ACAN/ITIH2/COL5A1/LUM/CDH13/HSPG2/COL7A1/LOXL1/LTBP1/LTBP2/POSTN/TGFBI/LTBP4/PXDN/HTRA1/EMILIN2/SPON1	55
GO:0031012	extracellular matrix	63/269	495/19032	9.00466	1e-30	2.023e-28	1.98e-28	COL1A2/FBN2/COL12A1/COL15A1/HNRNPM/COL11A2/SERPINF2/PSAP/EFEMP1/CSTB/THBS1/APOC3/CDH2/GPC1/CCDC80/AHSG/FGB/SPARC/APOE/APOA1/FBLN5/COMP/FN1/PKM/COL18A1/SOD1/SERPINF1/SERPINC1/A2M/TIMP1/KNG1/COL1A1/COL2A1/COL3A1/APOH/KRT1/CLEC3B/COL5A2/MMP3/COL11A1/COL6A1/COL6A3/MMP9/ACAN/ITIH2/COL5A1/LOX/LUM/CDH13/HSPG2/COL7A1/LOXL1/LTBP1/LTBP2/POSTN/TGFBI/LTBP4/PXDN/HTRA1/RARRES2/SPON2/EMILIN2/SPON1	63
GO:0005788	endoplasmic reticulum lumen	50/269	300/19032	11.7918	1e-30	2.023e-28	1.98e-28	COL1A2/ALB/COL12A1/COL15A1/APP/COL11A2/IGFBP3/QSOX1/THBS1/CDH2/F2/AHSG/TF/IGFBP5/SPP1/CANX/APOE/CSF1/B2M/APOA1/KTN1/FN1/COL18A1/AFP/C3/ADAM10/F9/SERPINC1/TIMP1/CST3/KNG1/COL1A1/COL2A1/COL3A1/COL5A2/DBI/COL11A1/COL6A1/COL6A3/F5/ITIH2/COL5A1/IGFBP4/PPIB/COL7A1/NUCB1/CKAP4/LTBP1/GOLM1/SPON1	50
GO:0060205	cytoplasmic vesicle lumen	38/269	336/19032	8.00159	2.1e-23	3.86209e-21	3.51596e-21	EEF1A1/ALB/APP/SPTAN1/SERPINF2/CSTB/HBB/QSOX1/THBS1/LTF/FAM3C/AHSG/TF/FGB/SPARC/NPC2/APOE/PPIE/B2M/APOA1/FN1/COTL1/PKM/C3/A2M/TIMP1/KNG1/APOH/CLEC3B/GSN/TUBB/GRP/F5/TMSB4X/PPIA/TUBB4B/HBA1/RARRES2	38
GO:0031983	vesicle lumen	38/269	337/19032	7.97785	2.3e-23	3.87742e-21	3.795e-21	EEF1A1/ALB/APP/SPTAN1/SERPINF2/CSTB/HBB/QSOX1/THBS1/LTF/FAM3C/AHSG/TF/FGB/SPARC/NPC2/APOE/PPIE/B2M/APOA1/FN1/COTL1/PKM/C3/A2M/TIMP1/KNG1/APOH/CLEC3B/GSN/TUBB/GRP/F5/TMSB4X/PPIA/TUBB4B/HBA1/RARRES2	38
GO:0072562	blood microparticle	26/269	143/19032	12.8638	1.3e-21	2.023e-19	1.98e-19	ALB/SERPINF2/C4B/HBB/F2/AHSG/TF/GC/FGB/APOE/HBG2/APOA1/FN1/C3/SERPINC1/A2M/KNG1/KRT1/GSN/PFN1/ITIH2/MSN/ACTB/YWHAZ/ACTG1/HBA1	26
GO:0034774	secretory granule lumen	35/269	320/19032	7.73838	3.9e-21	5.6355e-19	5.51571e-19	EEF1A1/ALB/APP/SPTAN1/SERPINF2/CSTB/QSOX1/THBS1/LTF/FAM3C/AHSG/TF/FGB/SPARC/NPC2/PPIE/B2M/APOA1/FN1/COTL1/PKM/C3/A2M/TIMP1/KNG1/APOH/CLEC3B/GSN/TUBB/GRP/F5/TMSB4X/PPIA/TUBB4B/RARRES2	35
GO:0005925	focal adhesion	38/269	407/19032	6.60574	1.9e-20	2.56247e-18	2.43391e-18	RPS19/TNS1/CD99/VIM/MYH9/CDH2/RPS3A/CFL1/B2M/RPS10/ZYX/PPP1R12A/RPL4/PDLIM1/ADAM10/GSN/NPM1/PFN1/RPL7/CSRP1/PPIB/MSN/MARCKS/CDH13/ACTB/HNRNPK/RPL7A/RPS4X/PPIA/YWHAZ/ACTG1/TPM4/HSPG2/AHNAK/CTTN/LASP1/PDLIM7/TLN1	38
GO:0005924	cell-substrate adherens junction	38/269	410/19032	6.5574	2.5e-20	3.16094e-18	3.08693e-18	RPS19/TNS1/CD99/VIM/MYH9/CDH2/RPS3A/CFL1/B2M/RPS10/ZYX/PPP1R12A/RPL4/PDLIM1/ADAM10/GSN/NPM1/PFN1/RPL7/CSRP1/PPIB/MSN/MARCKS/CDH13/ACTB/HNRNPK/RPL7A/RPS4X/PPIA/YWHAZ/ACTG1/TPM4/HSPG2/AHNAK/CTTN/LASP1/PDLIM7/TLN1	38
GO:0030055	cell-substrate junction	38/269	414/19032	6.49405	3.5e-20	4.165e-18	4.07647e-18	RPS19/TNS1/CD99/VIM/MYH9/CDH2/RPS3A/CFL1/B2M/RPS10/ZYX/PPP1R12A/RPL4/PDLIM1/ADAM10/GSN/NPM1/PFN1/RPL7/CSRP1/PPIB/MSN/MARCKS/CDH13/ACTB/HNRNPK/RPL7A/RPS4X/PPIA/YWHAZ/ACTG1/TPM4/HSPG2/AHNAK/CTTN/LASP1/PDLIM7/TLN1	38
GO:0044444	cytoplasmic part	209/269	9722/19032	1.52098	1.2e-19	1.34867e-17	1.27611e-17	RPS19/COL1A2/PATJ/EEF1A1/ALB/FKBP1A/COL12A1/COL15A1/RBP1/APP/GCKR/COL11A2/SYBU/CAST/NRXN1/SPTAN1/SERPINF2/PSAP/RTN4/VIM/CSTB/ENO1/HBB/UHRF1BP1L/PRNP/IGFBP3/FABP1/QSOX1/THBS1/APOC3/MYH9/PEA15/GKAP1/DYNC1LI2/PTMA/RPL29/CDH2/GPC1/YBX1/SCG5/CALD1/LTF/KRT19/FAM3C/IGFBP2/F2/AHSG/TF/IGFBP5/RPS3A/SPP1/DBN1/CANX/GC/FGB/CIRBP/SPARC/MTDH/NPC2/RPL14/APOE/MAP2/MAP4/SPINK5/EIF4B/HBG2/PPIE/SDC1/CAVIN3/CSF1/CFL1…	209
GO:0005737	cytoplasm	231/269	11599/19032	1.40904	1.4e-19	1.49063e-17	1.45895e-17	RPS19/COL1A2/HNRNPA2B1/PATJ/EEF1A1/ALB/TNS1/FKBP1A/COL12A1/COL15A1/HNRNPM/TMSB15B/CDH11/CD99/RBP1/APP/GCKR/COL11A2/SYBU/CAST/NRXN1/SPTAN1/SERPINF2/PSAP/RTN4/VIM/CSTB/ENSA/ENO1/HBB/UHRF1BP1L/PRNP/IGFBP3/FABP1/QSOX1/THBS1/APOC3/MYH9/PEA15/GKAP1/DYNC1LI2/PTMA/RPL29/CDH2/GPC1/YBX1/SCG5/CALD1/LTF/KRT19/FAM3C/IGFBP2/F2/AHSG/TF/IGFBP5/RPS3A/SPP1/DBN1/CANX/GC/FGB/CIRBP/TBCA/SPARC/MTDH/NPC2/RPL14/APOE/MAP…	231
GO:0005912	adherens junction	41/269	542/19032	5.35201	1.2e-18	1.2138e-16	1.17476e-16	RPS19/TNS1/CDH4/CDH11/CD99/VIM/MYH9/CDH2/RPS3A/CFL1/B2M/RPS10/ZYX/PPP1R12A/RPL4/PDLIM1/ADAM10/GSN/NPM1/PFN1/RPL7/CSRP1/PPIB/MSN/MARCKS/CDH13/ACTB/HNRNPK/RPL7A/RPS4X/PPIA/YWHAZ/ACTG1/TPM4/HSPG2/AHNAK/CTTN/LASP1/PDLIM5/PDLIM7/TLN1	41
GO:0030141	secretory granule	50/269	838/19032	4.22142	3.1e-18	2.98633e-16	2.73749e-16	EEF1A1/ALB/APP/SPTAN1/SERPINF2/PSAP/CSTB/HBB/QSOX1/THBS1/SCG5/LTF/FAM3C/AHSG/TF/FGB/SPARC/NPC2/SPINK5/PPIE/B2M/APOA1/CHGA/FN1/COTL1/PKM/SOD1/C3/ADAM10/STX7/A2M/TIMP1/CST3/KNG1/COL1A1/APOH/KRT1/CLEC3B/GSN/TUBB/GRP/F5/MMP9/TMSB4X/PPIA/TUBB4B/CKAP4/LOXL1/PDAP1/RARRES2	50
GO:0070161	anchoring junction	41/269	558/19032	5.19854	3.5e-18	3.16643e-16	3.02826e-16	RPS19/TNS1/CDH4/CDH11/CD99/VIM/MYH9/CDH2/RPS3A/CFL1/B2M/RPS10/ZYX/PPP1R12A/RPL4/PDLIM1/ADAM10/GSN/NPM1/PFN1/RPL7/CSRP1/PPIB/MSN/MARCKS/CDH13/ACTB/HNRNPK/RPL7A/RPS4X/PPIA/YWHAZ/ACTG1/TPM4/HSPG2/AHNAK/CTTN/LASP1/PDLIM5/PDLIM7/TLN1	41
GO:0044420	extracellular matrix component	16/269	49/19032	23.1023	3.6e-18	3.16643e-16	3.09913e-16	COL1A2/FBN2/COL12A1/COL15A1/COL11A2/FBLN5/COL1A1/COL2A1/COL3A1/COL5A2/COL11A1/ACAN/COL5A1/LUM/COL7A1/LTBP1	16
GO:0012505	endomembrane system	127/269	4457/19032	2.01601	7.5e-18	6.32187e-16	6.1875e-16	COL1A2/EEF1A1/ALB/FKBP1A/COL12A1/COL15A1/APP/COL11A2/SYBU/CAST/NRXN1/SPTAN1/SERPINF2/PSAP/RTN4/CSTB/HBB/UHRF1BP1L/PRNP/IGFBP3/QSOX1/THBS1/APOC3/GKAP1/DYNC1LI2/CDH2/GPC1/YBX1/SCG5/LTF/FAM3C/F2/AHSG/TF/IGFBP5/RPS3A/SPP1/CANX/FGB/SPARC/MTDH/NPC2/APOE/SPINK5/PPIE/SDC1/CSF1/SLC38A10/B2M/IGFBP6/APOA1/KTN1/CHGA/FN1/RPL4/COTL1/PKM/COL18A1/SOD1/AFP/C3/ADAM10/SLC9A3R1/STX7/STAM2/F9/SERPINC1/A2M/TIMP1/CST3/…	127
GO:0099503	secretory vesicle	53/269	989/19032	3.79151	2.7e-17	2.18484e-15	2.1384e-15	EEF1A1/ALB/APP/SPTAN1/SERPINF2/PSAP/CSTB/HBB/QSOX1/THBS1/SCG5/LTF/FAM3C/AHSG/TF/FGB/SPARC/NPC2/SPINK5/PPIE/B2M/APOA1/CHGA/FN1/COTL1/PKM/SOD1/C3/ADAM10/STX7/A2M/TIMP1/CST3/KNG1/NGF/COL1A1/APOH/KRT1/CLEC3B/GSN/TUBB/GRP/CALM3/F5/MMP9/PEBP1/TMSB4X/PPIA/TUBB4B/CKAP4/LOXL1/PDAP1/RARRES2	53
GO:0031974	membrane-enclosed lumen	136/269	5258/19032	1.83	9.6e-16	6.936e-14	6.47684e-14	RPS19/COL1A2/HNRNPA2B1/EEF1A1/ALB/COL12A1/COL15A1/HNRNPM/RBP1/APP/GCKR/COL11A2/NRXN1/SPTAN1/SERPINF2/PSAP/VIM/CSTB/ENSA/HBB/IGFBP3/FABP1/QSOX1/THBS1/PTMA/CDH2/GPC1/YBX1/LTF/FAM3C/F2/AHSG/TF/IGFBP5/RPS3A/SPP1/CANX/GC/FGB/CIRBP/TBCA/SPARC/MTDH/NPC2/APOE/MAP2/PPIE/SDC1/CSF1/CFL1/B2M/RPS10/APOA1/KTN1/FN1/PPP1R12A/RPL4/ARPP19/COTL1/PKM/COL18A1/SOD1/AFP/C3/ADAM10/EDF1/STAM2/F9/SERPINC1/A2M/TIMP1/CST3/K…	136
GO:0043233	organelle lumen	136/269	5258/19032	1.83	9.6e-16	6.936e-14	6.47684e-14	RPS19/COL1A2/HNRNPA2B1/EEF1A1/ALB/COL12A1/COL15A1/HNRNPM/RBP1/APP/GCKR/COL11A2/NRXN1/SPTAN1/SERPINF2/PSAP/VIM/CSTB/ENSA/HBB/IGFBP3/FABP1/QSOX1/THBS1/PTMA/CDH2/GPC1/YBX1/LTF/FAM3C/F2/AHSG/TF/IGFBP5/RPS3A/SPP1/CANX/GC/FGB/CIRBP/TBCA/SPARC/MTDH/NPC2/APOE/MAP2/PPIE/SDC1/CSF1/CFL1/B2M/RPS10/APOA1/KTN1/FN1/PPP1R12A/RPL4/ARPP19/COTL1/PKM/COL18A1/SOD1/AFP/C3/ADAM10/EDF1/STAM2/F9/SERPINC1/A2M/TIMP1/CST3/K…	136
GO:0070013	intracellular organelle lumen	136/269	5258/19032	1.83	9.6e-16	6.936e-14	6.47684e-14	RPS19/COL1A2/HNRNPA2B1/EEF1A1/ALB/COL12A1/COL15A1/HNRNPM/RBP1/APP/GCKR/COL11A2/NRXN1/SPTAN1/SERPINF2/PSAP/VIM/CSTB/ENSA/HBB/IGFBP3/FABP1/QSOX1/THBS1/PTMA/CDH2/GPC1/YBX1/LTF/FAM3C/F2/AHSG/TF/IGFBP5/RPS3A/SPP1/CANX/GC/FGB/CIRBP/TBCA/SPARC/MTDH/NPC2/APOE/MAP2/PPIE/SDC1/CSF1/CFL1/B2M/RPS10/APOA1/KTN1/FN1/PPP1R12A/RPL4/ARPP19/COTL1/PKM/COL18A1/SOD1/AFP/C3/ADAM10/EDF1/STAM2/F9/SERPINC1/A2M/TIMP1/CST3/K…	136
GO:0005583	fibrillar collagen trimer	9/269	11/19032	57.8871	1.1e-15	7.41767e-14	7.26e-14	COL1A2/COL11A2/COL1A1/COL2A1/COL3A1/COL5A2/COL11A1/COL5A1/LUM	9
GO:0098643	banded collagen fibril	9/269	11/19032	57.8871	1.1e-15	7.41767e-14	7.26e-14	COL1A2/COL11A2/COL1A1/COL2A1/COL3A1/COL5A2/COL11A1/COL5A1/LUM	9
GO:0005581	collagen trimer	17/269	91/19032	13.2172	9.7e-15	6.33003e-13	6.19548e-13	COL1A2/COL12A1/COL15A1/COL11A2/COL18A1/COL1A1/COL2A1/COL3A1/COL5A2/COL11A1/COL6A1/COL6A3/COL5A1/LOX/LUM/COL7A1/EMILIN2	17
GO:0098644	complex of collagen trimers	10/269	19/19032	37.2373	2.2e-14	1.39081e-12	1.35688e-12	COL1A2/COL11A2/COL1A1/COL2A1/COL3A1/COL5A2/COL11A1/COL5A1/LUM/COL7A1	10
GO:0005783	endoplasmic reticulum	70/269	1901/19032	2.60524	3.2e-14	1.9617e-12	1.92e-12	COL1A2/ALB/FKBP1A/COL12A1/COL15A1/APP/COL11A2/CAST/NRXN1/RTN4/PRNP/IGFBP3/QSOX1/THBS1/CDH2/F2/AHSG/TF/IGFBP5/RPS3A/SPP1/CANX/FGB/MTDH/NPC2/APOE/SPINK5/CSF1/B2M/APOA1/KTN1/FN1/RPL4/COL18A1/AFP/C3/ADAM10/F9/SERPINC1/TIMP1/CST3/KNG1/COL1A1/COL2A1/COL3A1/COL5A2/DBI/COL11A1/COL6A1/COL6A3/F5/ITIH2/COL5A1/IGFBP4/PPIB/MAN1A1/UFM1/RPS28/RPS27A/RPS21/SRPX/COL7A1/NUCB1/CKAP4/LTBP1/GOLM1/PXDN/AHCYL2/SDF4/SPO…	70
GO:0043227	membrane-bounded organelle	231/269	12521/19032	1.30528	5.3e-14	3.1535e-12	3.08647e-12	RPS19/COL1A2/HNRNPA2B1/PATJ/EEF1A1/ALB/FKBP1A/COL12A1/COL15A1/HNRNPM/CDH11/RBP1/APP/GCKR/COL11A2/SYBU/CAST/NRXN1/SPTAN1/SERPINF2/PSAP/RTN4/EFEMP1/C4B/VIM/CSTB/ENSA/ENO1/HBB/UHRF1BP1L/PRNP/IGFBP3/FABP1/QSOX1/THBS1/APOC3/MYH9/PEA15/GKAP1/DYNC1LI2/PTMA/CDH2/GPC1/YBX1/SCG5/CALD1/LTF/KRT19/FAM3C/IGFBP2/F2/AHSG/TF/IGFBP5/RPS3A/SPP1/CANX/GC/FGB/CIRBP/TBCA/SPARC/MTDH/NPC2/RPL14/APOE/MAP2/SPINK5/PPIE/SDC1…	231
GO:0043226	organelle	242/269	13620/19032	1.2571	1.2e-13	6.936e-12	6.73998e-12	RPS19/COL1A2/HNRNPA2B1/PATJ/EEF1A1/ALB/TNS1/FKBP1A/COL12A1/COL15A1/HNRNPM/TMSB15B/CDH11/RBP1/APP/GCKR/COL11A2/SYBU/CAST/NRXN1/SPTAN1/SERPINF2/PSAP/RTN4/EFEMP1/C4B/VIM/CSTB/ENSA/ENO1/HBB/UHRF1BP1L/PRNP/IGFBP3/FABP1/QSOX1/THBS1/APOC3/MYH9/PEA15/GKAP1/DYNC1LI2/PTMA/RPL29/CDH2/GPC1/YBX1/SCG5/CALD1/LTF/KRT19/FAM3C/IGFBP2/F2/AHSG/TF/IGFBP5/RPS3A/SPP1/DBN1/CANX/GC/FGB/CIRBP/TBCA/SPARC/MTDH/NPC2/RPL14/AP…	242
GO:0044432	endoplasmic reticulum part	56/269	1344/19032	2.94796	1.6e-13	8.99111e-12	8.8e-12	COL1A2/ALB/FKBP1A/COL12A1/COL15A1/APP/COL11A2/RTN4/IGFBP3/QSOX1/THBS1/CDH2/F2/AHSG/TF/IGFBP5/SPP1/CANX/MTDH/APOE/SPINK5/CSF1/B2M/APOA1/KTN1/FN1/COL18A1/AFP/C3/ADAM10/F9/SERPINC1/TIMP1/CST3/KNG1/COL1A1/COL2A1/COL3A1/COL5A2/DBI/COL11A1/COL6A1/COL6A3/F5/ITIH2/COL5A1/IGFBP4/PPIB/RPS28/RPS27A/COL7A1/NUCB1/CKAP4/LTBP1/GOLM1/SPON1	56
GO:0031410	cytoplasmic vesicle	76/269	2293/19032	2.34499	4.4e-13	2.39566e-11	2.2506e-11	EEF1A1/ALB/APP/SYBU/NRXN1/SPTAN1/SERPINF2/PSAP/VIM/CSTB/HBB/UHRF1BP1L/QSOX1/THBS1/APOC3/DYNC1LI2/GPC1/SCG5/LTF/FAM3C/IGFBP2/AHSG/TF/CANX/FGB/SPARC/NPC2/APOE/SPINK5/PPIE/B2M/APOA1/CHGA/ZYX/FN1/COTL1/PKM/SOD1/SERPINF1/C3/ADAM10/STX7/STAM2/A2M/TIMP1/CST3/KNG1/NGF/COL1A1/APOH/KRT1/CLEC3B/GSN/TUBB/GRP/CALM3/F5/MMP9/PPIB/PEBP1/TMSB4X/PPIA/RPS27A/YWHAZ/ACTG1/TUBB4B/HBA1/COL7A1/NUCB1/CKAP4/LOXL1/PDAP1/ST…	76
GO:0031093	platelet alpha granule lumen	14/269	67/19032	14.7838	4.5e-13	2.39566e-11	2.29601e-11	ALB/APP/SERPINF2/QSOX1/THBS1/AHSG/FGB/SPARC/FN1/A2M/TIMP1/KNG1/F5/TMSB4X	14
GO:0097708	intracellular vesicle	76/269	2296/19032	2.34193	4.7e-13	2.43797e-11	2.38615e-11	EEF1A1/ALB/APP/SYBU/NRXN1/SPTAN1/SERPINF2/PSAP/VIM/CSTB/HBB/UHRF1BP1L/QSOX1/THBS1/APOC3/DYNC1LI2/GPC1/SCG5/LTF/FAM3C/IGFBP2/AHSG/TF/CANX/FGB/SPARC/NPC2/APOE/SPINK5/PPIE/B2M/APOA1/CHGA/ZYX/FN1/COTL1/PKM/SOD1/SERPINF1/C3/ADAM10/STX7/STAM2/A2M/TIMP1/CST3/KNG1/NGF/COL1A1/APOH/KRT1/CLEC3B/GSN/TUBB/GRP/CALM3/F5/MMP9/PPIB/PEBP1/TMSB4X/PPIA/RPS27A/YWHAZ/ACTG1/TUBB4B/HBA1/COL7A1/NUCB1/CKAP4/LOXL1/PDAP1/ST…	76
GO:0031091	platelet alpha granule	14/269	91/19032	10.8848	3.7e-11	1.87127e-09	1.79513e-09	ALB/APP/SERPINF2/QSOX1/THBS1/AHSG/FGB/SPARC/FN1/A2M/TIMP1/KNG1/F5/TMSB4X	14
GO:0005604	basement membrane	14/269	94/19032	10.5374	5.8e-11	2.8618e-09	2.744e-09	COL15A1/CCDC80/SPARC/FN1/COL18A1/SERPINF1/TIMP1/COL2A1/ACAN/COL5A1/HSPG2/COL7A1/LOXL1/TGFBI	14
GO:0099080	supramolecular complex	42/269	959/19032	3.09858	6.1e-11	2.93817e-09	2.87571e-09	COL1A2/FBN2/FKBP1A/COL11A2/SYBU/VIM/ENO1/DYNC1LI2/CALD1/KRT19/TBCA/MAP2/MAP4/DCTN2/FBLN5/PPP1R12A/KRT9/PDLIM1/COL1A1/COL2A1/COL3A1/KRT14/KRT1/COL5A2/TUBB/CALM3/COL11A1/COL6A1/COL6A3/KRT10/STMN1/COL5A1/KRT2/LUM/ACTG1/TPM4/TUBB4B/COL7A1/AHNAK/CTTN/LTBP1/TUBB1	42
GO:0099512	supramolecular fiber	41/269	951/19032	3.05025	1.7e-10	7.99791e-09	7.82791e-09	COL1A2/FBN2/FKBP1A/COL11A2/SYBU/VIM/ENO1/DYNC1LI2/CALD1/KRT19/TBCA/MAP2/MAP4/DCTN2/FBLN5/PPP1R12A/KRT9/PDLIM1/COL1A1/COL2A1/COL3A1/KRT14/KRT1/COL5A2/TUBB/CALM3/COL11A1/COL6A1/COL6A3/KRT10/STMN1/COL5A1/KRT2/LUM/ACTG1/TPM4/TUBB4B/AHNAK/CTTN/LTBP1/TUBB1	41
GO:0099081	supramolecular polymer	41/269	958/19032	3.02796	2.1e-10	9.65523e-09	9.66977e-09	COL1A2/FBN2/FKBP1A/COL11A2/SYBU/VIM/ENO1/DYNC1LI2/CALD1/KRT19/TBCA/MAP2/MAP4/DCTN2/FBLN5/PPP1R12A/KRT9/PDLIM1/COL1A1/COL2A1/COL3A1/KRT14/KRT1/COL5A2/TUBB/CALM3/COL11A1/COL6A1/COL6A3/KRT10/STMN1/COL5A1/KRT2/LUM/ACTG1/TPM4/TUBB4B/AHNAK/CTTN/LTBP1/TUBB1	41
GO:0043229	intracellular organelle	226/269	12793/19032	1.24988	2.8e-10	1.25876e-08	1.2893e-08	RPS19/COL1A2/HNRNPA2B1/PATJ/EEF1A1/ALB/TNS1/FKBP1A/COL12A1/COL15A1/HNRNPM/TMSB15B/RBP1/APP/GCKR/COL11A2/SYBU/CAST/NRXN1/SPTAN1/SERPINF2/PSAP/RTN4/VIM/CSTB/ENSA/ENO1/HBB/UHRF1BP1L/PRNP/IGFBP3/FABP1/QSOX1/THBS1/APOC3/MYH9/PEA15/GKAP1/DYNC1LI2/PTMA/RPL29/CDH2/GPC1/YBX1/SCG5/CALD1/LTF/KRT19/FAM3C/IGFBP2/F2/AHSG/TF/IGFBP5/RPS3A/SPP1/DBN1/CANX/GC/FGB/CIRBP/TBCA/SPARC/MTDH/NPC2/RPL14/APOE/MAP2/MAP4/SPIN…	226
GO:0030054	cell junction	48/269	1282/19032	2.64902	4.7e-10	2.06698e-08	2.16419e-08	RPS19/PATJ/TNS1/CDH4/CDH11/CD99/APP/NRXN1/C4B/VIM/MYH9/CDH2/RPS3A/DBN1/MTDH/CFL1/B2M/RPS10/ZYX/PPP1R12A/RPL4/PDLIM1/ADAM10/GSN/NPM1/PFN1/RPL7/CSRP1/PPIB/MSN/MARCKS/CDH13/ACTB/HNRNPK/RPL7A/RPS4X/PPIA/YWHAZ/ACTG1/TPM4/BASP1/HSPG2/AHNAK/CTTN/LASP1/PDLIM5/PDLIM7/TLN1	48
GO:0005622	intracellular	248/269	14944/19032	1.17413	9.1e-10	3.91687e-08	4.19023e-08	RPS19/COL1A2/HNRNPA2B1/PATJ/EEF1A1/ALB/TNS1/FKBP1A/COL12A1/COL15A1/HNRNPM/TMSB15B/CDH11/CD99/RBP1/APP/GCKR/COL11A2/SYBU/CAST/NRXN1/SPTAN1/SERPINF2/PSAP/RTN4/VIM/CSTB/ENSA/ENO1/HBB/UHRF1BP1L/PRNP/IGFBP3/FABP1/QSOX1/THBS1/APOC3/MYH9/PEA15/GKAP1/DYNC1LI2/PTMA/RPL29/CDH2/CXCL8/GPC1/YBX1/SCG5/CALD1/LTF/KRT19/FAM3C/IGFBP2/F2/AHSG/TF/IGFBP5/RPS3A/SPP1/DBN1/CANX/GC/FGB/CIRBP/TBCA/SPARC/MTDH/NPC2/RPL14/AP…	248
GO:0044424	intracellular part	244/269	14581/19032	1.18395	1.3e-09	5.47896e-08	5.98605e-08	RPS19/COL1A2/HNRNPA2B1/PATJ/EEF1A1/ALB/TNS1/FKBP1A/COL12A1/COL15A1/HNRNPM/TMSB15B/CDH11/CD99/RBP1/APP/GCKR/COL11A2/SYBU/CAST/NRXN1/SPTAN1/SERPINF2/PSAP/RTN4/VIM/CSTB/ENSA/ENO1/HBB/UHRF1BP1L/PRNP/IGFBP3/FABP1/QSOX1/THBS1/APOC3/MYH9/PEA15/GKAP1/DYNC1LI2/PTMA/RPL29/CDH2/GPC1/YBX1/SCG5/CALD1/LTF/KRT19/FAM3C/IGFBP2/F2/AHSG/TF/IGFBP5/RPS3A/SPP1/DBN1/CANX/GC/FGB/CIRBP/TBCA/SPARC/MTDH/NPC2/RPL14/APOE/MAP…	244
GO:0044446	intracellular organelle part	179/269	9280/19032	1.3647	2.3e-09	9.49571e-08	1.05907e-07	RPS19/COL1A2/HNRNPA2B1/PATJ/EEF1A1/ALB/FKBP1A/COL12A1/COL15A1/HNRNPM/RBP1/APP/GCKR/COL11A2/SYBU/NRXN1/SPTAN1/SERPINF2/PSAP/RTN4/VIM/CSTB/ENSA/HBB/PRNP/IGFBP3/FABP1/QSOX1/THBS1/MYH9/PEA15/DYNC1LI2/PTMA/RPL29/CDH2/GPC1/YBX1/CALD1/LTF/KRT19/FAM3C/F2/AHSG/TF/IGFBP5/RPS3A/SPP1/DBN1/CANX/GC/FGB/CIRBP/TBCA/SPARC/MTDH/NPC2/RPL14/APOE/MAP2/MAP4/SPINK5/PPIE/SDC1/CSF1/CFL1/B2M/RPS10/DCTN2/APOA1/KTN1/CHGA/ZY…	179
GO:0044422	organelle part	182/269	9575/19032	1.34482	5e-09	2.023e-07	2.30233e-07	RPS19/COL1A2/HNRNPA2B1/PATJ/EEF1A1/ALB/FKBP1A/COL12A1/COL15A1/HNRNPM/RBP1/APP/GCKR/COL11A2/SYBU/NRXN1/SPTAN1/SERPINF2/PSAP/RTN4/VIM/CSTB/ENSA/ENO1/HBB/PRNP/IGFBP3/FABP1/QSOX1/THBS1/MYH9/PEA15/DYNC1LI2/PTMA/RPL29/CDH2/GPC1/YBX1/CALD1/LTF/KRT19/FAM3C/F2/AHSG/TF/IGFBP5/RPS3A/SPP1/DBN1/CANX/GC/FGB/CIRBP/TBCA/SPARC/MTDH/NPC2/RPL14/APOE/MAP2/MAP4/SPINK5/PPIE/SDC1/CSF1/CFL1/B2M/RPS10/DCTN2/APOA1/KTN1/CH…	182
GO:0044433	cytoplasmic vesicle part	50/269	1477/19032	2.39509	5.8e-09	2.30067e-07	2.6707e-07	EEF1A1/ALB/APP/SPTAN1/SERPINF2/PSAP/CSTB/HBB/QSOX1/THBS1/LTF/FAM3C/AHSG/TF/FGB/SPARC/NPC2/APOE/PPIE/B2M/APOA1/CHGA/FN1/COTL1/PKM/C3/ADAM10/STX7/STAM2/A2M/TIMP1/CST3/KNG1/APOH/KRT1/CLEC3B/GSN/TUBB/GRP/CALM3/F5/MMP9/TMSB4X/PPIA/RPS27A/TUBB4B/HBA1/CKAP4/PDAP1/RARRES2	50
GO:0022626	cytosolic ribosome	13/269	121/19032	7.60134	1.7e-08	6.61365e-07	7.8279e-07	RPS19/RPL29/RPS3A/RPL14/RPS10/RPL4/RPL7/RPL7A/RPS4X/RPS28/RPS27A/RPS21/HBA1	13
GO:0030863	cortical cytoskeleton	12/269	105/19032	8.08582	3e-08	1.14509e-06	1.38139e-06	EEF1A1/SPTAN1/MYH9/CDH2/CALD1/KRT19/DBN1/CFL1/GSN/TPM4/CTTN/LASP1	12
GO:0044445	cytosolic part	18/269	262/19032	4.86075	3.8e-08	1.42359e-06	1.74976e-06	RPS19/ENO1/HBB/RPL29/RPS3A/DBN1/RPL14/HBG2/RPS10/RPL4/RPL7/RPL7A/RPS4X/RPS28/RPS27A/RPS21/HBA1/PIN1	18
GO:0045202	synapse	41/269	1185/19032	2.44792	9.4e-08	3.45749e-06	4.32835e-06	RPS19/CDH11/APP/NRXN1/RTN4/C4B/PRNP/MYH9/CDH2/GPC1/DBN1/CANX/FGB/SPARC/RPL14/APOE/MAP2/MAP4/EIF4B/ARHGDIA/ADAM10/STX7/NGF/PFN1/CALM3/ACAN/RPL7/BLVRB/PEBP1/CDH13/ACTB/RPL7A/RPS4X/YWHAZ/RPS21/ACTG1/PAK2/PIN1/CTTN/POSTN/PDLIM5	41
GO:0071682	endocytic vesicle lumen	6/269	18/19032	23.5836	1.2e-07	4.335e-06	5.52555e-06	HBB/LTF/SPARC/APOE/APOA1/HBA1	6
GO:0099568	cytoplasmic region	24/269	488/19032	3.47955	1.3e-07	4.53431e-06	5.98601e-06	EEF1A1/SYBU/SPTAN1/ENO1/FABP1/MYH9/CDH2/CALD1/KRT19/DBN1/CANX/FGB/MAP2/MAP4/SPINK5/CFL1/SOD1/GSN/PFN1/MARCKS/TPM4/CTTN/LASP1/CCDC114	24
GO:0015629	actin cytoskeleton	24/269	489/19032	3.47244	1.3e-07	4.53431e-06	5.98601e-06	EEF1A1/SPTAN1/MYH9/CDH2/CALD1/KRT19/DBN1/CFL1/DCTN2/ZYX/PPP1R12A/SLC9A3R1/GSN/MARCKS/MTPN/ACTB/HNRNPK/ACTG1/TPM4/AHNAK/CTTN/LASP1/PDLIM5/PDLIM7	24
GO:0005829	cytosol	111/269	5087/19032	1.54381	1.4e-07	4.80034e-06	6.44647e-06	RPS19/PATJ/EEF1A1/FKBP1A/RBP1/APP/GCKR/CAST/SPTAN1/VIM/CSTB/ENO1/HBB/UHRF1BP1L/PRNP/FABP1/MYH9/PEA15/DYNC1LI2/PTMA/RPL29/GPC1/YBX1/CALD1/KRT19/RPS3A/DBN1/GC/RPL14/MAP2/MAP4/SPINK5/EIF4B/HBG2/PPIE/CAVIN3/CFL1/B2M/RPS10/DCTN2/APOA1/ZYX/PPP1R12A/RPL4/PKM/SOD1/ARHGDIA/KRT9/PDCD5/EDF1/ATP6V1G1/STAM2/TRIO/A2M/KRT14/RBP4/KRT1/MT1A/GSN/NPM1/PFN1/TXN/KRT10/STMN1/RPL7/MSN/BLVRB/PEBP1/MAN1A1/KRT2/TAGLN2/MTP…	111
GO:0032991	protein-containing complex	116/269	5408/19032	1.51759	1.5e-07	5.0575e-06	6.90693e-06	RPS19/COL1A2/HNRNPA2B1/PATJ/EEF1A1/ALB/CDH4/FKBP1A/COL12A1/COL15A1/HNRNPM/CDH11/APP/COL11A2/NRXN1/SERPINF2/VIM/ENO1/HBB/IGFBP3/FABP1/THBS1/APOC3/MYH9/PEA15/DYNC1LI2/RPL29/CDH2/YBX1/LTF/KRT19/TF/IGFBP5/RPS3A/CANX/FGB/CIRBP/RPL14/APOE/MAP2/MAP4/EIF4B/HBG2/PPIE/SDC1/CAVIN3/CSF1/B2M/RPS10/DCTN2/IGFBP6/APOA1/FN1/PPP1R12A/RPL4/PKM/COL18A1/SOD1/C3/PDLIM1/STX7/ATP6V1G1/STAM2/COL1A1/COL2A1/COL3A1/APOH/RBP…	116
GO:0044448	cell cortex part	14/269	172/19032	5.7588	1.6e-07	5.30623e-06	7.36739e-06	EEF1A1/SPTAN1/ENO1/FABP1/MYH9/CDH2/CALD1/KRT19/DBN1/CFL1/GSN/TPM4/CTTN/LASP1	14
GO:1904813	ficolin-1-rich granule lumen	12/269	124/19032	6.84686	1.9e-07	6.19952e-06	8.74876e-06	EEF1A1/CSTB/HBB/PPIE/COTL1/PKM/CST3/KRT1/GSN/MMP9/PPIA/PDAP1	12
GO:0005938	cell cortex	18/269	298/19032	4.27355	2.7e-07	8.67e-06	1.24324e-05	EEF1A1/SPTAN1/ENO1/FABP1/MYH9/CDH2/CALD1/KRT19/DBN1/FGB/SPINK5/CFL1/GSN/PFN1/MARCKS/TPM4/CTTN/LASP1	18
GO:0022627	cytosolic small ribosomal subunit	8/269	47/19032	12.0427	2.8e-07	8.85062e-06	1.28929e-05	RPS19/RPS3A/RPS10/RPS4X/RPS28/RPS27A/RPS21/HBA1	8
GO:0005856	cytoskeleton	59/269	2186/19032	1.90956	6.5e-07	2.023e-05	2.99293e-05	PATJ/EEF1A1/TNS1/TMSB15B/APP/SYBU/SPTAN1/VIM/MYH9/PEA15/DYNC1LI2/CDH2/CALD1/KRT19/DBN1/TBCA/MAP2/MAP4/CFL1/DCTN2/ZYX/PPP1R12A/COTL1/ARHGDIA/KRT9/PDLIM1/SLC9A3R1/KRT14/KRT1/GSN/NPM1/TUBB/PFN1/CALM3/KRT10/STMN1/MSN/MARCKS/KRT2/MTPN/ACTB/HNRNPK/TMSB4X/ACTG1/TMSB10/TPM4/TUBB4B/BASP1/CKAP4/AHNAK/CTTN/LASP1/BRK1/PDLIM5/CCDC114/TUBB1/PDLIM7/NSFL1C/TLN1	59
GO:1990904	ribonucleoprotein complex	32/269	874/19032	2.59042	8.4e-07	2.57473e-05	3.86776e-05	RPS19/HNRNPA2B1/HNRNPM/COL11A2/VIM/RPL29/YBX1/RPS3A/CANX/CIRBP/RPL14/EIF4B/PPIE/RPS10/RPL4/NPM1/TUBB/RPL7/HNRNPH3/RBMX/ACTB/HNRNPK/RPL7A/RPS4X/RPS28/RPS27A/RPS21/HBA1/CKAP4/EIF4H/PABPN1/CARHSP1	32
GO:1904724	tertiary granule lumen	8/269	55/19032	10.291	9.8e-07	2.95901e-05	4.51235e-05	SPTAN1/CSTB/HBB/QSOX1/LTF/B2M/CST3/MMP9	8
GO:0030864	cortical actin cytoskeleton	9/269	77/19032	8.26959	1.4e-06	4.165e-05	6.4461e-05	EEF1A1/SPTAN1/MYH9/CDH2/CALD1/KRT19/CFL1/GSN/LASP1	9
GO:0005796	Golgi lumen	10/269	101/19032	7.00504	1.7e-06	4.9842e-05	7.82729e-05	APP/GPC1/F2/SDC1/F9/NGF/ACAN/LUM/HSPG2/SDF4	10
GO:0005577	fibrinogen complex	4/269	8/19032	35.3755	2.6e-06	7.514e-05	0.000119707	SERPINF2/THBS1/FGB/FN1	4
GO:0043232	intracellular non-membrane-bounded organ...	93/269	4252/19032	1.54747	2.7e-06	7.6931e-05	0.00012431	RPS19/HNRNPA2B1/PATJ/EEF1A1/TNS1/FKBP1A/HNRNPM/TMSB15B/RBP1/APP/COL11A2/SYBU/NRXN1/SPTAN1/VIM/CSTB/ENO1/MYH9/PEA15/DYNC1LI2/RPL29/CDH2/YBX1/CALD1/KRT19/RPS3A/DBN1/CANX/CIRBP/TBCA/MTDH/RPL14/MAP2/MAP4/CFL1/RPS10/DCTN2/ZYX/PPP1R12A/RPL4/COTL1/ARHGDIA/KRT9/PDLIM1/SLC9A3R1/EDF1/KRT14/KRT1/HMGN2/CLEC3B/GSN/NPM1/TUBB/PFN1/CALM3/HIST1H1E/KRT10/HIST1H1B/HIST1H1C/STMN1/RPL7/MSN/MARCKS/KRT2/RBMX/MTPN/ACTB/…	93
GO:0043228	non-membrane-bounded organelle	93/269	4260/19032	1.54456	2.9e-06	8.14819e-05	0.000133517	RPS19/HNRNPA2B1/PATJ/EEF1A1/TNS1/FKBP1A/HNRNPM/TMSB15B/RBP1/APP/COL11A2/SYBU/NRXN1/SPTAN1/VIM/CSTB/ENO1/MYH9/PEA15/DYNC1LI2/RPL29/CDH2/YBX1/CALD1/KRT19/RPS3A/DBN1/CANX/CIRBP/TBCA/MTDH/RPL14/MAP2/MAP4/CFL1/RPS10/DCTN2/ZYX/PPP1R12A/RPL4/COTL1/ARHGDIA/KRT9/PDLIM1/SLC9A3R1/EDF1/KRT14/KRT1/HMGN2/CLEC3B/GSN/NPM1/TUBB/PFN1/CALM3/HIST1H1E/KRT10/HIST1H1B/HIST1H1C/STMN1/RPL7/MSN/MARCKS/KRT2/RBMX/MTPN/ACTB/…	93
GO:0005840	ribosome	15/269	253/19032	4.19472	3.4e-06	9.42219e-05	0.000156534	RPS19/COL11A2/RPL29/RPS3A/CANX/RPL14/RPS10/RPL4/RPL7/RPL7A/RPS4X/RPS28/RPS27A/RPS21/HBA1	15
GO:0043231	intracellular membrane-bounded organelle	191/269	11015/19032	1.22682	5.1e-06	0.000139423	0.000234782	RPS19/COL1A2/HNRNPA2B1/EEF1A1/ALB/FKBP1A/COL12A1/COL15A1/HNRNPM/RBP1/APP/GCKR/COL11A2/SYBU/CAST/NRXN1/SPTAN1/PSAP/RTN4/VIM/CSTB/ENSA/ENO1/PRNP/IGFBP3/FABP1/QSOX1/THBS1/MYH9/PEA15/GKAP1/DYNC1LI2/PTMA/CDH2/GPC1/YBX1/CALD1/LTF/FAM3C/F2/AHSG/TF/IGFBP5/RPS3A/SPP1/CANX/GC/FGB/CIRBP/TBCA/SPARC/MTDH/NPC2/APOE/MAP2/SPINK5/PPIE/SDC1/CSF1/CFL1/SLC38A10/B2M/RPS10/IGFBP6/APOA1/KTN1/CHGA/ZYX/FN1/PPP1R12A/RPL4/…	191
GO:0044391	ribosomal subunit	13/269	199/19032	4.62192	5.4e-06	0.000145656	0.000248589	RPS19/RPL29/RPS3A/RPL14/RPS10/RPL4/RPL7/RPL7A/RPS4X/RPS28/RPS27A/RPS21/HBA1	13
GO:0005844	polysome	8/269	74/19032	7.64875	9.7e-06	0.000258199	0.000446452	VIM/EIF4B/RPL7/RPL7A/RPS4X/RPS28/RPS21/EIF4H	8
GO:0015935	small ribosomal subunit	8/269	76/19032	7.44747	1.2e-05	0.000315273	0.000552253	RPS19/RPS3A/RPS10/RPS4X/RPS28/RPS27A/RPS21/HBA1	8
GO:0101002	ficolin-1-rich granule	12/269	185/19032	4.58925	1.3e-05	0.000337167	0.000598247	EEF1A1/CSTB/HBB/PPIE/COTL1/PKM/CST3/KRT1/GSN/MMP9/PPIA/PDAP1	12
GO:0048471	perinuclear region of cytoplasm	25/269	691/19032	2.55973	1.8e-05	0.000460937	0.000828151	PATJ/APP/TF/SPP1/MTDH/SPINK5/CSF1/CHGA/SERPINF1/ADAM10/SLC9A3R1/STX7/MT1A/MT1E/GSN/PPIB/MSN/CDH13/MTPN/CKAP4/PAK2/EIF4H/SERBP1/STMN2/SIPA1	25
GO:0030139	endocytic vesicle	15/269	296/19032	3.58535	2.2e-05	0.000556325	0.001012	NRXN1/VIM/HBB/LTF/TF/SPARC/APOE/B2M/APOA1/ZYX/STX7/GSN/RPS27A/ACTG1/HBA1	15
GO:0016942	insulin-like growth factor binding prote...	3/269	5/19032	42.4506	2.7e-05	0.000658084	0.00124171	IGFBP3/IGFBP5/IGFBP6	3
GO:0034363	intermediate-density lipoprotein particl...	3/269	5/19032	42.4506	2.7e-05	0.000658084	0.00124171	APOC3/APOE/APOA1	3
GO:0036454	growth factor complex	3/269	5/19032	42.4506	2.7e-05	0.000658084	0.00124171	IGFBP3/IGFBP5/IGFBP6	3
GO:0005913	cell-cell adherens junction	9/269	112/19032	5.68534	3e-05	0.0007225	0.00137949	CDH4/CDH11/MYH9/CDH2/ZYX/PDLIM1/CDH13/PDLIM5/PDLIM7	9
GO:0005775	vacuolar lumen	11/269	170/19032	4.578	3.1e-05	0.0007378	0.00142541	PSAP/GPC1/GC/NPC2/SDC1/C3/TUBB/ACAN/LUM/TUBB4B/HSPG2	11
GO:0031089	platelet dense granule lumen	4/269	14/19032	20.2146	3.5e-05	0.000813851	0.00160903	FAM3C/APOH/CLEC3B/RARRES2	4
GO:0042627	chylomicron	4/269	14/19032	20.2146	3.5e-05	0.000813851	0.00160903	APOC3/APOE/APOA1/APOH	4
GO:0097433	dense body	3/269	6/19032	35.3755	5.4e-05	0.00124139	0.00248034	SYBU/ACTB/ACTG1	3
GO:0043202	lysosomal lumen	8/269	94/19032	6.02136	5.6e-05	0.0012729	0.00257197	PSAP/GPC1/GC/NPC2/SDC1/ACAN/LUM/HSPG2	8
GO:0043209	myelin sheath	10/269	164/19032	4.31408	0.00012	0.00266769	0.00549522	ALB/CANX/PKM/SOD1/GSN/CALM3/MSN/PEBP1/ACTG1/TUBB4B	10
GO:0070820	tertiary granule	10/269	164/19032	4.31408	0.00012	0.00266769	0.00549522	SPTAN1/CSTB/HBB/QSOX1/LTF/B2M/ADAM10/STX7/CST3/MMP9	10
GO:0034361	very-low-density lipoprotein particle	4/269	20/19032	14.1502	0.00016	0.0034434	0.00731356	APOC3/APOE/APOA1/APOH	4
GO:0034385	triglyceride-rich plasma lipoprotein par...	4/269	20/19032	14.1502	0.00016	0.0034434	0.00731356	APOC3/APOE/APOA1/APOH	4
GO:0009986	cell surface	27/269	889/19032	2.14879	0.00016	0.0034434	0.00731356	TNS1/CDH4/CDH11/APP/NRXN1/SERPINF2/ENO1/PRNP/THBS1/CDH2/LTF/F2/TF/FGB/SPARC/SDC1/B2M/APOA1/TNFRSF12A/ADAM10/GREM1/APOH/MSN/PEBP1/CDH13/SRPX/TLN1	27
GO:0042827	platelet dense granule	4/269	21/19032	13.4764	0.00019	0.004046	0.00867296	FAM3C/APOH/CLEC3B/RARRES2	4
GO:0005584	collagen type I trimer	2/269	2/19032	70.7509	0.0002	0.00412857	0.00912527	COL1A2/COL1A1	2
GO:0005592	collagen type XI trimer	2/269	2/19032	70.7509	0.0002	0.00412857	0.00912527	COL11A2/COL11A1	2
GO:0044430	cytoskeletal part	42/269	1680/19032	1.76877	0.0002	0.00412857	0.00912527	PATJ/EEF1A1/APP/SYBU/SPTAN1/VIM/MYH9/PEA15/DYNC1LI2/CDH2/CALD1/KRT19/DBN1/TBCA/MAP2/MAP4/CFL1/DCTN2/ZYX/PPP1R12A/KRT9/KRT14/KRT1/GSN/NPM1/TUBB/CALM3/KRT10/STMN1/MARCKS/KRT2/MTPN/HNRNPK/ACTG1/TPM4/TUBB4B/CTTN/LASP1/CCDC114/TUBB1/PDLIM7/NSFL1C	42
GO:0031838	haptoglobin-hemoglobin complex	3/269	10/19032	21.2253	0.00031	0.00633465	0.0140735	HBB/HBG2/HBA1	3
GO:0005791	rough endoplasmic reticulum	7/269	92/19032	5.38322	0.00033	0.0066759	0.0149679	APP/CANX/RPL4/RPS28/RPS21/NUCB1/CKAP4	7
GO:0033267	axon part	15/269	379/19032	2.80017	0.00034	0.0068101	0.0154145	APP/SYBU/NRXN1/DBN1/MAP2/DCTN2/SOD1/SERPINF1/CALM3/BLVRB/PEBP1/ACTG1/BASP1/CTTN/STMN2	15
GO:0030424	axon	20/269	607/19032	2.33117	0.00042	0.00833	0.0189726	APP/SYBU/NRXN1/C4B/DBN1/CANX/MAP2/MAP4/DCTN2/SOD1/SERPINF1/NGF/CALM3/BLVRB/PEBP1/MTPN/ACTG1/BASP1/CTTN/STMN2	20
GO:0034364	high-density lipoprotein particle	4/269	26/19032	10.8848	0.00046	0.00903476	0.020742	APOC3/APOE/APOA1/APOH	4
GO:0005588	collagen type V trimer	2/269	3/19032	47.1673	0.00059	0.0110516	0.0264489	COL5A2/COL5A1	2
GO:0005589	collagen type VI trimer	2/269	3/19032	47.1673	0.00059	0.0110516	0.0264489	COL6A1/COL6A3	2
GO:0030934	anchoring collagen complex	2/269	3/19032	47.1673	0.00059	0.0110516	0.0264489	COL12A1/COL7A1	2
GO:0034365	discoidal high-density lipoprotein parti...	2/269	3/19032	47.1673	0.00059	0.0110516	0.0264489	APOE/APOA1	2
GO:0098647	collagen beaded filament	2/269	3/19032	47.1673	0.00059	0.0110516	0.0264489	COL6A1/COL6A3	2
GO:0001726	ruffle	9/269	169/19032	3.7678	0.00069	0.0126897	0.0307937	EEF1A1/MYH9/CFL1/TNFRSF12A/SLC9A3R1/GSN/CTTN/PDLIM7/TLN1	9
GO:0030426	growth cone	9/269	169/19032	3.7678	0.00069	0.0126897	0.0307937	APP/NRXN1/DBN1/MAP2/DCTN2/CALM3/BASP1/CTTN/STMN2	9
GO:0016342	catenin complex	4/269	29/19032	9.75875	0.0007	0.0127577	0.0312261	CDH4/CDH11/CDH2/CDH13	4
GO:0005833	hemoglobin complex	3/269	13/19032	16.3271	0.00072	0.013005	0.0320896	HBB/HBG2/HBA1	3
GO:0030427	site of polarized growth	9/269	171/19032	3.72373	0.00075	0.0133092	0.033382	APP/NRXN1/DBN1/MAP2/DCTN2/CALM3/BASP1/CTTN/STMN2	9
GO:0005794	Golgi apparatus	38/269	1568/19032	1.71463	0.00075	0.0133092	0.033382	ALB/APP/SYBU/PRNP/QSOX1/GKAP1/GPC1/FAM3C/F2/AHSG/SPP1/APOE/SDC1/SLC38A10/B2M/IGFBP6/ADAM10/F9/NGF/COL1A1/DBI/F5/BMP1/ACAN/PEBP1/MAN1A1/LUM/HSPG2/COL7A1/NUCB1/CTTN/POSTN/TGFBI/XYLT1/GOLM1/STMN2/SDF4/NSFL1C	38
GO:0150034	distal axon	12/269	284/19032	2.98948	0.00076	0.0133694	0.0338121	APP/NRXN1/DBN1/MAP2/DCTN2/CALM3/BLVRB/PEBP1/ACTG1/BASP1/CTTN/STMN2	12
GO:0002102	podosome	4/269	30/19032	9.43346	0.0008	0.0139517	0.0355284	GSN/HNRNPK/TPM4/CTTN	4
GO:0044456	synapse part	26/269	943/19032	1.95071	0.00091	0.0157344	0.0402171	RPS19/APP/NRXN1/RTN4/PRNP/CDH2/DBN1/CANX/RPL14/APOE/MAP2/MAP4/EIF4B/ADAM10/STX7/NGF/CALM3/RPL7/BLVRB/PEBP1/ACTB/ACTG1/PAK2/PIN1/CTTN/PDLIM5	26
GO:0099059	integral component of presynaptic active...	3/269	15/19032	14.1502	0.00112	0.0192014	0.0490429	NRXN1/CDH2/CANX	3
GO:0030016	myofibril	10/269	219/19032	3.23064	0.00115	0.01955	0.0502904	FKBP1A/ENO1/CALD1/KRT19/PPP1R12A/PDLIM1/CALM3/ACTG1/TPM4/AHNAK	10
GO:0030478	actin cap	2/269	4/19032	35.3755	0.00117	0.0195612	0.0511203	CALD1/GSN	2
GO:0042567	insulin-like growth factor ternary compl...	2/269	4/19032	35.3755	0.00117	0.0195612	0.0511203	IGFBP3/IGFBP5	2
GO:0098984	neuron to neuron synapse	13/269	350/19032	2.62789	0.0015	0.024873	0.0646074	RPS19/RTN4/PRNP/CDH2/DBN1/RPL14/MAP2/MAP4/ADAM10/RPL7/YWHAZ/PAK2/PDLIM5	13
GO:0031252	cell leading edge	14/269	395/19032	2.50763	0.00156	0.0256576	0.0670185	EEF1A1/APP/VIM/MYH9/CDH2/CFL1/TNFRSF12A/SLC9A3R1/GSN/CTTN/BRK1/STMN2/PDLIM7/TLN1	14
GO:0005764	lysosome	20/269	679/19032	2.08397	0.00165	0.0268654	0.0706119	EEF1A1/PSAP/DYNC1LI2/GPC1/GC/NPC2/SDC1/CHGA/SOD1/C3/STX7/ATP6V1G1/TUBB/COL6A1/ACAN/LUM/TUBB4B/HSPG2/CKAP4/AHNAK	20
GO:0043292	contractile fiber	10/269	230/19032	3.07613	0.00166	0.0268654	0.0710094	FKBP1A/ENO1/CALD1/KRT19/PPP1R12A/PDLIM1/CALM3/ACTG1/TPM4/AHNAK	10
GO:0000323	lytic vacuole	20/269	680/19032	2.08091	0.00168	0.0269733	0.0718036	EEF1A1/PSAP/DYNC1LI2/GPC1/GC/NPC2/SDC1/CHGA/SOD1/C3/STX7/ATP6V1G1/TUBB/COL6A1/ACAN/LUM/TUBB4B/HSPG2/CKAP4/AHNAK	20
GO:0099513	polymeric cytoskeletal fiber	21/269	730/19032	2.0353	0.0017	0.0270795	0.0725963	SYBU/VIM/DYNC1LI2/KRT19/TBCA/MAP2/MAP4/DCTN2/KRT9/KRT14/KRT1/TUBB/CALM3/KRT10/STMN1/KRT2/ACTG1/TPM4/TUBB4B/CTTN/TUBB1	21
GO:0042995	cell projection	47/269	2163/19032	1.53735	0.00178	0.0281323	0.0757538	EEF1A1/APP/SYBU/NRXN1/RTN4/C4B/VIM/PRNP/MYH9/CDH2/SPP1/DBN1/CANX/APOE/MAP2/MAP4/EIF4B/CFL1/DCTN2/PKM/SOD1/SERPINF1/TNFRSF12A/ADAM10/SLC9A3R1/NGF/GSN/CALM3/STMN1/MSN/BLVRB/PEBP1/CDH13/MTPN/HNRNPK/ACTG1/BASP1/PIN1/CTTN/BRK1/STMN2/PDLIM5/AHCYL2/CCDC114/SDF4/PDLIM7/TLN1	47
GO:0005911	cell-cell junction	15/269	448/19032	2.36889	0.00187	0.0293257	0.0792804	PATJ/CDH4/CDH11/APP/MYH9/CDH2/DBN1/MTDH/CFL1/ZYX/PDLIM1/CDH13/AHNAK/PDLIM5/PDLIM7	15
GO:0043005	neuron projection	32/269	1316/19032	1.72039	0.0019	0.0295669	0.0804499	APP/SYBU/NRXN1/C4B/VIM/PRNP/CDH2/DBN1/CANX/APOE/MAP2/MAP4/EIF4B/DCTN2/SOD1/SERPINF1/ADAM10/SLC9A3R1/NGF/CALM3/STMN1/BLVRB/PEBP1/CDH13/MTPN/ACTG1/BASP1/PIN1/CTTN/STMN2/PDLIM5/AHCYL2	32
GO:0098978	glutamatergic synapse	13/269	362/19032	2.54078	0.00202	0.0311944	0.0850986	CDH11/NRXN1/DBN1/CANX/SPARC/APOE/ADAM10/PFN1/ACAN/ACTB/YWHAZ/PAK2/PIN1	13
GO:0034358	plasma lipoprotein particle	4/269	39/19032	7.25651	0.00218	0.0331589	0.0912242	APOC3/APOE/APOA1/APOH	4
GO:1990777	lipoprotein particle	4/269	39/19032	7.25651	0.00218	0.0331589	0.0912242	APOC3/APOE/APOA1/APOH	4
GO:0098945	intrinsic component of presynaptic activ...	3/269	19/19032	11.1712	0.00229	0.0345722	0.0953882	NRXN1/CDH2/CANX	3
GO:0014069	postsynaptic density	12/269	324/19032	2.6204	0.00231	0.0346158	0.0961412	RPS19/RTN4/PRNP/CDH2/DBN1/RPL14/MAP2/MAP4/ADAM10/RPL7/PAK2/PDLIM5	12
GO:0097458	neuron part	39/269	1727/19032	1.59773	0.00233	0.0346588	0.0968929	RPS19/APP/SYBU/NRXN1/RTN4/C4B/VIM/PRNP/CDH2/DBN1/CANX/RPL14/APOE/MAP2/MAP4/EIF4B/DCTN2/SOD1/SERPINF1/ADAM10/SLC9A3R1/STX7/NGF/CALM3/STMN1/RPL7/BLVRB/PEBP1/CDH13/MTPN/ACTB/ACTG1/BASP1/PAK2/PIN1/CTTN/STMN2/PDLIM5/AHCYL2	39
GO:0032279	asymmetric synapse	12/269	328/19032	2.58845	0.00256	0.0374037	0.105449	RPS19/RTN4/PRNP/CDH2/DBN1/RPL14/MAP2/MAP4/ADAM10/RPL7/PAK2/PDLIM5	12
GO:0022625	cytosolic large ribosomal subunit	5/269	67/19032	5.27992	0.00257	0.0374037	0.105817	RPL29/RPL14/RPL4/RPL7/RPL7A	5
GO:0032432	actin filament bundle	5/269	67/19032	5.27992	0.00257	0.0374037	0.105817	MYH9/ZYX/MARCKS/TPM4/PDLIM7	5
GO:0032994	protein-lipid complex	4/269	41/19032	6.90253	0.00262	0.037859	0.107654	APOC3/APOE/APOA1/APOH	4
GO:0044437	vacuolar part	17/269	562/19032	2.14015	0.00277	0.0397426	0.11312	EEF1A1/PSAP/GPC1/GC/NPC2/SDC1/C3/STX7/ATP6V1G1/TUBB/COL6A1/ACAN/LUM/TUBB4B/HSPG2/CKAP4/AHNAK	17
GO:0098794	postsynapse	18/269	618/19032	2.06071	0.00314	0.0447339	0.126322	RPS19/APP/RTN4/PRNP/CDH2/DBN1/CANX/RPL14/MAP2/MAP4/EIF4B/ADAM10/RPL7/ACTB/PAK2/PIN1/CTTN/PDLIM5	18
GO:0042641	actomyosin	5/269	72/19032	4.91326	0.00352	0.0497969	0.139477	MYH9/DBN1/ZYX/TPM4/PDLIM7	5
GO:0005773	vacuole	21/269	778/19032	1.90973	0.00359	0.0504345	0.141857	EEF1A1/PSAP/DYNC1LI2/GPC1/GC/NPC2/SDC1/CHGA/SOD1/C3/STX7/ATP6V1G1/TUBB/COL6A1/ACAN/LUM/TUBB4B/SRPX/HSPG2/CKAP4/AHNAK	21
GO:0099572	postsynaptic specialization	12/269	349/19032	2.4327	0.00421	0.0587368	0.162378	RPS19/RTN4/PRNP/CDH2/DBN1/RPL14/MAP2/MAP4/ADAM10/RPL7/PAK2/PDLIM5	12
GO:0005681	spliceosomal complex	8/269	181/19032	3.12711	0.0043	0.0595815	0.165275	HNRNPA2B1/HNRNPM/YBX1/CIRBP/PPIE/HNRNPH3/RBMX/HNRNPK	8
GO:0120025	plasma membrane bounded cell projection	44/269	2097/19032	1.48452	0.00483	0.06647	0.18194	EEF1A1/APP/SYBU/NRXN1/C4B/VIM/PRNP/MYH9/CDH2/DBN1/CANX/APOE/MAP2/MAP4/EIF4B/CFL1/DCTN2/PKM/SOD1/SERPINF1/TNFRSF12A/ADAM10/SLC9A3R1/NGF/GSN/CALM3/STMN1/MSN/BLVRB/PEBP1/CDH13/MTPN/ACTG1/BASP1/PIN1/CTTN/BRK1/STMN2/PDLIM5/AHCYL2/CCDC114/SDF4/PDLIM7/TLN1	44
GO:0005641	nuclear envelope lumen	2/269	8/19032	17.6877	0.00527	0.070604	0.195278	APP/TUBB	2
GO:0034366	spherical high-density lipoprotein parti...	2/269	8/19032	17.6877	0.00527	0.070604	0.195278	APOC3/APOA1	2
GO:0043203	axon hillock	2/269	8/19032	17.6877	0.00527	0.070604	0.195278	MAP2/SERPINF1	2
GO:1990712	HFE-transferrin receptor complex	2/269	8/19032	17.6877	0.00527	0.070604	0.195278	TF/B2M	2
GO:0005766	primary lysosome	7/269	156/19032	3.17472	0.00682	0.0901756	0.238987	PSAP/NPC2/C3/STX7/TUBB/TUBB4B/CKAP4	7
GO:0042582	azurophil granule	7/269	156/19032	3.17472	0.00682	0.0901756	0.238987	PSAP/NPC2/C3/STX7/TUBB/TUBB4B/CKAP4	7
GO:0045177	apical part of cell	12/269	377/19032	2.25202	0.00763	0.10023	0.259991	PATJ/APP/FABP1/CDH2/IGFBP2/TF/MTDH/FN1/SLC9A3R1/MSN/S100G/PEBP1	12
GO:0071013	catalytic step 2 spliceosome	5/269	87/19032	4.06615	0.00784	0.102325	0.265249	HNRNPA2B1/HNRNPM/PPIE/RBMX/HNRNPK	5
GO:0001527	microfibril	2/269	10/19032	14.1502	0.00831	0.107077	0.276749	FBN2/LTBP1	2
GO:0016281	eukaryotic translation initiation factor...	2/269	10/19032	14.1502	0.00831	0.107077	0.276749	EIF4B/EIF4H	2
GO:0045335	phagocytic vesicle	6/269	124/19032	3.42343	0.00841	0.10768	0.27915	VIM/LTF/B2M/ZYX/GSN/ACTG1	6
GO:0042788	polysomal ribosome	3/269	31/19032	6.84686	0.00937	0.118239	0.301411	RPL7A/RPS28/RPS21	3
GO:0048787	presynaptic active zone membrane	3/269	31/19032	6.84686	0.00937	0.118239	0.301411	NRXN1/CDH2/CANX	3
GO:0036464	cytoplasmic ribonucleoprotein granule	8/269	207/19032	2.73434	0.00941	0.118239	0.302308	YBX1/CIRBP/TUBB/ACTB/HNRNPK/RPS4X/CKAP4/CARHSP1	8
GO:0001725	stress fiber	4/269	60/19032	4.71673	0.01024	0.127089	0.320429	MYH9/ZYX/TPM4/PDLIM7	4
GO:0097517	contractile actin filament bundle	4/269	60/19032	4.71673	0.01024	0.127089	0.320429	MYH9/ZYX/TPM4/PDLIM7	4
GO:0035580	specific granule lumen	4/269	62/19032	4.56458	0.01147	0.141487	0.345615	SPTAN1/QSOX1/LTF/B2M	4
GO:0044449	contractile fiber part	8/269	215/19032	2.63259	0.01164	0.142713	0.34895	FKBP1A/ENO1/KRT19/PPP1R12A/PDLIM1/CALM3/TPM4/AHNAK	8
GO:0034399	nuclear periphery	6/269	134/19032	3.16795	0.01204	0.146456	0.356665	HNRNPA2B1/HNRNPM/VIM/SPARC/MAP2/CFL1	6
GO:0032839	dendrite cytoplasm	3/269	34/19032	6.24273	0.01209	0.146456	0.357616	CANX/MAP2/SOD1	3
GO:0035770	ribonucleoprotein granule	8/269	219/19032	2.58451	0.0129	0.152861	0.372647	YBX1/CIRBP/TUBB/ACTB/HNRNPK/RPS4X/CKAP4/CARHSP1	8
GO:0001772	immunological synapse	3/269	35/19032	6.06437	0.01309	0.152861	0.376072	MYH9/ARHGDIA/STX7	3
GO:0005790	smooth endoplasmic reticulum	3/269	35/19032	6.06437	0.01309	0.152861	0.376072	APP/CANX/PPIB	3
GO:0044215	other organism	3/269	35/19032	6.06437	0.01309	0.152861	0.376072	C4B/LTF/RPS27A	3
GO:0044216	other organism cell	3/269	35/19032	6.06437	0.01309	0.152861	0.376072	C4B/LTF/RPS27A	3
GO:0044217	other organism part	3/269	35/19032	6.06437	0.01309	0.152861	0.376072	C4B/LTF/RPS27A	3
GO:0001931	uropod	2/269	13/19032	10.8848	0.01401	0.152861	0.392139	MYH9/MSN	2
GO:0031254	cell trailing edge	2/269	13/19032	10.8848	0.01401	0.152861	0.392139	MYH9/MSN	2
GO:0044464	cell part	254/269	17236/19032	1.04263	0.01424	0.153231	0.396027	RPS19/COL1A2/HNRNPA2B1/PATJ/EEF1A1/ALB/TNS1/CDH4/FKBP1A/COL12A1/COL15A1/HNRNPM/TMSB15B/CDH11/CD99/RBP1/APP/GCKR/COL11A2/SYBU/CAST/NRXN1/SPTAN1/SERPINF2/PSAP/RTN4/C4B/VIM/CSTB/ENSA/ENO1/HBB/XG/UHRF1BP1L/PRNP/IGFBP3/FABP1/QSOX1/THBS1/APOC3/MYH9/PEA15/GKAP1/DYNC1LI2/PTMA/RPL29/CDH2/CXCL8/GPC1/YBX1/SCG5/CALD1/LTF/KRT19/FAM3C/IGFBP2/F2/AHSG/TF/IGFBP5/RPS3A/SPP1/DBN1/CANX/GC/FGB/CIRBP/TBCA/SPARC/MTDH/N…	254
GO:0048786	presynaptic active zone	4/269	70/19032	4.04291	0.01727	0.184853	0.442966	APP/NRXN1/CDH2/CANX	4
GO:0005623	cell	254/269	17265/19032	1.04088	0.01744	0.18569	0.445385	RPS19/COL1A2/HNRNPA2B1/PATJ/EEF1A1/ALB/TNS1/CDH4/FKBP1A/COL12A1/COL15A1/HNRNPM/TMSB15B/CDH11/CD99/RBP1/APP/GCKR/COL11A2/SYBU/CAST/NRXN1/SPTAN1/SERPINF2/PSAP/RTN4/C4B/VIM/CSTB/ENSA/ENO1/HBB/XG/UHRF1BP1L/PRNP/IGFBP3/FABP1/QSOX1/THBS1/APOC3/MYH9/PEA15/GKAP1/DYNC1LI2/PTMA/RPL29/CDH2/CXCL8/GPC1/YBX1/SCG5/CALD1/LTF/KRT19/FAM3C/IGFBP2/F2/AHSG/TF/IGFBP5/RPS3A/SPP1/DBN1/CANX/GC/FGB/CIRBP/TBCA/SPARC/MTDH/N…	254
GO:0031616	spindle pole centrosome	2/269	15/19032	9.43346	0.01851	0.194479	0.460137	NPM1/NSFL1C	2
GO:0034362	low-density lipoprotein particle	2/269	15/19032	9.43346	0.01851	0.194479	0.460137	APOE/APOA1	2
GO:0030027	lamellipodium	7/269	190/19032	2.60661	0.01865	0.194479	0.462009	APP/CDH2/CFL1/GSN/CTTN/BRK1/STMN2	7
GO:0016363	nuclear matrix	5/269	108/19032	3.27551	0.01865	0.194479	0.462009	HNRNPA2B1/HNRNPM/VIM/SPARC/CFL1	5
GO:0005875	microtubule associated complex	6/269	151/19032	2.8113	0.02054	0.213089	0.486071	PEA15/DYNC1LI2/MAP2/MAP4/DCTN2/CCDC114	6
GO:0044431	Golgi apparatus part	22/269	976/19032	1.5948	0.02118	0.218608	0.493739	APP/SYBU/QSOX1/GPC1/F2/SDC1/B2M/ADAM10/F9/NGF/F5/ACAN/MAN1A1/LUM/HSPG2/COL7A1/NUCB1/POSTN/TGFBI/XYLT1/SDF4/NSFL1C	22
GO:0030017	sarcomere	7/269	198/19032	2.5013	0.02277	0.233826	0.511833	FKBP1A/ENO1/KRT19/PPP1R12A/PDLIM1/CALM3/TPM4	7
GO:0042599	lamellar body	2/269	17/19032	8.32364	0.02354	0.239304	0.520139	SPINK5/CKAP4	2
GO:0099524	postsynaptic cytosol	2/269	17/19032	8.32364	0.02354	0.239304	0.520139	DBN1/PIN1	2
GO:0045111	intermediate filament cytoskeleton	8/269	248/19032	2.28229	0.02512	0.254089	0.536326	VIM/KRT19/KRT9/KRT14/KRT1/KRT10/KRT2/NSFL1C	8
GO:0042581	specific granule	6/269	160/19032	2.65316	0.02637	0.265406	0.548379	SPTAN1/QSOX1/LTF/B2M/ADAM10/CKAP4	6
GO:0005769	early endosome	10/269	350/19032	2.02146	0.02768	0.274327	0.560356	APP/UHRF1BP1L/APOC3/TF/APOE/B2M/APOA1/STX7/STAM2/NUCB1	10
GO:0030286	dynein complex	3/269	47/19032	4.51602	0.02868	0.278941	0.56908	DYNC1LI2/DCTN2/CCDC114	3
GO:0120111	neuron projection cytoplasm	4/269	82/19032	3.45126	0.02894	0.279848	0.571291	SYBU/CANX/MAP2/SOD1	4
GO:0043034	costamere	2/269	19/19032	7.44747	0.02905	0.279848	0.57222	KRT19/AHNAK	2
GO:0045121	membrane raft	9/269	306/19032	2.08091	0.03048	0.292232	0.58394	APP/PRNP/CDH2/GPC1/CAVIN3/SLC9A3R1/TUBB/CDH13/AHNAK	9
GO:0005882	intermediate filament	7/269	211/19032	2.34719	0.03075	0.29343	0.586081	VIM/KRT19/KRT9/KRT14/KRT1/KRT10/KRT2	7
GO:0098857	membrane microdomain	9/269	307/19032	2.07413	0.03103	0.294712	0.588278	APP/PRNP/CDH2/GPC1/CAVIN3/SLC9A3R1/TUBB/CDH13/AHNAK	9
GO:0005793	endoplasmic reticulum-Golgi intermediate...	5/269	125/19032	2.83004	0.03245	0.306759	0.599071	FN1/F5/MAN1A1/COL7A1/NUCB1	5
GO:0015934	large ribosomal subunit	5/269	126/19032	2.80758	0.03342	0.314459	0.606125	RPL29/RPL14/RPL4/RPL7/RPL7A	5
GO:0016324	apical plasma membrane	9/269	314/19032	2.02789	0.03506	0.328363	0.617502	PATJ/CDH2/IGFBP2/TF/MTDH/FN1/SLC9A3R1/MSN/S100G	9
GO:0044463	cell projection part	29/269	1449/19032	1.416	0.03655	0.338275	0.627283	EEF1A1/APP/SYBU/NRXN1/C4B/PRNP/DBN1/CANX/APOE/MAP2/MAP4/EIF4B/CFL1/DCTN2/SOD1/SERPINF1/ADAM10/SLC9A3R1/NGF/CALM3/MSN/BLVRB/PEBP1/ACTG1/BASP1/CTTN/STMN2/CCDC114/TLN1	29
GO:0120038	plasma membrane bounded cell projection ...	29/269	1449/19032	1.416	0.03655	0.338275	0.627283	EEF1A1/APP/SYBU/NRXN1/C4B/PRNP/DBN1/CANX/APOE/MAP2/MAP4/EIF4B/CFL1/DCTN2/SOD1/SERPINF1/ADAM10/SLC9A3R1/NGF/CALM3/MSN/BLVRB/PEBP1/ACTG1/BASP1/CTTN/STMN2/CCDC114/TLN1	29
GO:0005874	microtubule	11/269	419/19032	1.85742	0.03662	0.338275	0.62773	SYBU/DYNC1LI2/TBCA/MAP2/MAP4/DCTN2/TUBB/CALM3/STMN1/TUBB4B/TUBB1	11
GO:0098589	membrane region	9/269	318/19032	2.00238	0.03753	0.345105	0.633448	APP/PRNP/CDH2/GPC1/CAVIN3/SLC9A3R1/TUBB/CDH13/AHNAK	9
GO:0035578	azurophil granule lumen	4/269	90/19032	3.14449	0.03879	0.355078	0.641081	NPC2/C3/TUBB/TUBB4B	4
GO:0042383	sarcolemma	5/269	134/19032	2.63996	0.04179	0.363011	0.658036	CDH2/KRT19/COL6A1/COL6A3/AHNAK	5
GO:0005798	Golgi-associated vesicle	6/269	180/19032	2.35836	0.04301	0.371834	0.664481	APP/B2M/ADAM10/F5/COL7A1/NUCB1	6
GO:0031528	microvillus membrane	2/269	24/19032	5.89591	0.04479	0.382321	0.673461	SLC9A3R1/MSN	2
GO:0035327	transcriptionally active chromatin	2/269	24/19032	5.89591	0.04479	0.382321	0.673461	HIST1H1C/SUPT6H	2
GO:0099522	region of cytosol	2/269	24/19032	5.89591	0.04479	0.382321	0.673461	DBN1/PIN1	2
GO:0098793	presynapse	12/269	493/19032	1.72213	0.04835	0.410975	0.690052	APP/NRXN1/CDH2/CANX/ADAM10/STX7/NGF/CALM3/BLVRB/PEBP1/ACTB/ACTG1	12
GO:0030134	COPII-coated ER to Golgi transport vesic...	4/269	97/19032	2.91756	0.04879	0.41298	0.691986	APP/B2M/F5/COL7A1	4

## Sheet: MF
ID	Description	GeneRatio	BgRatio	FoldEnrichment	pvalue	p.adjust	qvalue	genes	Count
GO:0005198	structural molecule activity	65/269	837/17749	5.124	1.5e-28	7.011e-25	6.94263e-25	RPS19/COL1A2/LTBP4/FBN2/COL5A2/COL15A1/ACAN/COL11A2/SPTAN1/HSPG2/EFEMP1/VIM/THBS1/RPL29/LTBP1/KRT19/RPS3A/TGFBI/COL6A3/RPL14/APOE/MAP4/LTBP2/FBLN5/COMP/ACTB/RPL4/COL18A1/COL5A1/ACTG1/SLC9A3R1/KRT9/COL1A1/COL2A1/COL3A1/KRT14/FGB/FN1/KRT1/TUBB/MAP2/COL11A1/COL6A1/KRT10/RPL7/MSN/KRT2/RPS10/LUM/RPL7A/RPS4X/RPS28/RPS27A/RPS21/TPM4/TUBB4B/COL7A1/AHNAK/POSTN/PXDN/COL12A1/EMILIN2/TUBB1/SPON1/TLN1	65
GO:0005201	extracellular matrix structural constitu...	32/269	155/17749	13.622	2.7e-27	6.3099e-24	6.24837e-24	COL1A2/LTBP4/FBN2/COL5A2/COL15A1/ACAN/COL11A2/HSPG2/EFEMP1/THBS1/LTBP1/TGFBI/COL6A3/LTBP2/FBLN5/COMP/COL18A1/COL5A1/COL1A1/COL2A1/COL3A1/FGB/FN1/COL11A1/COL6A1/LUM/COL7A1/POSTN/PXDN/COL12A1/EMILIN2/SPON1	32
GO:0050839	cell adhesion molecule binding	41/269	481/17749	5.6242	1.8e-19	2.8044e-16	2.77705e-16	LTBP4/CDH4/CDH11/PDLIM5/SPTAN1/ENO1/THBS1/YWHAZ/MYH9/PKM/ADAM10/KTN1/RPL29/CDH2/CALD1/DBN1/TGFBI/RPL14/LASP1/FBLN5/COL5A1/PAK2/PFN1/PDLIM1/COL3A1/FGB/FN1/CAST/MSN/TAGLN2/CDH13/NRXN1/HNRNPK/RPL7A/AHNAK/CTTN/EIF4H/POSTN/SERBP1/RTN4/TLN1	41
GO:0030020	extracellular matrix structural constitu...	14/269	37/17749	24.9659	1.1e-16	1.28535e-13	1.24202e-13	COL1A2/COL5A2/COL15A1/COL11A2/COL6A3/COL18A1/COL5A1/COL1A1/COL2A1/COL3A1/COL11A1/COL6A1/COL7A1/COL12A1	14
GO:0005515	protein binding	236/269	11721/17749	1.32852	2e-16	1.8696e-13	1.85137e-13	RPS19/COL1A2/HNRNPA2B1/LTBP4/EEF1A1/CDH4/FBN2/COL5A2/FKBP1A/HNRNPM/TRIO/TMSB15B/ACAN/CDH11/APP/F5/GSN/PDLIM5/DBI/GCKR/COL11A2/SYBU/SPTAN1/SERPINF2/HSPG2/EFEMP1/PPP1R12A/C4B/VIM/CSTB/ENSA/TNS1/ENO1/HBB/UHRF1BP1L/PRNP/IGFBP3/FABP1/THBS1/YWHAZ/APOC3/MYH9/PABPN1/PKM/GKAP1/DYNC1LI2/ADAM10/KTN1/BMP1/RPL29/CDH2/CXCL8/PPIA/YBX1/CALD1/RARRES2/TF/LTF/LTBP1/ZYX/KRT19/IGFBP2/F2/IGFBP5/AHCYL2/RPS3A/DBN1/CANX/…	236
GO:0004857	enzyme inhibitor activity	32/269	382/17749	5.52724	3.8e-15	2.9602e-12	2.90287e-12	APP/GCKR/SERPINF2/PPP1R12A/C4B/CSTB/ENSA/APOC3/TF/LTF/AHSG/COL6A3/APOA1/A2M/TIMP1/ARPP19/SERPINC1/C3/CST3/KNG1/NGF/SCG5/SERPINA7/NPM1/ITIH2/CAST/PEBP1/SERPINF1/COL7A1/PKIG/SPINK6/SPINK5	32
GO:0045296	cadherin binding	29/269	315/17749	6.07448	7e-15	4.674e-12	4.62842e-12	CDH4/CDH11/PDLIM5/SPTAN1/ENO1/YWHAZ/MYH9/PKM/KTN1/RPL29/CDH2/CALD1/DBN1/RPL14/LASP1/PAK2/PFN1/PDLIM1/CAST/TAGLN2/CDH13/HNRNPK/RPL7A/AHNAK/CTTN/EIF4H/SERBP1/RTN4/TLN1	29
GO:0019838	growth factor binding	20/269	141/17749	9.35907	3.8e-14	2.22015e-11	2.03763e-11	RPS19/COL1A2/LTBP4/IGFBP3/THBS1/LTBP1/IGFBP2/IGFBP5/IGFBP6/A2M/LTBP2/HTRA1/COL5A1/COL1A1/COL2A1/COL3A1/COL6A1/IGFBP4/GPC1/PXDN	20
GO:0004866	endopeptidase inhibitor activity	22/269	180/17749	8.06439	4.5e-14	2.337e-11	2.31421e-11	APP/SERPINF2/C4B/CSTB/LTF/AHSG/COL6A3/A2M/TIMP1/SERPINC1/C3/CST3/KNG1/NGF/SERPINA7/ITIH2/CAST/PEBP1/SERPINF1/COL7A1/SPINK6/SPINK5	22
GO:0030414	peptidase inhibitor activity	22/269	187/17749	7.76252	1e-13	4.24909e-11	4.20765e-11	APP/SERPINF2/C4B/CSTB/LTF/AHSG/COL6A3/A2M/TIMP1/SERPINC1/C3/CST3/KNG1/NGF/SERPINA7/ITIH2/CAST/PEBP1/SERPINF1/COL7A1/SPINK6/SPINK5	22
GO:0061135	endopeptidase regulator activity	22/269	187/17749	7.76252	1e-13	4.24909e-11	4.20765e-11	APP/SERPINF2/C4B/CSTB/LTF/AHSG/COL6A3/A2M/TIMP1/SERPINC1/C3/CST3/KNG1/NGF/SERPINA7/ITIH2/CAST/PEBP1/SERPINF1/COL7A1/SPINK6/SPINK5	22
GO:0061134	peptidase regulator activity	23/269	225/17749	6.74477	5.5e-13	2.14225e-10	2.12136e-10	APP/SERPINF2/C4B/CSTB/LTF/AHSG/COL6A3/A2M/TIMP1/SERPINC1/C3/CST3/KNG1/NGF/FN1/SERPINA7/ITIH2/CAST/PEBP1/SERPINF1/COL7A1/SPINK6/SPINK5	23
GO:0003723	RNA binding	63/269	1670/17749	2.48912	6.4e-12	2.30105e-09	2.15693e-09	RPS19/HNRNPA2B1/EEF1A1/HNRNPM/VIM/CSTB/TNS1/ENO1/YWHAZ/MYH9/PABPN1/PKM/KTN1/RPL29/PPIA/YBX1/ZYX/RPS3A/CANX/CIRBP/TBCA/RPL14/PUS7/MAP4/EIF4B/PPIE/CSRP1/RBMX/RPL4/CARHSP1/PFN1/EDF1/HMGN2/NPM1/HIST1H1E/TXN/HIST1H1B/HIST1H1C/RPL7/CAST/PPIB/MSN/PEBP1/HNRNPH3/RPS10/HNRNPK/TMSB4X/RPL7A/RPS4X/RPS28/RPS27A/RPS21/UBE2L3/TUBB4B/CKAP4/AHNAK/PDAP1/EIF4H/ZNF239/SUPT6H/MTDH/SERBP1/RTN4	63
GO:0030234	enzyme regulator activity	48/269	1060/17749	2.98784	7.3e-12	2.43716e-09	2.41339e-09	APP/GCKR/SERPINF2/PPP1R12A/C4B/CSTB/ENSA/IGFBP3/APOC3/TF/LTF/F2/AHSG/COL6A3/APOE/SIPA1/APOA1/A2M/TIMP1/ARPP19/SOD1/PAK2/PFN1/ARHGDIA/PDCD5/GREM1/SERPINC1/C3/CST3/KNG1/NGF/APOH/FN1/SCG5/SERPINA7/NPM1/PSAP/CALM3/ITIH2/CAST/PEBP1/SERPINF1/UBE2L3/COL7A1/RGN/PKIG/SPINK6/SPINK5	48
GO:0005539	glycosaminoglycan binding	21/269	223/17749	6.2135	2.8e-11	8.7248e-09	8.63971e-09	LTBP4/ACAN/APP/PRNP/THBS1/RPL29/LTF/F2/APOE/LTBP2/COMP/COL5A1/PDCD5/SERPINC1/KNG1/APOH/FN1/CLEC3B/COL11A1/POSTN/CCDC80	21
GO:0008201	heparin binding	18/269	162/17749	7.33127	5e-11	1.46063e-08	1.44638e-08	APP/THBS1/RPL29/LTF/F2/APOE/LTBP2/COMP/COL5A1/PDCD5/SERPINC1/KNG1/APOH/FN1/CLEC3B/COL11A1/POSTN/CCDC80	18
GO:0098772	molecular function regulator	66/269	1918/17749	2.27048	1e-10	2.74941e-08	2.7226e-08	FKBP1A/TRIO/APP/GCKR/SPTAN1/SERPINF2/EFEMP1/PPP1R12A/C4B/CSTB/ENSA/IGFBP3/APOC3/BMP1/CXCL8/TF/LTF/F2/AHSG/COL6A3/APOE/CSF1/ADM/SIPA1/APOA1/A2M/GRP/TIMP1/ARPP19/SOD1/PAK2/PFN1/ARHGDIA/SLC9A3R1/PDCD5/STX7/GREM1/SERPINC1/C3/CST3/KNG1/NGF/APOH/FN1/SCG5/SERPINA7/NPM1/PSAP/CALM3/SPP1/ITIH2/CAST/PEBP1/SERPINF1/NRXN1/UBE2L3/COL7A1/RGN/MIA/PKIG/SPINK6/FAM3C/PXDN/SPINK5/PHPT1/CLEC11A	66
GO:0044877	protein-containing complex binding	44/269	1093/17749	2.65616	2.5e-09	6.49167e-07	6.39606e-07	LTBP4/FKBP1A/GSN/VIM/UHRF1BP1L/PRNP/THBS1/MYH9/PKM/ADAM10/KRT19/TGFBI/SPARC/APOE/EIF4B/TAGLN/CFL1/LASP1/APOA1/FBLN5/COMP/ACTB/COL5A1/SLC9A3R1/EDF1/COL3A1/KRT14/FN1/HMGN2/NPM1/TUBB/HIST1H1E/MMP9/HIST1H1B/HIST1H1C/PPIB/MARCKS/LUM/CDH13/TPM4/EIF4H/SUPT6H/BRK1/TLN1	44
GO:1901681	sulfur compound binding	19/269	242/17749	5.18036	5.5e-09	1.353e-06	1.3085e-06	APP/DBI/THBS1/RPL29/LTF/F2/APOE/LTBP2/COMP/COL5A1/PDCD5/SERPINC1/KNG1/APOH/FN1/CLEC3B/COL11A1/POSTN/CCDC80	19
GO:0005200	structural constituent of cytoskeleton	13/269	105/17749	8.16913	6.7e-09	1.56579e-06	1.55052e-06	SPTAN1/VIM/KRT19/ACTB/ACTG1/KRT9/KRT14/TUBB/MSN/KRT2/TUBB4B/TUBB1/TLN1	13
GO:0048407	platelet-derived growth factor binding	6/269	12/17749	32.9907	9.8e-09	2.1812e-06	2.15993e-06	COL1A2/COL5A1/COL1A1/COL2A1/COL3A1/COL6A1	6
GO:0008092	cytoskeletal protein binding	39/269	950/17749	2.70871	1.4e-08	2.97436e-06	2.94536e-06	CDH4/TMSB15B/CDH11/GSN/PDLIM5/SYBU/SPTAN1/TNS1/PRNP/MYH9/KTN1/CDH2/CALD1/DBN1/GC/TBCA/APOE/MAP4/TAGLN/CFL1/LASP1/ACTB/COTL1/PFN1/SLC9A3R1/PDCD5/CALM3/MAP2/STMN1/MSN/MARCKS/KRT2/CDH13/TMSB4X/TMSB10/TPM4/DCTN2/STMN2/TLN1	39
GO:0004867	serine-type endopeptidase inhibitor acti...	12/269	97/17749	8.16265	2.6e-08	5.28365e-06	5.16793e-06	APP/SERPINF2/COL6A3/A2M/SERPINC1/SERPINA7/ITIH2/PEBP1/SERPINF1/COL7A1/SPINK6/SPINK5	12
GO:0005102	signaling receptor binding	55/269	1684/17749	2.15497	3.4e-08	6.6215e-06	6.51813e-06	LTBP4/FKBP1A/APP/DBI/HSPG2/EFEMP1/ENSA/PRNP/THBS1/APOC3/MYH9/ADAM10/BMP1/CXCL8/RARRES2/TF/IGFBP2/F2/CANX/TGFBI/APOE/CSF1/CFL1/ADM/IGFBP6/APOA1/A2M/FBLN5/GRP/TIMP1/ARPP19/COL5A1/SLC9A3R1/GREM1/C3/KNG1/NGF/COL2A1/COL3A1/FGB/FN1/TUBB/PSAP/CALM3/SPP1/IGFBP4/MSN/PEBP1/NRXN1/TUBB4B/MIA/FAM3C/PXDN/CLEC11A/TLN1	55
GO:0031995	insulin-like growth factor II binding	5/269	8/17749	41.2384	4.2e-08	7.85232e-06	7.77574e-06	IGFBP3/IGFBP2/IGFBP5/IGFBP6/IGFBP4	5
GO:0002020	protease binding	13/269	126/17749	6.80761	6.2e-08	1.11457e-05	1.1037e-05	COL1A2/SERPINF2/CSTB/PRNP/A2M/COMP/TIMP1/SERPINC1/CST3/COL1A1/COL3A1/FN1/CAST	13
GO:0005509	calcium ion binding	31/269	716/17749	2.85674	1.5e-07	2.59667e-05	2.57134e-05	LTBP4/CDH4/FBN2/ACAN/CDH11/GSN/SPTAN1/HSPG2/EFEMP1/THBS1/BMP1/CDH2/LTBP1/F2/CANX/SPARC/SDF4/LTBP2/FBLN5/COMP/NUCB1/F9/CLEC3B/CALM3/HIST1H1E/S100G/MAN1A1/CDH13/NRXN1/TPM4/RGN	31
GO:0031994	insulin-like growth factor I binding	5/269	12/17749	27.4923	5.6e-07	9.348e-05	9.25684e-05	IGFBP3/IGFBP2/IGFBP5/IGFBP6/IGFBP4	5
GO:0019899	enzyme binding	61/269	2258/17749	1.78249	3.9e-06	0.000628572	0.000582014	RPS19/COL1A2/EEF1A1/TRIO/APP/PDLIM5/GCKR/SPTAN1/SERPINF2/PPP1R12A/CSTB/ENSA/ENO1/PRNP/YWHAZ/PABPN1/ADAM10/CDH2/YBX1/PUS7/APOA1/A2M/COMP/ACTB/TIMP1/ARPP19/CARHSP1/COTL1/SOD1/PAK2/PFN1/ARHGDIA/ACTG1/SLC9A3R1/PIN1/ATP6V1G1/SERPINC1/CST3/COL1A1/COL3A1/FN1/NPM1/TUBB/CALM3/HIST1H1B/CAST/PPIB/MSN/MARCKS/PEBP1/TPI1/NPC2/TMSB4X/RPS27A/UBE2L3/DCTN2/NEDD8/BRK1/CAVIN3/RTN4/NSFL1C	61
GO:0005520	insulin-like growth factor binding	6/269	29/17749	13.6513	4.1e-06	0.00063878	0.00060832	IGFBP3/IGFBP2/IGFBP5/IGFBP6/HTRA1/IGFBP4	6
GO:0001968	fibronectin binding	6/269	30/17749	13.1963	5e-06	0.000753871	0.000723027	IGFBP3/THBS1/IGFBP5/IGFBP6/COMP/CCDC80	6
GO:0097493	structural molecule activity conferring ...	4/269	9/17749	29.3251	6.1e-06	0.000863982	0.000855556	FBN2/FBLN5/AHNAK/EMILIN2	4
GO:0016209	antioxidant activity	9/269	86/17749	6.90503	6.1e-06	0.000863982	0.000855556	HBB/FABP1/APOE/HBG2/SOD1/ALB/HBA1/PXDN/TXNDC17	9
GO:0005518	collagen binding	8/269	68/17749	7.76252	8.4e-06	0.00115475	0.00112411	THBS1/TGFBI/SPARC/COMP/FN1/MMP9/PPIB/LUM	8
GO:0042802	identical protein binding	49/269	1708/17749	1.89291	9e-06	0.00120189	0.00119016	RPS19/COL1A2/CDH4/CDH11/APP/SERPINF2/VIM/ENO1/UHRF1BP1L/PRNP/THBS1/YWHAZ/MYH9/PKM/GKAP1/ADAM10/BMP1/CDH2/APOE/CSF1/APOA1/SDF4/FBLN5/ACTB/RBMX/HTRA1/SOD1/PAK2/ACTG1/LECT2/GREM1/SERPINC1/CST3/COL1A1/COL2A1/APOH/FN1/ALB/NPM1/PSAP/MMP9/RPL7/SDC1/MARCKS/CDH13/B2M/HNRNPK/TPM4/DCTN2	49
GO:0003779	actin binding	20/269	433/17749	3.04764	1.1e-05	0.00142817	0.00141424	TMSB15B/GSN/PDLIM5/SPTAN1/TNS1/MYH9/CALD1/DBN1/GC/TAGLN/CFL1/LASP1/COTL1/PFN1/MSN/MARCKS/TMSB4X/TMSB10/TPM4/TLN1	20
GO:0003735	structural constituent of ribosome	12/269	173/17749	4.57675	1.3e-05	0.00164222	0.0016262	RPS19/RPL29/RPS3A/RPL14/RPL4/RPL7/RPS10/RPL7A/RPS4X/RPS28/RPS27A/RPS21	12
GO:0005488	binding	252/269	15154/17749	1.09722	1.6e-05	0.001968	0.00194881	RPS19/COL1A2/HNRNPA2B1/LTBP4/EEF1A1/CDH4/FBN2/COL5A2/FKBP1A/HNRNPM/TRIO/TMSB15B/ACAN/CDH11/RBP1/APP/F5/GSN/PDLIM5/DBI/GCKR/COL11A2/SYBU/SPTAN1/SERPINF2/HSPG2/EFEMP1/PPP1R12A/C4B/VIM/CSTB/ENSA/TNS1/ENO1/HBB/UHRF1BP1L/PRNP/IGFBP3/FABP1/THBS1/YWHAZ/APOC3/MYH9/PABPN1/PKM/GKAP1/DYNC1LI2/ADAM10/KTN1/BMP1/RPL29/CDH2/CXCL8/PPIA/YBX1/CALD1/RARRES2/TF/LTF/LTBP1/ZYX/KRT19/IGFBP2/F2/IGFBP5/AHCYL2/RPS3A/DBN1/…	252
GO:0005178	integrin binding	10/269	128/17749	5.1548	2.6e-05	0.003116	0.00308561	LTBP4/THBS1/MYH9/ADAM10/TGFBI/FBLN5/COL5A1/COL3A1/FN1/TLN1	10
GO:0005507	copper ion binding	7/269	61/17749	7.57164	3.7e-05	0.00432345	0.00428129	F5/PRNP/SOD1/ALB/LOX/GPC1/LOXL1	7
GO:0005496	steroid binding	8/269	90/17749	5.86501	6.6e-05	0.007524	0.00744188	APOC3/GC/APOE/APOA1/COMP/SHBG/S100G/NPC2	8
GO:0005499	vitamin D binding	3/269	7/17749	28.2777	0.00012	0.0130437	0.0129165	GC/COMP/S100G	3
GO:0030023	extracellular matrix constituent conferr...	3/269	7/17749	28.2777	0.00012	0.0130437	0.0129165	FBN2/FBLN5/EMILIN2	3
GO:0034057	RNA strand-exchange activity	2/269	2/17749	65.9814	0.00023	0.0244323	0.0232384	EIF4B/EIF4H	2
GO:0004869	cysteine-type endopeptidase inhibitor ac...	6/269	58/17749	6.82566	0.00024	0.024928	0.0241143	CSTB/LTF/AHSG/CST3/KNG1/CAST	6
GO:0050840	extracellular matrix binding	6/269	59/17749	6.70997	0.00026	0.0264183	0.0258373	THBS1/TGFBI/SPARC/SPP1/COL11A1/GPC1	6
GO:0031720	haptoglobin binding	3/269	9/17749	21.9938	0.00027	0.0268506	0.0266847	HBB/HBG2/HBA1	3
GO:0008289	lipid binding	24/269	729/17749	2.17223	0.00032	0.03116	0.0314708	RBP1/DBI/FABP1/THBS1/APOC3/LTF/F2/GC/APOE/APOA1/COMP/PFN1/ARHGDIA/APOH/RBP4/ALB/SHBG/PSAP/S100G/PEBP1/NPC2/SPON2/NSFL1C/TLN1	24
GO:0005522	profilin binding	3/269	10/17749	19.7944	0.00038	0.0362473	0.0371523	DBN1/ACTG1/CTTN	3
GO:0003755	peptidyl-prolyl cis-trans isomerase acti...	5/269	44/17749	7.49789	0.00052	0.04674	0.0501536	FKBP1A/PPIA/PPIE/PIN1/PPIB	5
GO:0140104	molecular carrier activity	5/269	44/17749	7.49789	0.00052	0.04674	0.0501536	HBB/TF/HBG2/SOD1/HBA1	5
GO:0031386	protein tag	3/269	11/17749	17.9949	0.00052	0.04674	0.0501536	RPS27A/NEDD8/SUMO4	3
GO:0031492	nucleosomal DNA binding	5/269	45/17749	7.33127	0.00057	0.0492439	0.0547122	ACTB/HMGN2/HIST1H1E/HIST1H1B/HIST1H1C	5
GO:0070325	lipoprotein particle receptor binding	4/269	26/17749	10.151	0.00059	0.0492439	0.0565234	HSPG2/APOC3/APOE/APOA1	4
GO:0071813	lipoprotein particle binding	4/269	26/17749	10.151	0.00059	0.0492439	0.0565234	THBS1/APOE/APOA1/CDH13	4
GO:0071814	protein-lipid complex binding	4/269	26/17749	10.151	0.00059	0.0492439	0.0565234	THBS1/APOE/APOA1/CDH13	4
GO:0070653	high-density lipoprotein particle recept...	2/269	3/17749	43.9876	0.00068	0.05576	0.0645887	APOC3/APOA1	2
GO:0031491	nucleosome binding	6/269	71/17749	5.57589	0.00072	0.0580221	0.0681292	ACTB/HMGN2/HIST1H1E/HIST1H1B/HIST1H1C/SUPT6H	6
GO:0016859	cis-trans isomerase activity	5/269	48/17749	6.87306	0.00077	0.0609997	0.0725173	FKBP1A/PPIA/PPIE/PIN1/PPIB	5
GO:0003785	actin monomer binding	4/269	28/17749	9.42592	0.00079	0.061541	0.074261	TMSB15B/PFN1/TMSB4X/TMSB10	4
GO:0003725	double-stranded RNA binding	6/269	76/17749	5.20906	0.00103	0.0789216	0.0946852	VIM/EIF4B/MSN/TUBB4B/EIF4H/MTDH	6
GO:0004601	peroxidase activity	5/269	52/17749	6.34437	0.00112	0.0844335	0.102114	HBB/HBG2/HBA1/PXDN/TXNDC17	5
GO:0005344	oxygen carrier activity	3/269	15/17749	13.1963	0.00137	0.101641	0.122123	HBB/HBG2/HBA1	3
GO:0043178	alcohol binding	6/269	81/17749	4.88751	0.00144	0.105165	0.127567	RBP1/APOC3/APOE/APOA1/RBP4/NPC2	6
GO:0016684	oxidoreductase activity, acting on perox...	5/269	56/17749	5.8912	0.00157	0.112895	0.1375	HBB/HBG2/HBA1/PXDN/TXNDC17	5
GO:0030280	structural constituent of epidermis	3/269	16/17749	12.3715	0.00167	0.116501	0.144988	KRT1/KRT10/KRT2	3
GO:0043024	ribosomal small subunit binding	3/269	16/17749	12.3715	0.00167	0.116501	0.144988	EIF4B/NPM1/EIF4H	3
GO:0004720	protein-lysine 6-oxidase activity	2/269	5/17749	26.3926	0.00222	0.150381	0.183955	LOX/LOXL1	2
GO:0033592	RNA strand annealing activity	2/269	5/17749	26.3926	0.00222	0.150381	0.183955	EIF4B/EIF4H	2
GO:0019825	oxygen binding	4/269	37/17749	7.13313	0.0023	0.153574	0.189329	HBB/HBG2/ALB/HBA1	4
GO:0008200	ion channel inhibitor activity	4/269	38/17749	6.94541	0.00254	0.167211	0.205035	FKBP1A/ENSA/STX7/PHPT1	4
GO:0017127	cholesterol transporter activity	3/269	19/17749	10.4181	0.00279	0.179277	0.22076	APOE/APOA1/NPC2	3
GO:0016248	channel inhibitor activity	4/269	39/17749	6.76732	0.0028	0.179277	0.221376	FKBP1A/ENSA/STX7/PHPT1	4
GO:0008047	enzyme activator activity	17/269	531/17749	2.1124	0.00315	0.198961	0.242342	APP/IGFBP3/LTF/F2/APOE/SIPA1/APOA1/A2M/SOD1/PAK2/ARHGDIA/PDCD5/GREM1/APOH/FN1/PSAP/CALM3	17
GO:0060228	phosphatidylcholine-sterol O-acyltransfe...	2/269	6/17749	21.9938	0.0033	0.202135	0.250986	APOE/APOA1	2
GO:1990254	keratin filament binding	2/269	6/17749	21.9938	0.0033	0.202135	0.250986	VIM/KRT14	2
GO:0016853	isomerase activity	8/269	162/17749	3.25834	0.00333	0.202135	0.252691	FKBP1A/PPIA/PUS7/PPIE/PIN1/QSOX1/PPIB/TPI1	8
GO:0051082	unfolded protein binding	7/269	129/17749	3.58039	0.00354	0.212128	0.264413	PPIA/CANX/PPIE/SCG5/NPM1/PPIB/TUBB4B	7
GO:0008083	growth factor activity	8/269	168/17749	3.14197	0.00415	0.245533	0.296468	EFEMP1/BMP1/F2/CSF1/TIMP1/NGF/MIA/CLEC11A	8
GO:0030021	extracellular matrix structural constitu...	3/269	22/17749	8.99747	0.00428	0.246972	0.302941	ACAN/HSPG2/LUM	3
GO:0050431	transforming growth factor beta binding	3/269	22/17749	8.99747	0.00428	0.246972	0.302941	LTBP4/THBS1/LTBP1	3
GO:0015485	cholesterol binding	4/269	44/17749	5.99831	0.00435	0.24795	0.306378	APOC3/APOE/APOA1/NPC2	4
GO:0051087	chaperone binding	6/269	102/17749	3.88126	0.00459	0.258478	0.317908	PRNP/TBCA/SOD1/FGB/FN1/ALB	6
GO:0017134	fibroblast growth factor binding	3/269	23/17749	8.60627	0.00487	0.270981	0.330884	RPS19/THBS1/GPC1	3
GO:0016018	cyclosporin A binding	3/269	24/17749	8.24768	0.00551	0.302985	0.358767	PPIA/PPIE/PPIB	3
GO:0099106	ion channel regulator activity	6/269	107/17749	3.69989	0.00579	0.31468	0.370248	FKBP1A/ENSA/ARPP19/STX7/NRXN1/PHPT1	6
GO:0016247	channel regulator activity	7/269	145/17749	3.18531	0.00667	0.35834	0.403798	FKBP1A/ENSA/ARPP19/SLC9A3R1/STX7/NRXN1/PHPT1	7
GO:0032934	sterol binding	4/269	50/17749	5.27851	0.00688	0.365422	0.411283	APOC3/APOE/APOA1/NPC2	4
GO:0048018	receptor ligand activity	15/269	485/17749	2.04066	0.00734	0.385474	0.427038	EFEMP1/BMP1/CXCL8/F2/CSF1/ADM/APOA1/GRP/TIMP1/GREM1/NGF/SPP1/MIA/FAM3C/CLEC11A	15
GO:0016530	metallochaperone activity	2/269	9/17749	14.6625	0.00768	0.394465	0.438152	TF/SOD1	2
GO:0045159	myosin II binding	2/269	9/17749	14.6625	0.00768	0.394465	0.438152	GSN/SLC9A3R1	2
GO:0030545	receptor regulator activity	16/269	536/17749	1.96959	0.00791	0.401862	0.445429	EFEMP1/BMP1/CXCL8/F2/CSF1/ADM/APOA1/GRP/TIMP1/GREM1/NGF/SPP1/MIA/FAM3C/PXDN/CLEC11A	16
GO:0019901	protein kinase binding	18/269	643/17749	1.84707	0.00941	0.462531	0.488624	RPS19/EEF1A1/PDLIM5/PPP1R12A/YWHAZ/ADAM10/CDH2/ACTB/PAK2/ARHGDIA/PIN1/NPM1/CALM3/MSN/MARCKS/PEBP1/DCTN2/CAVIN3	18
GO:0019966	interleukin-1 binding	2/269	10/17749	13.1963	0.0095	0.462531	0.491003	A2M/PXDN	2
GO:0030957	Tat protein binding	2/269	10/17749	13.1963	0.0095	0.462531	0.491003	ACTB/NPM1	2
GO:0035256	G protein-coupled glutamate receptor bin...	2/269	10/17749	13.1963	0.0095	0.462531	0.491003	PRNP/CALM3	2
GO:0046872	metal ion binding	81/269	4220/17749	1.26647	0.00972	0.468364	0.496725	COL1A2/LTBP4/CDH4/FBN2/COL5A2/ACAN/CDH11/APP/F5/GSN/PDLIM5/COL11A2/SPTAN1/HSPG2/EFEMP1/TNS1/ENO1/HBB/PRNP/IGFBP3/THBS1/PKM/ADAM10/BMP1/CDH2/TF/LTF/LTBP1/ZYX/F2/CANX/SPARC/APOE/HBG2/MMP3/CSRP1/LASP1/SDF4/LTBP2/FBLN5/COMP/TIMP1/MT1E/COL18A1/COL5A1/SOD1/NUCB1/ZNF428/PDLIM1/LECT2/F9/KNG1/COL1A1/COL2A1/COL3A1/ALB/AFP/MT1A/CLEC3B/CALM3/HIST1H1E/COL11A1/MMP9/LOX/S100G/MAN1A1/GPC1/CDH13/NRXN1/RPS27A/TPM4…	81
GO:0051015	actin filament binding	8/269	195/17749	2.70693	0.00992	0.473123	0.501817	GSN/MYH9/TAGLN/CFL1/LASP1/MARCKS/TPM4/TLN1	8
GO:0003729	mRNA binding	9/269	243/17749	2.44376	0.01205	0.568906	0.550275	HNRNPA2B1/HNRNPM/RPS3A/CIRBP/PPIE/RBMX/CARHSP1/RPL7/SERBP1	9
GO:0043394	proteoglycan binding	3/269	32/17749	6.18576	0.01235	0.570961	0.556353	THBS1/COMP/COL5A1	3
GO:0003727	single-stranded RNA binding	5/269	91/17749	3.62535	0.01245	0.570961	0.558342	CIRBP/EIF4B/PPIE/RBMX/EIF4H	5
GO:0019955	cytokine binding	6/269	126/17749	3.14197	0.01246	0.570961	0.55854	LTBP4/THBS1/LTBP1/A2M/GREM1/PXDN	6
GO:0016667	oxidoreductase activity, acting on a sul...	4/269	60/17749	4.39876	0.01295	0.587653	0.568028	QSOX1/TXN/TXNDC17/SH3BGRL3	4
GO:0001530	lipopolysaccharide binding	3/269	33/17749	5.99831	0.01343	0.595156	0.576936	LTF/F2/SPON2	3
GO:0015248	sterol transporter activity	3/269	33/17749	5.99831	0.01343	0.595156	0.576936	APOE/APOA1/NPC2	3
GO:0019855	calcium channel inhibitor activity	2/269	12/17749	10.9969	0.01366	0.595156	0.581075	FKBP1A/PHPT1	2
GO:0048306	calcium-dependent protein binding	4/269	63/17749	4.1893	0.01528	0.595156	0.608083	A2M/CALM3/NRXN1/STMN2	4
GO:0019208	phosphatase regulator activity	5/269	96/17749	3.43653	0.01541	0.595259	0.6101	PPP1R12A/ENSA/IGFBP3/ARPP19/CALM3	5
GO:0032794	GTPase activating protein binding	2/269	13/17749	10.151	0.01599	0.602385	0.618852	PIN1/TUBB	2
GO:0072542	protein phosphatase activator activity	2/269	13/17749	10.151	0.01599	0.602385	0.618852	IGFBP3/CALM3	2
GO:0097617	annealing activity	2/269	13/17749	10.151	0.01599	0.602385	0.618852	EIF4B/EIF4H	2
GO:0001540	amyloid-beta binding	4/269	64/17749	4.12384	0.01611	0.602385	0.620614	PRNP/APOE/APOA1/CST3	4
GO:0043169	cation binding	81/269	4312/17749	1.23945	0.01654	0.613555	0.626796	COL1A2/LTBP4/CDH4/FBN2/COL5A2/ACAN/CDH11/APP/F5/GSN/PDLIM5/COL11A2/SPTAN1/HSPG2/EFEMP1/TNS1/ENO1/HBB/PRNP/IGFBP3/THBS1/PKM/ADAM10/BMP1/CDH2/TF/LTF/LTBP1/ZYX/F2/CANX/SPARC/APOE/HBG2/MMP3/CSRP1/LASP1/SDF4/LTBP2/FBLN5/COMP/TIMP1/MT1E/COL18A1/COL5A1/SOD1/NUCB1/ZNF428/PDLIM1/LECT2/F9/KNG1/COL1A1/COL2A1/COL3A1/ALB/AFP/MT1A/CLEC3B/CALM3/HIST1H1E/COL11A1/MMP9/LOX/S100G/MAN1A1/GPC1/CDH13/NRXN1/RPS27A/TPM4…	81
GO:0005504	fatty acid binding	3/269	36/17749	5.49845	0.017	0.625654	0.633191	FABP1/ARHGDIA/ALB	3
GO:0042287	MHC protein binding	3/269	37/17749	5.34984	0.0183	0.664505	0.650131	COL2A1/TUBB/TUBB4B	3
GO:0043177	organic acid binding	8/269	218/17749	2.42134	0.01834	0.664505	0.650628	ACAN/HBB/FABP1/HBG2/ARHGDIA/ALB/PSAP/HBA1	8
GO:0019904	protein domain specific binding	18/269	695/17749	1.70887	0.01935	0.695707	0.662713	HNRNPM/APP/GCKR/VIM/YWHAZ/MYH9/ADAM10/RBMX/SLC9A3R1/SH3BGRL/FN1/CLEC3B/TUBB/CALM3/HNRNPK/BASP1/SPON1/TLN1	18
GO:0048365	Rac GTPase binding	4/269	68/17749	3.88126	0.01971	0.703241	0.666821	SOD1/PAK2/ARHGDIA/BRK1	4
GO:0004252	serine-type endopeptidase activity	9/269	265/17749	2.24088	0.02007	0.71066	0.67083	C4B/BMP1/LTF/F2/MMP3/HTRA1/F9/C3/MMP9	9
GO:0043531	ADP binding	3/269	39/17749	5.07549	0.02106	0.714648	0.681374	MYH9/PKM/HIST1H1E	3
GO:0005024	transforming growth factor beta-activate...	2/269	15/17749	8.79752	0.0211	0.714648	0.681785	LTBP4/LTBP1	2
GO:0019215	intermediate filament binding	2/269	15/17749	8.79752	0.0211	0.714648	0.681785	VIM/KRT14	2
GO:0019841	retinol binding	2/269	15/17749	8.79752	0.0211	0.714648	0.681785	RBP1/RBP4	2
GO:0030169	low-density lipoprotein particle binding	2/269	15/17749	8.79752	0.0211	0.714648	0.681785	THBS1/CDH13	2
GO:0050998	nitric-oxide synthase binding	2/269	15/17749	8.79752	0.0211	0.714648	0.681785	ACTB/CALM3	2
GO:0019842	vitamin binding	6/269	143/17749	2.76845	0.0219	0.736407	0.689804	RBP1/GC/COMP/RBP4/ALB/S100G	6
GO:0008191	metalloendopeptidase inhibitor activity	2/269	16/17749	8.24768	0.02388	0.774595	0.708014	TIMP1/NGF	2
GO:0016641	oxidoreductase activity, acting on the C...	2/269	16/17749	8.24768	0.02388	0.774595	0.708014	LOX/LOXL1	2
GO:0016918	retinal binding	2/269	16/17749	8.24768	0.02388	0.774595	0.708014	RBP1/RBP4	2
GO:0017081	chloride channel regulator activity	2/269	16/17749	8.24768	0.02388	0.774595	0.708014	SLC9A3R1/STX7	2
GO:0019211	phosphatase activator activity	2/269	16/17749	8.24768	0.02388	0.774595	0.708014	IGFBP3/CALM3	2
GO:0015036	disulfide oxidoreductase activity	3/269	41/17749	4.82791	0.02403	0.774595	0.709307	TXN/TXNDC17/SH3BGRL3	3
GO:0031490	chromatin DNA binding	5/269	109/17749	3.02667	0.02518	0.806105	0.71885	ACTB/HMGN2/HIST1H1E/HIST1H1B/HIST1H1C	5
GO:0019894	kinesin binding	3/269	42/17749	4.71296	0.02559	0.813658	0.722103	SYBU/KTN1/ACTB	3
GO:0033293	monocarboxylic acid binding	4/269	74/17749	3.56656	0.02597	0.820161	0.725051	FABP1/ARHGDIA/ALB/PSAP	4
GO:0004675	transmembrane receptor protein serine/th...	2/269	17/17749	7.76252	0.02679	0.831917	0.731205	LTBP4/LTBP1	2
GO:0019900	kinase binding	18/269	723/17749	1.64269	0.02734	0.831917	0.73518	RPS19/EEF1A1/PDLIM5/PPP1R12A/YWHAZ/ADAM10/CDH2/ACTB/PAK2/ARHGDIA/PIN1/NPM1/CALM3/MSN/MARCKS/PEBP1/DCTN2/CAVIN3	18
GO:0042288	MHC class I protein binding	2/269	18/17749	7.33127	0.02984	0.831917	0.751862	TUBB/TUBB4B	2
GO:0055102	lipase inhibitor activity	2/269	18/17749	7.33127	0.02984	0.831917	0.751862	APOC3/APOA1	2
GO:0005246	calcium channel regulator activity	3/269	45/17749	4.39876	0.03061	0.841595	0.756584	FKBP1A/NRXN1/PHPT1	3
GO:0008236	serine-type peptidase activity	9/269	288/17749	2.06192	0.03197	0.869853	0.7645	C4B/BMP1/LTF/F2/MMP3/HTRA1/F9/C3/MMP9	9
GO:0030295	protein kinase activator activity	4/269	79/17749	3.34083	0.03201	0.869853	0.764726	LTF/PAK2/GREM1/CALM3	4
GO:0030296	protein tyrosine kinase activator activi...	2/269	19/17749	6.94541	0.03303	0.887254	0.770322	PAK2/GREM1	2
GO:0098641	cadherin binding involved in cell-cell a...	2/269	19/17749	6.94541	0.03303	0.887254	0.770322	PDLIM5/PDLIM1	2
GO:0003730	mRNA 3'-UTR binding	4/269	81/17749	3.25834	0.03463	0.919663	0.778584	HNRNPA2B1/CIRBP/CARHSP1/SERBP1	4
GO:0046332	SMAD binding	4/269	81/17749	3.25834	0.03463	0.919663	0.778584	COL1A2/COL5A2/FKBP1A/COL3A1	4
GO:0017171	serine hydrolase activity	9/269	293/17749	2.02673	0.03509	0.926614	0.780851	C4B/BMP1/LTF/F2/MMP3/HTRA1/F9/C3/MMP9	9
GO:0019888	protein phosphatase regulator activity	4/269	82/17749	3.21861	0.03599	0.945041	0.785154	ENSA/IGFBP3/ARPP19/CALM3	4
GO:0005080	protein kinase C binding	3/269	49/17749	4.03968	0.03804	0.987772	0.794351	PDLIM5/MARCKS/CAVIN3	3
GO:0035254	glutamate receptor binding	3/269	49/17749	4.03968	0.03804	0.987772	0.794351	PRNP/CANX/CALM3	3
GO:0043167	ion binding	110/269	6312/17749	1.14987	0.03883	1	0.797688	COL1A2/LTBP4/EEF1A1/CDH4/FBN2/COL5A2/TRIO/ACAN/CDH11/APP/F5/GSN/PDLIM5/DBI/GCKR/COL11A2/SPTAN1/HSPG2/EFEMP1/TNS1/ENO1/HBB/PRNP/IGFBP3/FABP1/THBS1/APOC3/MYH9/PKM/DYNC1LI2/ADAM10/BMP1/RPL29/CDH2/TF/LTF/LTBP1/ZYX/F2/CANX/SPARC/APOE/HBG2/MMP3/CSRP1/LASP1/APOA1/SDF4/LTBP2/FBLN5/COMP/ACTB/TIMP1/MT1E/COL18A1/COL5A1/SOD1/NUCB1/PAK2/PFN1/ARHGDIA/ACTG1/PDCD5/ZNF428/PDLIM1/LECT2/F9/SERPINC1/KNG1/COL1A1/COL2…	110
GO:0016638	oxidoreductase activity, acting on the C...	2/269	21/17749	6.28394	0.03977	1	0.801521	LOX/LOXL1	2
GO:0050750	low-density lipoprotein particle recepto...	2/269	21/17749	6.28394	0.03977	1	0.801521	HSPG2/APOE	2
GO:0019209	kinase activator activity	4/269	86/17749	3.0689	0.04173	1	0.809063	LTF/PAK2/GREM1/CALM3	4
GO:0019207	kinase regulator activity	7/269	213/17749	2.1684	0.04401	1	0.817146	LTF/AHSG/PAK2/GREM1/NPM1/CALM3/PKIG	7
GO:0044325	ion channel binding	5/269	127/17749	2.59769	0.04419	1	0.817756	FKBP1A/PRNP/YWHAZ/CALM3/PHPT1	5

## Sheet: BP
ID	Description	GeneRatio	BgRatio	FoldEnrichment	pvalue	p.adjust	qvalue	genes	Count
GO:0043062	extracellular structure organization	48/266	406/17823	7.92163	2.4e-29	3.86376e-25	3.82009e-25	COL12A1/COL15A1/ACAN/APP/GSN/SERPINF2/THBS1/APOC3/ADAM10/BMP1/SPP1/TGFBI/FGB/COL6A3/APOE/SDC1/MMP3/APOA1/A2M/FBLN5/COMP/TIMP1/HTRA1/GREM1/CST3/COL1A1/COL2A1/COL3A1/FN1/ALB/COL5A2/COL1A2/SPARC/COL11A1/COL6A1/COL11A2/MMP9/COL5A1/LOX/FBN2/COL18A1/LUM/HSPG2/COL7A1/POSTN/CCDC80/PXDN/SPINK5	48
GO:0030198	extracellular matrix organization	43/266	351/17823	8.20844	6e-27	4.8297e-23	4.77511e-23	COL12A1/COL15A1/ACAN/APP/GSN/SERPINF2/THBS1/ADAM10/BMP1/SPP1/TGFBI/FGB/COL6A3/MMP3/A2M/FBLN5/COMP/TIMP1/HTRA1/GREM1/CST3/COL1A1/COL2A1/COL3A1/FN1/COL5A2/COL1A2/SPARC/COL11A1/COL6A1/COL11A2/MMP9/COL5A1/LOX/FBN2/COL18A1/LUM/HSPG2/COL7A1/POSTN/CCDC80/PXDN/SPINK5	43
GO:0002576	platelet degranulation	24/266	128/17823	12.5632	8e-20	4.29307e-16	4.24454e-16	APP/SERPINF2/PSAP/QSOX1/THBS1/RARRES2/TF/FAM3C/AHSG/FGB/APOA1/A2M/TIMP1/SOD1/KNG1/APOH/FN1/ALB/CLEC3B/SPARC/F5/TAGLN2/TMSB4X/TLN1	24
GO:0048519	negative regulation of biological proces...	146/266	5174/17823	1.89071	6.4e-19	2.57584e-15	2.27707e-15	RPS19/HNRNPA2B1/FKBP1A/HNRNPM/TRIO/TMSB15B/APP/GSN/GCKR/SERPINF2/PSAP/EFEMP1/C4B/CSTB/ENSA/ENO1/STMN1/PRNP/IGFBP3/QSOX1/MAP2/THBS1/APOC3/PEA15/ADAM10/YWHAZ/RPL29/CDH2/CXCL8/GPC1/YBX1/LTF/FAM3C/IGFBP2/F2/AHSG/IGFBP5/RPS3A/SPP1/TGFBI/FGB/STMN2/MTDH/COL6A3/RPL14/APOE/PUS7/CFL1/MMP3/ADM/B2M/SIPA1/IGFBP6/APOA1/A2M/COMP/TIMP1/HTRA1/CTTN/RPL4/ARPP19/CARHSP1/SOD1/PAK2/PFN1/ARHGDIA/PIN1/C3/PDCD5/SLC9A3R1/…	146
GO:0071840	cellular component organization or bioge...	168/266	6525/17823	1.72515	8.4e-19	2.70463e-15	2.67406e-15	RPS19/HNRNPA2B1/CDH4/FKBP1A/COL12A1/COL15A1/TMSB15B/ACAN/CDH11/APP/GSN/SERPINF2/C4B/TNS1/ENO1/HBB/STMN1/PRNP/IGFBP3/MAP2/THBS1/APOC3/PKM/DYNC1LI2/ADAM10/YWHAZ/BMP1/CDH2/GPC1/PPIA/TF/IGFBP2/F2/AHSG/IGFBP5/SPP1/DBN1/TGFBI/FGB/STMN2/TBCA/MTDH/COL6A3/RPL14/APOE/EIF4B/HBG2/SDC1/CFL1/MMP3/ADM/B2M/SIPA1/DCTN2/IGFBP6/PPP1R12A/APOA1/A2M/FBLN5/COMP/TIMP1/HTRA1/CTTN/SOD1/PAK2/PFN1/ARHGDIA/PIN1/C3/PDCD5/SLC9…	168
GO:0016043	cellular component organization	164/266	6349/17823	1.73076	3.2e-18	8.58613e-15	8.48908e-15	RPS19/HNRNPA2B1/CDH4/FKBP1A/COL12A1/COL15A1/TMSB15B/ACAN/CDH11/APP/GSN/SERPINF2/C4B/TNS1/ENO1/HBB/STMN1/PRNP/IGFBP3/MAP2/THBS1/APOC3/PKM/DYNC1LI2/ADAM10/YWHAZ/BMP1/CDH2/GPC1/PPIA/TF/IGFBP2/F2/AHSG/IGFBP5/SPP1/DBN1/TGFBI/FGB/STMN2/TBCA/MTDH/COL6A3/APOE/EIF4B/HBG2/SDC1/CFL1/MMP3/ADM/B2M/SIPA1/DCTN2/IGFBP6/PPP1R12A/APOA1/A2M/FBLN5/COMP/TIMP1/HTRA1/CTTN/SOD1/PAK2/PFN1/ARHGDIA/PIN1/C3/PDCD5/SLC9A3R1/S…	164
GO:0097435	supramolecular fiber organization	45/266	659/17823	4.57537	8.5e-18	1.95488e-14	1.93278e-14	FKBP1A/COL12A1/TMSB15B/ACAN/APP/GSN/SERPINF2/STMN1/MAP2/DBN1/STMN2/APOE/CFL1/APOA1/FBLN5/CTTN/PFN1/PIN1/GREM1/CST3/COL1A1/COL2A1/COL3A1/KRT14/COL5A2/COL1A2/VIM/KRT19/COL11A1/COL11A2/COL5A1/LOX/MARCKS/KRT9/KRT2/LUM/MTPN/TMSB4X/ACTG1/TMSB10/TPM4/SPTAN1/LTBP2/ZYX/BRK1	45
GO:0045055	regulated exocytosis	48/266	794/17823	4.05061	7.8e-17	1.56965e-13	1.55191e-13	EEF1A1/APP/GSN/SERPINF2/PSAP/CSTB/HBB/QSOX1/THBS1/PKM/ADAM10/PPIA/RARRES2/TF/LTF/FAM3C/AHSG/FGB/NPC2/PPIE/B2M/APOA1/A2M/TIMP1/SOD1/C3/CST3/KNG1/APOH/FN1/ALB/KRT1/CLEC3B/TUBB/SPARC/CALM3/CHGA/F5/MMP9/TAGLN2/TMSB4X/TUBB4B/CKAP4/PDAP1/SPTAN1/COTL1/SDF4/TLN1	48
GO:0006887	exocytosis	49/266	909/17823	3.61186	3.3e-15	5.90297e-12	5.2187e-12	EEF1A1/APP/GSN/SERPINF2/PSAP/CSTB/HBB/QSOX1/THBS1/PKM/ADAM10/PPIA/RARRES2/TF/LTF/FAM3C/AHSG/FGB/NPC2/PPIE/SDC1/B2M/APOA1/A2M/TIMP1/SOD1/C3/CST3/KNG1/APOH/FN1/ALB/KRT1/CLEC3B/TUBB/SPARC/CALM3/CHGA/F5/MMP9/TAGLN2/TMSB4X/TUBB4B/CKAP4/PDAP1/SPTAN1/COTL1/SDF4/TLN1	49
GO:0048523	negative regulation of cellular process	128/266	4624/17823	1.85478	4.5e-15	7.24455e-12	6.61122e-12	HNRNPA2B1/FKBP1A/TRIO/TMSB15B/APP/GSN/GCKR/SERPINF2/PSAP/EFEMP1/C4B/CSTB/ENSA/ENO1/STMN1/PRNP/IGFBP3/QSOX1/MAP2/THBS1/APOC3/PEA15/ADAM10/YWHAZ/CDH2/CXCL8/GPC1/YBX1/LTF/FAM3C/IGFBP2/F2/AHSG/IGFBP5/RPS3A/SPP1/TGFBI/FGB/STMN2/MTDH/COL6A3/APOE/PUS7/CFL1/MMP3/ADM/B2M/SIPA1/IGFBP6/APOA1/A2M/COMP/TIMP1/HTRA1/CTTN/ARPP19/SOD1/PAK2/PFN1/ARHGDIA/PIN1/C3/PDCD5/SLC9A3R1/GREM1/STAM2/SERPINC1/CST3/KNG1/NGF/COL…	128
GO:0010951	negative regulation of endopeptidase act...	26/266	248/17823	7.02459	6e-15	8.78127e-12	8.09652e-12	APP/SERPINF2/C4B/CSTB/THBS1/LTF/AHSG/COL6A3/A2M/TIMP1/PAK2/C3/SERPINC1/CST3/KNG1/NGF/SERPINA7/FABP1/MMP9/ITIH2/CAST/PEBP1/SERPINF1/COL7A1/SPINK6/SPINK5	26
GO:0051179	localization	160/266	6572/17823	1.63125	7.5e-15	1.00619e-11	9.35795e-12	RPS19/HNRNPA2B1/EEF1A1/FKBP1A/TMSB15B/APP/GSN/GCKR/SERPINF2/PSAP/C4B/CSTB/ENSA/TNS1/HBB/STMN1/PRNP/IGFBP3/QSOX1/MAP2/THBS1/APOC3/PEA15/PABPN1/PKM/GKAP1/DYNC1LI2/ADAM10/YWHAZ/KTN1/RPL29/CDH2/CXCL8/GPC1/PPIA/YBX1/SCG5/RARRES2/TF/LTF/FAM3C/F2/AHSG/IGFBP5/RPS3A/SPP1/DBN1/CANX/GC/FGB/NPC2/RPL14/APOE/HBG2/PPIE/SDC1/CSF1/CFL1/ADM/B2M/DCTN2/PPP1R12A/APOA1/A2M/FBLN5/GRP/TIMP1/CTTN/RPL4/ARPP19/SOD1/PFN1/AR…	160
GO:0070887	cellular response to chemical stimulus	99/266	3109/17823	2.1336	8.5e-15	1.05263e-11	1.00983e-11	RPS19/HNRNPA2B1/EEF1A1/HNRNPM/APP/GSN/PSAP/ENO1/HBB/PRNP/MAP2/THBS1/PABPN1/PKM/GKAP1/DYNC1LI2/ADAM10/YWHAZ/CXCL8/GPC1/PPIA/RARRES2/TF/LTF/IGFBP2/AHSG/IGFBP5/SPP1/CANX/FGB/STMN2/MTDH/APOE/HBG2/SDC1/CSF1/CFL1/MMP3/B2M/SIPA1/PPP1R12A/APOA1/FBLN5/TIMP1/HTRA1/SOD1/PAK2/ARHGDIA/PIN1/PDCD5/GREM1/ATP6V1G1/NGF/COL1A1/COL2A1/COL3A1/FN1/ALB/MT1A/MT1E/CLEC3B/COL5A2/NPM1/FABP1/COL1A2/VIM/SPARC/TXN/CHGA/COL6A1…	99
GO:0016192	vesicle-mediated transport	78/266	2117/17823	2.46873	1.1e-14	1.18059e-11	1.16725e-11	EEF1A1/APP/GSN/SERPINF2/PSAP/C4B/CSTB/HBB/QSOX1/MAP2/THBS1/APOC3/PKM/DYNC1LI2/ADAM10/CXCL8/PPIA/RARRES2/TF/LTF/FAM3C/F2/AHSG/CANX/FGB/NPC2/APOE/PPIE/SDC1/ADM/B2M/DCTN2/APOA1/A2M/TIMP1/CTTN/SOD1/C3/STX7/GREM1/STAM2/F9/CST3/KNG1/APOH/FN1/ALB/KRT1/CLEC3B/TUBB/SPARC/CALM3/CHGA/F5/MMP9/MSN/MYH9/TAGLN2/CDH13/ACTB/HNRNPK/TMSB4X/RPS27A/ACTG1/TUBB4B/HBA1/SRPX/HSPG2/COL7A1/CKAP4/PDAP1/SPTAN1/COTL1/BRK1/SDF…	78
GO:0030199	collagen fibril organization	14/266	50/17823	18.7611	1.1e-14	1.18059e-11	1.16725e-11	COL12A1/ACAN/SERPINF2/GREM1/COL1A1/COL2A1/COL3A1/COL5A2/COL1A2/COL11A1/COL11A2/COL5A1/LOX/LUM	14
GO:0010466	negative regulation of peptidase activit...	26/266	257/17823	6.77859	1.4e-14	1.40866e-11	1.39274e-11	APP/SERPINF2/C4B/CSTB/THBS1/LTF/AHSG/COL6A3/A2M/TIMP1/PAK2/C3/SERPINC1/CST3/KNG1/NGF/SERPINA7/FABP1/MMP9/ITIH2/CAST/PEBP1/SERPINF1/COL7A1/SPINK6/SPINK5	26
GO:0010033	response to organic substance	99/266	3144/17823	2.10985	1.8e-14	1.7046e-11	1.68533e-11	HNRNPA2B1/EEF1A1/HNRNPM/RBP1/APP/GSN/GCKR/SERPINF2/PSAP/C4B/ENSA/PRNP/MAP2/THBS1/PEA15/PABPN1/PKM/GKAP1/DYNC1LI2/ADAM10/YWHAZ/CXCL8/GPC1/PPIA/RARRES2/LTF/IGFBP2/AHSG/IGFBP5/SPP1/CANX/FGB/STMN2/MTDH/APOE/SDC1/CSF1/CFL1/MMP3/ADM/B2M/APOA1/TIMP1/HTRA1/SOD1/PAK2/ARHGDIA/PIN1/PDCD5/GREM1/ATP6V1G1/NGF/COL1A1/COL2A1/COL3A1/FN1/RBP4/CLEC3B/COL5A2/NPM1/COL1A2/VIM/SPARC/CALM3/COL6A1/MMP9/MSN/LOX/PEBP1/FBN2…	99
GO:0043687	post-translational protein modification	30/266	363/17823	5.5375	2.8e-14	2.50429e-11	2.47598e-11	APP/IGFBP3/QSOX1/ADAM10/KTN1/CDH2/TF/AHSG/IGFBP5/SPP1/APOE/CSF1/APOA1/TIMP1/C3/SERPINC1/CST3/KNG1/FN1/ALB/AFP/F5/ITIH2/IGFBP4/PPIB/NUCB1/CKAP4/LTBP1/NEDD8/GOLM1	30
GO:0051346	negative regulation of hydrolase activit...	33/266	453/17823	4.88107	4.9e-14	4.15185e-11	4.09032e-11	FKBP1A/APP/SERPINF2/C4B/CSTB/ENSA/MAP2/THBS1/APOC3/LTF/AHSG/COL6A3/APOA1/A2M/TIMP1/ARPP19/PAK2/C3/SERPINC1/CST3/KNG1/NGF/SERPINA7/FABP1/MMP9/ITIH2/CAST/PEBP1/SERPINF1/COL7A1/RGN/SPINK6/SPINK5	33
GO:0032940	secretion by cell	62/266	1494/17823	2.78061	7.6e-14	6.11762e-11	5.91807e-11	EEF1A1/APP/GSN/SERPINF2/PSAP/CSTB/ENSA/HBB/QSOX1/THBS1/PKM/ADAM10/PPIA/SCG5/RARRES2/TF/LTF/FAM3C/AHSG/SPP1/CANX/FGB/NPC2/PPIE/SDC1/ADM/B2M/APOA1/A2M/GRP/TIMP1/SOD1/C3/CST3/KNG1/APOH/FN1/RBP4/ALB/KRT1/CLEC3B/TUBB/SPARC/CALM3/CHGA/F5/MMP9/TAGLN2/NRXN1/TMSB4X/TUBB4B/CKAP4/PDAP1/SPTAN1/COTL1/LTBP2/POSTN/LTBP4/SDF4/PHPT1/SYBU/TLN1	62
GO:0009611	response to wounding	39/266	645/17823	4.05139	8.7e-14	6.66959e-11	6.5942e-11	GSN/SERPINF2/HBB/THBS1/PKM/YWHAZ/F2/SPP1/FGB/APOE/HBG2/SDC1/ADM/APOA1/A2M/TIMP1/SOD1/F9/SERPINC1/KNG1/COL1A1/COL3A1/APOH/FN1/KRT1/COL1A2/SPARC/F5/COL5A1/CSRP1/LOX/PEBP1/MYH9/MTPN/ACTB/ACTG1/POSTN/TNFRSF12A/TLN1	39
GO:0046903	secretion	65/266	1632/17823	2.66865	1.1e-13	8.0495e-11	7.95852e-11	EEF1A1/APP/GSN/SERPINF2/PSAP/CSTB/ENSA/HBB/QSOX1/THBS1/PKM/ADAM10/PPIA/SCG5/RARRES2/TF/LTF/FAM3C/AHSG/SPP1/CANX/FGB/NPC2/PPIE/SDC1/ADM/B2M/APOA1/A2M/FBLN5/GRP/TIMP1/SOD1/C3/SLC9A3R1/SERPINC1/CST3/KNG1/APOH/FN1/RBP4/ALB/KRT1/CLEC3B/TUBB/SPARC/CALM3/CHGA/F5/MMP9/TAGLN2/NRXN1/TMSB4X/TUBB4B/CKAP4/PDAP1/SPTAN1/COTL1/LTBP2/POSTN/LTBP4/SDF4/PHPT1/SYBU/TLN1	65
GO:0051234	establishment of localization	135/266	5277/17823	1.71414	2.8e-13	1.95988e-10	1.86562e-10	RPS19/HNRNPA2B1/EEF1A1/FKBP1A/APP/GSN/GCKR/SERPINF2/PSAP/C4B/CSTB/ENSA/HBB/PRNP/QSOX1/MAP2/THBS1/APOC3/PEA15/PABPN1/PKM/GKAP1/DYNC1LI2/ADAM10/YWHAZ/KTN1/RPL29/CDH2/CXCL8/PPIA/SCG5/RARRES2/TF/LTF/FAM3C/F2/AHSG/RPS3A/SPP1/CANX/GC/FGB/NPC2/RPL14/APOE/HBG2/PPIE/SDC1/ADM/B2M/DCTN2/PPP1R12A/APOA1/A2M/FBLN5/GRP/TIMP1/CTTN/RPL4/ARPP19/SOD1/C3/PDCD5/SLC9A3R1/STX7/GREM1/ATP6V1G1/STAM2/F9/SERPINC1/CST3/KNG1…	135
GO:0001501	skeletal system development	34/266	514/17823	4.43216	3.2e-13	2.14653e-10	2.0932e-10	COL12A1/ACAN/CDH11/EFEMP1/THBS1/BMP1/LTF/AHSG/TGFBI/COL6A3/COMP/TIMP1/LECT2/GREM1/COL1A1/COL2A1/COL3A1/RBP4/COL5A2/COL1A2/SPARC/COL11A1/COL6A1/COL11A2/MMP9/IGFBP4/PPIB/FBN2/LUM/COL7A1/POSTN/RGN/XYLT1/SLC38A10	34
GO:0043086	negative regulation of catalytic activit...	42/266	778/17823	3.61717	3.9e-13	2.51144e-10	2.47207e-10	FKBP1A/APP/GCKR/SERPINF2/C4B/CSTB/ENSA/PRNP/MAP2/THBS1/APOC3/SCG5/TF/LTF/AHSG/COL6A3/APOE/PPP1R12A/APOA1/A2M/TIMP1/ARPP19/PAK2/C3/SERPINC1/CST3/KNG1/NGF/SERPINA7/NPM1/FABP1/MMP9/ITIH2/CAST/PEBP1/SERPINF1/COL7A1/RGN/PKIG/SPINK6/SPINK5/PHPT1	42
GO:0022610	biological adhesion	58/266	1392/17823	2.79182	5e-13	3.09596e-10	3.02222e-10	CDH4/COL12A1/COL15A1/ACAN/CDH11/APP/GSN/SERPINF2/HBB/PRNP/THBS1/ADAM10/CDH2/CXCL8/LTF/IGFBP2/SPP1/TGFBI/FGB/COL6A3/CSF1/SIPA1/PPP1R12A/APOA1/FBLN5/COMP/CTTN/PAK2/ARHGDIA/PDLIM1/GREM1/KNG1/COL1A1/COL3A1/FN1/COL6A1/CD99/COL5A1/CSRP1/MSN/MYH9/COL18A1/CDH13/NRXN1/ACTB/ACTG1/SRPX/COL7A1/POSTN/ZYX/CCDC80/PDLIM5/SPON2/EMILIN2/SPON1/TNFRSF12A/SPINK5/TLN1	58
GO:0042221	response to chemical	123/266	4628/17823	1.78078	5.9e-13	3.51793e-10	3.43575e-10	RPS19/HNRNPA2B1/EEF1A1/CDH4/HNRNPM/RBP1/APP/GSN/GCKR/SERPINF2/PSAP/C4B/ENSA/ENO1/HBB/PRNP/MAP2/THBS1/PEA15/PABPN1/PKM/GKAP1/DYNC1LI2/ADAM10/YWHAZ/CXCL8/GPC1/PPIA/RARRES2/TF/LTF/IGFBP2/AHSG/IGFBP5/SPP1/CANX/FGB/STMN2/MTDH/APOE/HBG2/SDC1/CSF1/CFL1/MMP3/ADM/B2M/SIPA1/PPP1R12A/APOA1/FBLN5/TIMP1/HTRA1/SOD1/PAK2/ARHGDIA/PIN1/PDCD5/LECT2/GREM1/ATP6V1G1/SERPINC1/NGF/COL1A1/COL2A1/COL3A1/KRT14/FN1/RBP4/AL…	123
GO:0006810	transport	132/266	5163/17823	1.71305	7.5e-13	4.27456e-10	4.10076e-10	RPS19/HNRNPA2B1/EEF1A1/FKBP1A/APP/GSN/GCKR/SERPINF2/PSAP/C4B/CSTB/ENSA/HBB/PRNP/QSOX1/MAP2/THBS1/APOC3/PEA15/PABPN1/PKM/GKAP1/DYNC1LI2/ADAM10/YWHAZ/KTN1/RPL29/CDH2/CXCL8/PPIA/SCG5/RARRES2/TF/LTF/FAM3C/F2/AHSG/RPS3A/SPP1/CANX/GC/FGB/NPC2/RPL14/APOE/HBG2/PPIE/SDC1/ADM/B2M/DCTN2/PPP1R12A/APOA1/A2M/FBLN5/GRP/TIMP1/CTTN/RPL4/ARPP19/SOD1/C3/PDCD5/SLC9A3R1/STX7/GREM1/ATP6V1G1/STAM2/F9/SERPINC1/CST3/KNG1…	132
GO:0045861	negative regulation of proteolysis	28/266	357/17823	5.2552	7.7e-13	4.27456e-10	4.17822e-10	APP/SERPINF2/C4B/CSTB/PRNP/THBS1/LTF/F2/AHSG/COL6A3/A2M/TIMP1/PAK2/C3/SERPINC1/CST3/KNG1/NGF/SERPINA7/FABP1/MMP9/ITIH2/CAST/PEBP1/SERPINF1/COL7A1/SPINK6/SPINK5	28
GO:0042060	wound healing	34/266	534/17823	4.26616	9.3e-13	4.99069e-10	4.75806e-10	GSN/SERPINF2/HBB/THBS1/PKM/YWHAZ/F2/FGB/APOE/HBG2/SDC1/A2M/TIMP1/F9/SERPINC1/KNG1/COL1A1/COL3A1/APOH/FN1/KRT1/COL1A2/SPARC/F5/COL5A1/CSRP1/LOX/MYH9/MTPN/ACTB/ACTG1/POSTN/TNFRSF12A/TLN1	34
GO:0019538	protein metabolic process	144/266	5901/17823	1.63507	9.8e-13	5.08936e-10	4.9259e-10	RPS19/EEF1A1/FKBP1A/TRIO/ACAN/APP/GSN/SERPINF2/PSAP/EFEMP1/C4B/CSTB/ENSA/ENO1/PRNP/IGFBP3/QSOX1/THBS1/APOC3/PEA15/PABPN1/ADAM10/KTN1/BMP1/RPL29/CDH2/GPC1/PPIA/SCG5/RARRES2/TF/LTF/IGFBP2/F2/AHSG/IGFBP5/RPS3A/SPP1/TGFBI/FGB/COL6A3/RPL14/APOE/PUS7/EIF4B/PPIE/CSF1/CFL1/MMP3/B2M/IGFBP6/PPP1R12A/APOA1/A2M/TIMP1/HTRA1/RPL4/ARPP19/SOD1/PAK2/PIN1/C3/PDCD5/SLC9A3R1/GREM1/F9/SERPINC1/CST3/KNG1/NGF/COL2A1/CO…	144
GO:0050896	response to stimulus	193/266	9162/17823	1.41145	1.1e-12	5.36633e-10	5.30568e-10	RPS19/HNRNPA2B1/EEF1A1/CDH4/FKBP1A/COL15A1/HNRNPM/TRIO/RBP1/APP/GSN/GCKR/SERPINF2/PSAP/EFEMP1/C4B/CSTB/ENSA/TNS1/ENO1/HBB/STMN1/PRNP/IGFBP3/QSOX1/MAP2/THBS1/APOC3/PEA15/PABPN1/PKM/GKAP1/DYNC1LI2/ADAM10/YWHAZ/BMP1/CDH2/CXCL8/GPC1/PPIA/YBX1/SCG5/RARRES2/TF/LTF/FAM3C/IGFBP2/F2/AHSG/IGFBP5/SPP1/CANX/TGFBI/FGB/STMN2/MTDH/NPC2/APOE/HBG2/PPIE/SDC1/CSF1/CFL1/MMP3/ADM/B2M/SIPA1/IGFBP6/PPP1R12A/APOA1/A2M/F…	193
GO:0040007	growth	47/266	985/17823	3.19713	1.1e-12	5.36633e-10	5.30568e-10	CDH4/COL12A1/APP/GSN/PSAP/ENO1/IGFBP3/MAP2/THBS1/PKM/ADAM10/IGFBP2/F2/IGFBP5/SPP1/COL6A3/APOE/CSF1/ADM/SIPA1/IGFBP6/FBLN5/COMP/HTRA1/CTTN/SOD1/PAK2/PIN1/GREM1/NGF/FN1/RBP4/MT1A/MT1E/COL6A1/HIST1H1B/IGFBP4/PPIB/MTPN/BASP1/COL7A1/EIF4H/POSTN/LTBP4/PDLIM5/TNFRSF12A/RTN4	47
GO:0007155	cell adhesion	57/266	1384/17823	2.75955	1.3e-12	6.1555e-10	6.08592e-10	CDH4/COL12A1/COL15A1/ACAN/CDH11/APP/GSN/SERPINF2/HBB/PRNP/THBS1/ADAM10/CDH2/CXCL8/IGFBP2/SPP1/TGFBI/FGB/COL6A3/CSF1/SIPA1/PPP1R12A/APOA1/FBLN5/COMP/CTTN/PAK2/ARHGDIA/PDLIM1/GREM1/KNG1/COL1A1/COL3A1/FN1/COL6A1/CD99/COL5A1/CSRP1/MSN/MYH9/COL18A1/CDH13/NRXN1/ACTB/ACTG1/SRPX/COL7A1/POSTN/ZYX/CCDC80/PDLIM5/SPON2/EMILIN2/SPON1/TNFRSF12A/SPINK5/TLN1	57
GO:0065008	regulation of biological quality	108/266	3875/17823	1.86746	2.3e-12	1.05793e-09	1.02896e-09	RPS19/HNRNPA2B1/CDH4/FKBP1A/HNRNPM/TMSB15B/RBP1/APP/GSN/GCKR/SERPINF2/ENSA/HBB/STMN1/PRNP/QSOX1/MAP2/THBS1/APOC3/ADAM10/YWHAZ/CDH2/YBX1/SCG5/TF/LTF/F2/IGFBP5/SPP1/DBN1/FGB/NPC2/APOE/HBG2/CSF1/CFL1/ADM/B2M/APOA1/A2M/COMP/GRP/CTTN/CARHSP1/SOD1/PFN1/ARHGDIA/PIN1/C3/SLC9A3R1/ATP6V1G1/F9/SERPINC1/KNG1/NGF/COL1A1/COL2A1/COL3A1/APOH/FN1/RBP4/ALB/AFP/KRT1/MT1A/MT1E/SERPINA7/NPM1/TUBB/COL1A2/VIM/SPARC/CAL…	108
GO:0009653	anatomical structure morphogenesis	82/266	2544/17823	2.15971	2.8e-12	1.25214e-09	1.22545e-09	CDH4/FKBP1A/COL12A1/COL15A1/ACAN/CDH11/APP/SERPINF2/EFEMP1/STMN1/MAP2/THBS1/PKM/ADAM10/BMP1/CDH2/CXCL8/GPC1/LTF/F2/IGFBP5/SPP1/TGFBI/FGB/MTDH/COL6A3/APOE/SDC1/CSF1/CFL1/ADM/APOA1/COMP/HTRA1/CTTN/SOD1/PFN1/ARHGDIA/C3/SLC9A3R1/GREM1/CST3/NGF/COL1A1/COL2A1/COL3A1/APOH/FN1/RBP4/KRT1/COL5A2/COL1A2/KRT19/SPARC/COL11A1/COL6A1/COL11A2/MMP9/COL5A1/MSN/LOX/FBN2/MYH9/SERPINF1/COL18A1/CDH13/NRXN1/MTPN/ACTG1/…	82
GO:0044092	negative regulation of molecular functio...	49/266	1091/17823	3.00933	3.2e-12	1.39235e-09	1.37661e-09	FKBP1A/APP/GCKR/SERPINF2/C4B/CSTB/ENSA/STMN1/PRNP/MAP2/THBS1/APOC3/SCG5/TF/LTF/AHSG/COL6A3/APOE/B2M/PPP1R12A/APOA1/A2M/TIMP1/ARPP19/PAK2/PIN1/C3/SLC9A3R1/SERPINC1/CST3/KNG1/NGF/SERPINA7/NPM1/FABP1/CALM3/MMP9/ITIH2/CAST/PEBP1/SERPINF1/ACTB/TMSB4X/COL7A1/RGN/PKIG/SPINK6/SPINK5/PHPT1	49
GO:0051128	regulation of cellular component organiz...	80/266	2494/17823	2.14928	7.5e-12	3.17743e-09	3.11667e-09	HNRNPA2B1/CDH4/TMSB15B/APP/GSN/SERPINF2/C4B/ENO1/STMN1/PRNP/IGFBP3/MAP2/THBS1/APOC3/ADAM10/YWHAZ/CDH2/TF/IGFBP2/F2/AHSG/IGFBP5/SPP1/DBN1/FGB/STMN2/APOE/SDC1/CFL1/MMP3/B2M/SIPA1/IGFBP6/APOA1/FBLN5/HTRA1/CTTN/PFN1/ARHGDIA/PIN1/C3/PDCD5/SLC9A3R1/GREM1/CST3/NGF/FN1/NPM1/TUBB/VIM/SPARC/CALM3/HIST1H1E/MMP9/HIST1H1B/HIST1H1C/COL5A1/IGFBP4/MSN/MAP4/PEBP1/MYH9/SERPINF1/CDH13/NRXN1/MTPN/HNRNPK/TMSB4X/TMSB1…	80
GO:0071310	cellular response to organic substance	81/266	2566/17823	2.11508	1.2e-11	4.95354e-09	4.81524e-09	HNRNPA2B1/EEF1A1/HNRNPM/APP/GSN/PSAP/PRNP/MAP2/THBS1/PABPN1/PKM/GKAP1/DYNC1LI2/YWHAZ/CXCL8/GPC1/PPIA/RARRES2/LTF/IGFBP2/AHSG/IGFBP5/SPP1/CANX/FGB/STMN2/MTDH/SDC1/CSF1/CFL1/MMP3/B2M/APOA1/TIMP1/HTRA1/SOD1/PAK2/ARHGDIA/PIN1/PDCD5/GREM1/ATP6V1G1/NGF/COL1A1/COL2A1/COL3A1/FN1/CLEC3B/COL5A2/NPM1/COL1A2/VIM/SPARC/COL6A1/MMP9/MSN/FBN2/SERPINF1/RBMX/NRXN1/ACTB/UFM1/TMSB4X/RPS27A/ACTG1/UBE2L3/UBE2V1/LTBP1/…	81
GO:0052547	regulation of peptidase activity	29/266	434/17823	4.47721	1.6e-11	6.4396e-09	6.22994e-09	APP/GSN/SERPINF2/C4B/CSTB/THBS1/LTF/AHSG/COL6A3/A2M/TIMP1/PAK2/C3/PDCD5/SERPINC1/CST3/KNG1/NGF/FN1/SERPINA7/FABP1/MMP9/ITIH2/CAST/PEBP1/SERPINF1/COL7A1/SPINK6/SPINK5	29
GO:0044267	cellular protein metabolic process	128/266	5144/17823	1.66728	1.9e-11	7.46051e-09	7.23711e-09	RPS19/EEF1A1/FKBP1A/TRIO/APP/GSN/SERPINF2/PSAP/EFEMP1/C4B/CSTB/ENSA/ENO1/PRNP/IGFBP3/QSOX1/THBS1/PEA15/PABPN1/ADAM10/KTN1/RPL29/CDH2/PPIA/RARRES2/TF/LTF/IGFBP2/F2/AHSG/IGFBP5/RPS3A/SPP1/TGFBI/FGB/COL6A3/RPL14/APOE/PUS7/EIF4B/PPIE/CSF1/CFL1/B2M/IGFBP6/PPP1R12A/APOA1/A2M/TIMP1/RPL4/ARPP19/SOD1/PAK2/PIN1/C3/PDCD5/SLC9A3R1/GREM1/SERPINC1/CST3/KNG1/NGF/COL3A1/FN1/ALB/AFP/KRT1/CLEC3B/SERPINA7/NPM1/DBI/…	128
GO:0052548	regulation of endopeptidase activity	28/266	409/17823	4.58705	2e-11	7.66619e-09	7.56317e-09	APP/GSN/SERPINF2/C4B/CSTB/THBS1/LTF/AHSG/COL6A3/A2M/TIMP1/PAK2/C3/PDCD5/SERPINC1/CST3/KNG1/NGF/SERPINA7/FABP1/MMP9/ITIH2/CAST/PEBP1/SERPINF1/COL7A1/SPINK6/SPINK5	28
GO:0050789	regulation of biological process	221/266	11553/17823	1.28173	2.3e-11	8.61109e-09	8.51376e-09	RPS19/HNRNPA2B1/EEF1A1/CDH4/FKBP1A/COL15A1/HNRNPM/TRIO/TMSB15B/CDH11/RBP1/APP/GSN/GCKR/SERPINF2/PSAP/EFEMP1/C4B/CSTB/ENSA/TNS1/ENO1/HBB/STMN1/PRNP/IGFBP3/QSOX1/MAP2/THBS1/APOC3/PEA15/PABPN1/PKM/GKAP1/ADAM10/YWHAZ/BMP1/RPL29/CDH2/CXCL8/GPC1/PPIA/YBX1/SCG5/RARRES2/TF/LTF/FAM3C/IGFBP2/F2/AHSG/IGFBP5/RPS3A/SPP1/DBN1/CANX/TGFBI/FGB/STMN2/MTDH/NPC2/COL6A3/RPL14/APOE/PUS7/EIF4B/PPIE/SDC1/CSF1/CFL1/MMP3/…	221
GO:0032502	developmental process	143/266	6118/17823	1.56612	4.8e-11	1.75625e-08	1.71844e-08	RPS19/CDH4/FKBP1A/COL12A1/COL15A1/TRIO/ACAN/CDH11/RBP1/APP/GSN/SERPINF2/PSAP/EFEMP1/STMN1/PRNP/IGFBP3/MAP2/THBS1/PKM/ADAM10/YWHAZ/BMP1/RPL29/CDH2/CXCL8/GPC1/RARRES2/LTF/FAM3C/IGFBP2/F2/AHSG/IGFBP5/RPS3A/SPP1/DBN1/CANX/TGFBI/FGB/STMN2/MTDH/COL6A3/APOE/PUS7/SDC1/CSF1/CFL1/ADM/B2M/PPP1R12A/APOA1/A2M/COMP/TIMP1/HTRA1/CTTN/SOD1/PAK2/PFN1/ARHGDIA/PIN1/C3/SLC9A3R1/LECT2/GREM1/EDF1/SERPINC1/CST3/NGF/COL1…	143
GO:0030162	regulation of proteolysis	39/266	809/17823	3.23009	9.1e-11	3.25558e-08	3.08372e-08	APP/GSN/SERPINF2/C4B/CSTB/ENO1/PRNP/THBS1/LTF/F2/AHSG/COL6A3/APOE/A2M/TIMP1/PAK2/C3/PDCD5/SERPINC1/CST3/KNG1/NGF/FN1/CLEC3B/SERPINA7/FABP1/MMP9/ITIH2/CAST/PEBP1/MYH9/SERPINF1/COL7A1/RGN/NEDD8/SPINK6/LTBP4/SPON1/SPINK5	39
GO:0050793	regulation of developmental process	77/266	2474/17823	2.0854	9.7e-11	3.39479e-08	3.26271e-08	RPS19/CDH4/TRIO/RBP1/APP/SERPINF2/EFEMP1/IGFBP3/MAP2/THBS1/PKM/ADAM10/YWHAZ/BMP1/CDH2/CXCL8/GPC1/RARRES2/LTF/F2/AHSG/IGFBP5/SPP1/DBN1/FGB/STMN2/MTDH/APOE/PUS7/CSF1/CFL1/ADM/B2M/PPP1R12A/APOA1/TIMP1/CTTN/SOD1/PFN1/ARHGDIA/PIN1/C3/SLC9A3R1/GREM1/CST3/NGF/COL1A1/COL3A1/APOH/FN1/RBP4/KRT1/COL5A2/VIM/SPARC/KRT10/COL5A1/PPIB/MSN/FBN2/MYH9/KRT2/SERPINF1/NRXN1/MTPN/BASP1/HSPG2/POSTN/RGN/SUPT6H/LTBP4/PDLI…	77
GO:0009888	tissue development	66/266	1958/17823	2.25855	1.2e-10	4.02475e-08	3.92494e-08	FKBP1A/COL12A1/ACAN/GSN/PSAP/EFEMP1/THBS1/PKM/BMP1/CDH2/GPC1/LTF/AHSG/IGFBP5/SPP1/TGFBI/COL6A3/PUS7/SDC1/CSF1/CFL1/ADM/PPP1R12A/COMP/TIMP1/SOD1/PFN1/PIN1/SLC9A3R1/GREM1/EDF1/COL1A1/COL2A1/COL3A1/KRT14/FN1/RBP4/KRT1/CLEC3B/COL5A2/VIM/KRT19/COL11A1/COL6A1/KRT10/COL11A2/MMP9/COL5A1/MSN/HNRNPH3/KRT9/FBN2/KRT2/TAGLN2/COL18A1/LUM/MTPN/BASP1/TAGLN/COL7A1/POSTN/SPINK6/PDLIM5/TNMD/SPINK5/RTN4	66
GO:0048731	system development	118/266	4691/17823	1.68545	1.2e-10	4.02475e-08	3.92494e-08	RPS19/CDH4/FKBP1A/COL12A1/COL15A1/ACAN/CDH11/RBP1/APP/GSN/SERPINF2/PSAP/EFEMP1/STMN1/MAP2/THBS1/PKM/ADAM10/YWHAZ/BMP1/CDH2/CXCL8/GPC1/RARRES2/LTF/F2/AHSG/IGFBP5/SPP1/DBN1/TGFBI/STMN2/MTDH/COL6A3/APOE/PUS7/SDC1/CSF1/CFL1/ADM/B2M/APOA1/COMP/TIMP1/HTRA1/CTTN/SOD1/PAK2/PFN1/ARHGDIA/PIN1/C3/SLC9A3R1/LECT2/GREM1/SERPINC1/NGF/COL1A1/COL2A1/COL3A1/KRT14/APOH/FN1/RBP4/AFP/KRT1/CLEC3B/COL5A2/COL1A2/VIM/KRT…	118
GO:0032269	negative regulation of cellular protein ...	44/266	1011/17823	2.91609	1.3e-10	4.27116e-08	4.20161e-08	FKBP1A/APP/SERPINF2/C4B/CSTB/ENSA/PRNP/IGFBP3/THBS1/LTF/F2/AHSG/IGFBP5/COL6A3/APOE/PUS7/A2M/TIMP1/ARPP19/PAK2/PIN1/C3/SLC9A3R1/GREM1/SERPINC1/CST3/KNG1/NGF/SERPINA7/NPM1/FABP1/CALM3/MMP9/ITIH2/CAST/PEBP1/SERPINF1/COL7A1/CIRBP/RGN/PKIG/SPINK6/SUPT6H/SPINK5	44
GO:0044085	cellular component biogenesis	92/266	3265/17823	1.88801	1.5e-10	4.8297e-08	4.7357e-08	RPS19/CDH4/FKBP1A/TMSB15B/CDH11/APP/GSN/SERPINF2/TNS1/HBB/STMN1/PRNP/MAP2/THBS1/APOC3/PKM/DYNC1LI2/YWHAZ/BMP1/CDH2/GPC1/FGB/STMN2/TBCA/MTDH/RPL14/APOE/EIF4B/HBG2/SDC1/MMP3/DCTN2/APOA1/FBLN5/CTTN/PFN1/PIN1/SLC9A3R1/STX7/GREM1/STAM2/COL1A1/KRT14/FN1/KRT1/NPM1/TUBB/COL1A2/KRT19/HIST1H1E/CHGA/COL6A1/F5/KRT10/HIST1H1B/HIST1H1C/RPL7/MSN/MAP4/LOX/MARCKS/RBMX/RPS10/CDH13/NRXN1/MTPN/ACTB/TMSB4X/RPL7A/RPS2…	92
GO:0043933	protein-containing complex subunit organ...	71/266	2206/17823	2.15651	1.6e-10	5.05067e-08	4.99358e-08	RPS19/FKBP1A/COL12A1/TMSB15B/ACAN/GSN/SERPINF2/HBB/STMN1/PRNP/MAP2/APOC3/PKM/DYNC1LI2/BMP1/FGB/STMN2/TBCA/APOE/EIF4B/HBG2/CFL1/MMP3/APOA1/CTTN/PFN1/PIN1/SLC9A3R1/GREM1/COL1A1/COL2A1/COL3A1/FN1/ALB/KRT1/COL5A2/PTMA/NPM1/COL1A2/HIST1H1E/COL11A1/COL6A1/F5/KRT10/COL11A2/HIST1H1B/HIST1H1C/COL5A1/MSN/LOX/MARCKS/RBMX/RPS10/LUM/NRXN1/MTPN/TMSB4X/RPS28/RPS27A/TMSB10/HBA1/COL7A1/AHNAK/SPTAN1/CIRBP/EIF4H/SU…	71
GO:0022607	cellular component assembly	87/266	3035/17823	1.9207	2.6e-10	8.0495e-08	7.83523e-08	RPS19/CDH4/FKBP1A/TMSB15B/CDH11/APP/GSN/SERPINF2/TNS1/HBB/STMN1/PRNP/MAP2/THBS1/APOC3/PKM/DYNC1LI2/YWHAZ/BMP1/CDH2/GPC1/FGB/STMN2/TBCA/MTDH/APOE/EIF4B/HBG2/SDC1/MMP3/DCTN2/APOA1/FBLN5/CTTN/PFN1/PIN1/SLC9A3R1/STX7/GREM1/STAM2/COL1A1/KRT14/FN1/KRT1/NPM1/TUBB/COL1A2/KRT19/HIST1H1E/COL6A1/F5/KRT10/HIST1H1B/HIST1H1C/MSN/MAP4/LOX/MARCKS/RBMX/RPS10/CDH13/NRXN1/MTPN/ACTB/TMSB4X/RPS28/RPS27A/ACTG1/TMSB10/…	87
GO:0051248	negative regulation of protein metabolic...	45/266	1073/17823	2.81004	2.7e-10	8.20138e-08	8.10868e-08	FKBP1A/APP/SERPINF2/C4B/CSTB/ENSA/PRNP/IGFBP3/THBS1/LTF/F2/AHSG/IGFBP5/COL6A3/APOE/PUS7/A2M/TIMP1/ARPP19/PAK2/PIN1/C3/SLC9A3R1/GREM1/SERPINC1/CST3/KNG1/NGF/SERPINA7/NPM1/FABP1/CALM3/MMP9/ITIH2/CAST/PEBP1/SERPINF1/COL7A1/CIRBP/RGN/PKIG/SPINK6/SUPT6H/SPON1/SPINK5	45
GO:0065007	biological regulation	226/266	12226/17823	1.23858	5.3e-10	1.58009e-07	1.48e-07	RPS19/HNRNPA2B1/EEF1A1/CDH4/FKBP1A/COL15A1/HNRNPM/TRIO/TMSB15B/CDH11/RBP1/APP/GSN/GCKR/SERPINF2/PSAP/EFEMP1/C4B/CSTB/ENSA/TNS1/ENO1/HBB/STMN1/PRNP/IGFBP3/QSOX1/MAP2/THBS1/APOC3/PEA15/PABPN1/PKM/GKAP1/ADAM10/YWHAZ/BMP1/RPL29/CDH2/CXCL8/GPC1/PPIA/YBX1/SCG5/RARRES2/TF/LTF/FAM3C/IGFBP2/F2/AHSG/IGFBP5/RPS3A/SPP1/DBN1/CANX/TGFBI/FGB/STMN2/MTDH/NPC2/COL6A3/RPL14/APOE/PUS7/EIF4B/HBG2/PPIE/SDC1/CSF1/CFL1/…	226
GO:0048583	regulation of response to stimulus	108/266	4238/17823	1.7075	6.8e-10	1.95488e-07	1.82499e-07	RPS19/FKBP1A/TRIO/APP/GSN/SERPINF2/PSAP/EFEMP1/C4B/ENO1/STMN1/PRNP/IGFBP3/THBS1/APOC3/PEA15/GKAP1/ADAM10/YWHAZ/BMP1/CDH2/CXCL8/GPC1/RARRES2/LTF/FAM3C/IGFBP2/F2/AHSG/IGFBP5/SPP1/FGB/MTDH/APOE/CSF1/MMP3/ADM/B2M/SIPA1/IGFBP6/APOA1/A2M/FBLN5/GRP/TIMP1/HTRA1/CTTN/ARPP19/SOD1/PAK2/ARHGDIA/PIN1/C3/PDCD5/SLC9A3R1/STX7/GREM1/SH3BGRL/STAM2/SERPINC1/KNG1/NGF/COL1A1/COL2A1/COL3A1/APOH/FN1/KRT1/NPM1/COL1A2/CA…	108
GO:0007596	blood coagulation	23/266	324/17823	4.75644	6.8e-10	1.95488e-07	1.82499e-07	SERPINF2/HBB/THBS1/YWHAZ/F2/FGB/APOE/HBG2/A2M/F9/SERPINC1/KNG1/COL1A1/COL3A1/APOH/KRT1/COL1A2/F5/CSRP1/MYH9/ACTB/ACTG1/TLN1	23
GO:0040008	regulation of growth	34/266	683/17823	3.33547	7.3e-10	2.0618e-07	1.93409e-07	CDH4/APP/ENO1/IGFBP3/MAP2/ADAM10/IGFBP2/F2/IGFBP5/SPP1/APOE/CSF1/SIPA1/IGFBP6/FBLN5/HTRA1/CTTN/SOD1/PAK2/PIN1/GREM1/NGF/FN1/RBP4/MT1A/MT1E/HIST1H1B/IGFBP4/PPIB/MTPN/BASP1/LTBP4/TNFRSF12A/RTN4	34
GO:0007275	multicellular organism development	125/266	5234/17823	1.6002	7.6e-10	2.09287e-07	1.99822e-07	RPS19/CDH4/FKBP1A/COL12A1/COL15A1/ACAN/CDH11/RBP1/APP/GSN/SERPINF2/PSAP/EFEMP1/STMN1/MAP2/THBS1/PKM/ADAM10/YWHAZ/BMP1/RPL29/CDH2/CXCL8/GPC1/RARRES2/LTF/FAM3C/F2/AHSG/IGFBP5/SPP1/DBN1/TGFBI/STMN2/MTDH/COL6A3/APOE/PUS7/SDC1/CSF1/CFL1/ADM/B2M/PPP1R12A/APOA1/COMP/TIMP1/HTRA1/CTTN/SOD1/PAK2/PFN1/ARHGDIA/PIN1/C3/SLC9A3R1/LECT2/GREM1/EDF1/SERPINC1/NGF/COL1A1/COL2A1/COL3A1/KRT14/APOH/FN1/RBP4/AFP/KRT1/CL…	125
GO:0016049	cell growth	28/266	479/17823	3.91671	7.7e-10	2.09287e-07	2.01938e-07	CDH4/APP/ENO1/IGFBP3/MAP2/ADAM10/IGFBP2/F2/IGFBP5/SPP1/APOE/SIPA1/IGFBP6/FBLN5/HTRA1/CTTN/PIN1/GREM1/NGF/FN1/HIST1H1B/IGFBP4/MTPN/POSTN/LTBP4/PDLIM5/TNFRSF12A/RTN4	28
GO:0009892	negative regulation of metabolic process	82/266	2840/17823	1.93462	7.8e-10	2.09287e-07	2.04044e-07	RPS19/HNRNPA2B1/FKBP1A/HNRNPM/APP/GCKR/SERPINF2/C4B/CSTB/ENSA/ENO1/PRNP/IGFBP3/QSOX1/THBS1/APOC3/YWHAZ/RPL29/YBX1/LTF/FAM3C/F2/AHSG/IGFBP5/RPS3A/MTDH/COL6A3/RPL14/APOE/PUS7/MMP3/A2M/TIMP1/RPL4/ARPP19/CARHSP1/SOD1/PAK2/PIN1/C3/SLC9A3R1/GREM1/SERPINC1/CST3/KNG1/NGF/SERPINA7/NPM1/FABP1/VIM/CALM3/HIST1H1E/TXN/MMP9/HIST1H1B/HIST1H1C/RPL7/ITIH2/CAST/PEBP1/SERPINF1/RBMX/RPS10/NRXN1/HNRNPK/RPL7A/RPS4X/RP…	82
GO:0010035	response to inorganic substance	30/266	546/17823	3.68153	8e-10	2.11134e-07	2.08223e-07	APP/GSN/PSAP/HBB/PRNP/THBS1/TF/IGFBP2/FGB/SDC1/MMP3/B2M/SIPA1/FBLN5/SOD1/COL1A1/KRT14/MT1A/MT1E/FABP1/SPARC/CALM3/TXN/MMP9/PEBP1/SERPINF1/COL18A1/NRXN1/HBA1/RGN	30
GO:0007599	hemostasis	23/266	329/17823	4.68415	9.2e-10	2.35097e-07	2.32439e-07	SERPINF2/HBB/THBS1/YWHAZ/F2/FGB/APOE/HBG2/A2M/F9/SERPINC1/KNG1/COL1A1/COL3A1/APOH/KRT1/COL1A2/F5/CSRP1/MYH9/ACTB/ACTG1/TLN1	23
GO:0050817	coagulation	23/266	329/17823	4.68415	9.2e-10	2.35097e-07	2.32439e-07	SERPINF2/HBB/THBS1/YWHAZ/F2/FGB/APOE/HBG2/A2M/F9/SERPINC1/KNG1/COL1A1/COL3A1/APOH/KRT1/COL1A2/F5/CSRP1/MYH9/ACTB/ACTG1/TLN1	23
GO:0007167	enzyme linked receptor protein signaling...	42/266	997/17823	2.82263	1e-09	2.51547e-07	2.48704e-07	FKBP1A/HNRNPM/TRIO/APP/EFEMP1/STMN1/IGFBP3/THBS1/GKAP1/GPC1/IGFBP2/AHSG/IGFBP5/CSF1/APOA1/HTRA1/PAK2/PIN1/SLC9A3R1/GREM1/ATP6V1G1/STAM2/NGF/COL1A1/COL3A1/AFP/COL1A2/VIM/MMP9/IGFBP4/FBN2/CDH13/NRXN1/ACTB/RPS27A/ACTG1/LTBP1/LTBP2/ZYX/LTBP4/BRK1/RTN4	42
GO:0032268	regulation of cellular protein metabolic...	76/266	2560/17823	1.98917	1.2e-09	2.97212e-07	2.93853e-07	FKBP1A/APP/GSN/SERPINF2/PSAP/C4B/CSTB/ENSA/ENO1/PRNP/IGFBP3/THBS1/PEA15/CDH2/RARRES2/LTF/F2/AHSG/IGFBP5/FGB/COL6A3/APOE/PUS7/EIF4B/CSF1/PPP1R12A/APOA1/A2M/TIMP1/ARPP19/SOD1/PAK2/PIN1/C3/PDCD5/SLC9A3R1/GREM1/SERPINC1/CST3/KNG1/NGF/FN1/CLEC3B/SERPINA7/NPM1/FABP1/VIM/CALM3/TXN/MMP9/HIST1H1B/ITIH2/CAST/IGFBP4/PPIB/MSN/PEBP1/MYH9/SERPINF1/NRXN1/MTPN/ACTB/RPS4X/RPS27A/UBE2L3/COL7A1/UBE2V1/CIRBP/EIF4H/R…	76
GO:1901564	organonitrogen compound metabolic proces...	152/266	6968/17823	1.46162	1.6e-09	3.90279e-07	3.80108e-07	RPS19/EEF1A1/FKBP1A/TRIO/ACAN/APP/GSN/GCKR/SERPINF2/PSAP/EFEMP1/C4B/CSTB/ENSA/ENO1/PRNP/IGFBP3/QSOX1/THBS1/APOC3/PEA15/PABPN1/PKM/ADAM10/KTN1/BMP1/RPL29/CDH2/GPC1/PPIA/SCG5/RARRES2/TF/LTF/IGFBP2/F2/AHSG/IGFBP5/RPS3A/SPP1/TGFBI/FGB/COL6A3/RPL14/APOE/PUS7/EIF4B/PPIE/SDC1/CSF1/CFL1/MMP3/ADM/B2M/IGFBP6/PPP1R12A/APOA1/A2M/TIMP1/HTRA1/RPL4/ARPP19/SOD1/PAK2/PIN1/C3/PDCD5/SLC9A3R1/GREM1/F9/SERPINC1/CST3/…	152
GO:0009719	response to endogenous stimulus	56/266	1620/17823	2.31618	1.8e-09	4.2615e-07	4.21333e-07	EEF1A1/HNRNPM/APP/PRNP/THBS1/PKM/GKAP1/DYNC1LI2/CXCL8/GPC1/RARRES2/IGFBP2/AHSG/IGFBP5/SPP1/FGB/STMN2/APOE/SDC1/ADM/APOA1/TIMP1/HTRA1/SOD1/PIN1/PDCD5/GREM1/ATP6V1G1/NGF/COL1A1/COL2A1/COL3A1/CLEC3B/COL5A2/COL1A2/VIM/SPARC/CALM3/COL6A1/MSN/LOX/PEBP1/FBN2/SERPINF1/CDH13/NRXN1/ACTB/UFM1/RPS27A/UBE2L3/LTBP1/LTBP2/POSTN/ZYX/LTBP4/TNMD	56
GO:0048856	anatomical structure development	132/266	5726/17823	1.54462	1.8e-09	4.2615e-07	4.21333e-07	RPS19/CDH4/FKBP1A/COL12A1/COL15A1/ACAN/CDH11/RBP1/APP/GSN/SERPINF2/PSAP/EFEMP1/STMN1/IGFBP3/MAP2/THBS1/PKM/ADAM10/YWHAZ/BMP1/RPL29/CDH2/CXCL8/GPC1/RARRES2/LTF/FAM3C/F2/AHSG/IGFBP5/SPP1/DBN1/TGFBI/FGB/STMN2/MTDH/COL6A3/APOE/PUS7/SDC1/CSF1/CFL1/ADM/B2M/PPP1R12A/APOA1/COMP/TIMP1/HTRA1/CTTN/SOD1/PAK2/PFN1/ARHGDIA/PIN1/C3/SLC9A3R1/LECT2/GREM1/EDF1/SERPINC1/CST3/NGF/COL1A1/COL2A1/COL3A1/KRT14/APOH/FN1/…	132
GO:0001503	ossification	24/266	373/17823	4.31123	2.1e-09	4.8997e-07	4.82683e-07	CDH11/IGFBP3/BMP1/LTF/AHSG/IGFBP5/SPP1/CSF1/GREM1/COL1A1/COL2A1/CLEC3B/COL5A2/SPARC/COL11A1/COL6A1/COL11A2/MMP9/FBN2/RBMX/TPM4/XYLT1/PDLIM7/CLEC11A	24
GO:0051239	regulation of multicellular organismal p...	83/266	2964/17823	1.87629	2.6e-09	5.89541e-07	5.80153e-07	RPS19/CDH4/RBP1/APP/SERPINF2/EFEMP1/ENO1/PRNP/MAP2/THBS1/APOC3/PKM/ADAM10/YWHAZ/BMP1/CDH2/CXCL8/GPC1/LTF/F2/AHSG/IGFBP5/SPP1/DBN1/FGB/STMN2/MTDH/APOE/PUS7/CSF1/CFL1/ADM/B2M/PPP1R12A/APOA1/TIMP1/CTTN/SOD1/PFN1/ARHGDIA/PIN1/C3/SLC9A3R1/GREM1/SERPINC1/CST3/KNG1/NGF/COL1A1/COL3A1/APOH/FN1/RBP4/KRT1/COL5A2/VIM/SPARC/CALM3/CHGA/MMP9/COL5A1/PPIB/PEBP1/FBN2/SERPINF1/LUM/NRXN1/MTPN/HNRNPK/TMSB4X/BASP1/HSP…	83
GO:0090066	regulation of anatomical structure size	28/266	506/17823	3.70772	2.6e-09	5.89541e-07	5.80153e-07	CDH4/TMSB15B/GSN/SERPINF2/HBB/MAP2/SPP1/FGB/APOE/CFL1/ADM/COMP/CTTN/SOD1/PFN1/SLC9A3R1/KNG1/NGF/FN1/CHGA/MSN/MTPN/TMSB4X/TMSB10/SPTAN1/BRK1/TNFRSF12A/RTN4	28
GO:0051246	regulation of protein metabolic process	80/266	2812/17823	1.90622	2.8e-09	6.26072e-07	6.17566e-07	EEF1A1/FKBP1A/APP/GSN/SERPINF2/PSAP/C4B/CSTB/ENSA/ENO1/PRNP/IGFBP3/THBS1/PEA15/CDH2/RARRES2/LTF/F2/AHSG/IGFBP5/FGB/COL6A3/APOE/PUS7/EIF4B/CSF1/PPP1R12A/APOA1/A2M/TIMP1/ARPP19/SOD1/PAK2/PIN1/C3/PDCD5/SLC9A3R1/GREM1/SERPINC1/CST3/KNG1/NGF/FN1/CLEC3B/SERPINA7/NPM1/FABP1/VIM/CALM3/TXN/MMP9/HIST1H1B/ITIH2/CAST/IGFBP4/PPIB/MSN/PEBP1/MYH9/SERPINF1/NRXN1/MTPN/ACTB/HNRNPK/RPS4X/RPS27A/UBE2L3/COL7A1/UBE2V1…	80
GO:0001558	regulation of cell growth	25/266	412/17823	4.06576	3.1e-09	6.83656e-07	6.72093e-07	CDH4/ENO1/IGFBP3/MAP2/ADAM10/IGFBP2/F2/IGFBP5/SPP1/APOE/SIPA1/IGFBP6/FBLN5/HTRA1/CTTN/PIN1/GREM1/NGF/FN1/HIST1H1B/IGFBP4/MTPN/LTBP4/TNFRSF12A/RTN4	25
GO:0000904	cell morphogenesis involved in different...	34/266	727/17823	3.1336	3.6e-09	7.83195e-07	7.58958e-07	CDH4/COL12A1/CDH11/APP/STMN1/MAP2/ADAM10/CDH2/GPC1/SPP1/FGB/COL6A3/APOE/CFL1/APOA1/CTTN/SOD1/ARHGDIA/SLC9A3R1/NGF/FN1/COL6A1/MYH9/COL18A1/NRXN1/COL7A1/SPTAN1/POSTN/PDLIM5/SPON2/TNMD/TNFRSF12A/RTN4/PDLIM7	34
GO:0061448	connective tissue development	20/266	268/17823	5.00028	3.9e-09	8.26133e-07	8.08813e-07	COL12A1/ACAN/EFEMP1/THBS1/BMP1/TGFBI/COL6A3/CSF1/COMP/TIMP1/GREM1/COL1A1/COL2A1/COL11A1/COL6A1/COL11A2/COL5A1/LUM/COL7A1/TNMD	20
GO:0022603	regulation of anatomical structure morph...	41/266	1003/17823	2.73894	3.9e-09	8.26133e-07	8.08813e-07	CDH4/MAP2/THBS1/PKM/ADAM10/CDH2/CXCL8/F2/SPP1/FGB/MTDH/APOE/CSF1/CFL1/ADM/APOA1/CTTN/PFN1/ARHGDIA/C3/SLC9A3R1/GREM1/CST3/NGF/APOH/FN1/KRT1/COL5A2/SPARC/COL5A1/MSN/MYH9/SERPINF1/BASP1/HSPG2/POSTN/PDLIM5/TNMD/TNFRSF12A/SPINK5/RTN4	41
GO:0001568	blood vessel development	32/266	656/17823	3.26848	4e-09	8.36312e-07	8.25073e-07	COL15A1/SERPINF2/THBS1/PKM/CDH2/CXCL8/TGFBI/MTDH/APOE/ADM/C3/GREM1/COL1A1/COL3A1/APOH/FN1/KRT1/COL1A2/SPARC/COL5A1/LOX/MYH9/SERPINF1/COL18A1/CDH13/NRXN1/HSPG2/LOXL1/LTBP1/TNMD/TNFRSF12A/SPINK5	32
GO:0007166	cell surface receptor signaling pathway	83/266	2994/17823	1.85749	4.2e-09	8.66869e-07	8.57071e-07	HNRNPA2B1/FKBP1A/HNRNPM/TRIO/APP/EFEMP1/STMN1/PRNP/IGFBP3/THBS1/PEA15/GKAP1/ADAM10/YWHAZ/CDH2/CXCL8/GPC1/PPIA/YBX1/LTF/IGFBP2/F2/AHSG/IGFBP5/CANX/FGB/MTDH/APOE/SDC1/CSF1/CFL1/MMP3/B2M/IGFBP6/APOA1/TIMP1/HTRA1/CTTN/SOD1/PAK2/PFN1/ARHGDIA/PIN1/C3/SLC9A3R1/GREM1/ATP6V1G1/STAM2/NGF/COL1A1/COL2A1/COL3A1/FN1/AFP/COL1A2/VIM/KRT19/MMP9/IGFBP4/MSN/FBN2/MYH9/CDH13/NRXN1/ACTB/TMSB4X/RPS27A/ACTG1/SRPX/UBE2V1…	83
GO:0001775	cell activation	51/266	1439/17823	2.3747	5e-09	1.01892e-06	9.97585e-07	EEF1A1/FKBP1A/APP/GSN/PSAP/CSTB/HBB/PRNP/QSOX1/THBS1/PKM/ADAM10/YWHAZ/CXCL8/PPIA/LTF/IGFBP2/F2/AHSG/FGB/NPC2/APOE/PPIE/CSF1/B2M/TIMP1/SOD1/PAK2/C3/CST3/COL1A1/COL3A1/KRT1/TUBB/COL1A2/CHGA/MMP9/CSRP1/MSN/MYH9/KRT2/ACTB/ACTG1/TUBB4B/CKAP4/PDAP1/SPTAN1/COTL1/SUPT6H/SPINK5/TLN1	51
GO:0048518	positive regulation of biological proces...	135/266	5994/17823	1.50909	5.1e-09	1.02631e-06	1.01471e-06	RPS19/HNRNPA2B1/CDH4/FKBP1A/TRIO/TMSB15B/APP/GSN/GCKR/SERPINF2/PSAP/C4B/ENO1/HBB/STMN1/PRNP/IGFBP3/MAP2/THBS1/PEA15/PKM/GKAP1/ADAM10/YWHAZ/BMP1/CDH2/CXCL8/GPC1/PPIA/YBX1/RARRES2/TF/LTF/IGFBP2/F2/AHSG/IGFBP5/SPP1/FGB/STMN2/MTDH/APOE/PPIE/SDC1/CSF1/CFL1/MMP3/ADM/B2M/PPP1R12A/APOA1/A2M/GRP/TIMP1/HTRA1/CTTN/ARPP19/SOD1/PAK2/PFN1/ARHGDIA/PIN1/C3/PDLIM1/PDCD5/SLC9A3R1/STX7/GREM1/EDF1/SH3BGRL/KNG1/NGF/C…	135
GO:0006928	movement of cell or subcellular componen...	64/266	2056/17823	2.08572	6.4e-09	1.27202e-06	1.23866e-06	RPS19/CDH4/TMSB15B/APP/TNS1/STMN1/IGFBP3/MAP2/THBS1/DYNC1LI2/ADAM10/KTN1/CDH2/CXCL8/GPC1/PPIA/RARRES2/IGFBP5/APOE/SDC1/CSF1/CFL1/APOA1/TIMP1/CTTN/SOD1/PFN1/ARHGDIA/PIN1/SLC9A3R1/GREM1/COL1A1/COL3A1/APOH/FN1/COL1A2/VIM/SPARC/CHGA/MMP9/COL5A1/MSN/MAP4/MYH9/KRT2/SERPINF1/COL18A1/CDH13/NRXN1/ACTB/TMSB4X/TMSB10/TPM4/SPTAN1/POSTN/RGN/BRK1/CCDC114/SPON2/TNFRSF12A/RTN4/PDLIM7/PHPT1/SYBU	64
GO:0010605	negative regulation of macromolecule met...	75/266	2607/17823	1.92761	6.7e-09	1.31541e-06	1.28862e-06	RPS19/HNRNPA2B1/FKBP1A/HNRNPM/APP/SERPINF2/C4B/CSTB/ENSA/ENO1/PRNP/IGFBP3/THBS1/YWHAZ/RPL29/YBX1/LTF/F2/AHSG/IGFBP5/RPS3A/MTDH/COL6A3/RPL14/APOE/PUS7/A2M/TIMP1/RPL4/ARPP19/CARHSP1/PAK2/PIN1/C3/SLC9A3R1/GREM1/SERPINC1/CST3/KNG1/NGF/SERPINA7/NPM1/FABP1/VIM/CALM3/HIST1H1E/TXN/MMP9/HIST1H1B/HIST1H1C/RPL7/ITIH2/CAST/PEBP1/SERPINF1/RBMX/RPS10/NRXN1/HNRNPK/RPL7A/RPS4X/RPS28/RPS27A/RPS21/BASP1/COL7A1/CIR…	75
GO:0051336	regulation of hydrolase activity	47/266	1277/17823	2.46607	7e-09	1.35775e-06	1.33795e-06	FKBP1A/APP/GSN/SERPINF2/C4B/CSTB/ENSA/IGFBP3/MAP2/THBS1/APOC3/LTF/AHSG/COL6A3/SIPA1/PPP1R12A/APOA1/A2M/TIMP1/ARPP19/SOD1/PAK2/PFN1/ARHGDIA/PIN1/C3/PDCD5/SERPINC1/CST3/KNG1/NGF/APOH/FN1/SERPINA7/NPM1/FABP1/CALM3/MMP9/ITIH2/CAST/PEBP1/SERPINF1/TMSB4X/COL7A1/RGN/SPINK6/SPINK5	47
GO:1901700	response to oxygen-containing compound	54/266	1595/17823	2.26847	7.9e-09	1.51407e-06	1.48235e-06	APP/GSN/GCKR/PSAP/ENSA/HBB/PRNP/THBS1/PABPN1/PKM/GKAP1/CXCL8/RARRES2/LTF/IGFBP2/AHSG/IGFBP5/SPP1/MTDH/APOE/SDC1/CFL1/MMP3/ADM/SIPA1/FBLN5/TIMP1/SOD1/ATP6V1G1/COL1A1/COL3A1/RBP4/COL5A2/FABP1/COL1A2/VIM/SPARC/CALM3/TXN/COL6A1/MMP9/MSN/PEBP1/SERPINF1/COL18A1/ACTB/HBA1/LOXL1/POSTN/RGN/SDF4/SPON2/PHPT1/SYBU	54
GO:0030154	cell differentiation	102/266	4075/17823	1.67715	8e-09	1.5152e-06	1.49807e-06	RPS19/CDH4/COL12A1/COL15A1/TRIO/ACAN/CDH11/RBP1/APP/GSN/SERPINF2/PSAP/EFEMP1/STMN1/IGFBP3/MAP2/THBS1/ADAM10/YWHAZ/BMP1/CDH2/GPC1/RARRES2/LTF/F2/IGFBP5/RPS3A/SPP1/DBN1/TGFBI/FGB/STMN2/COL6A3/APOE/PUS7/SDC1/CSF1/CFL1/ADM/B2M/PPP1R12A/APOA1/A2M/HTRA1/CTTN/SOD1/PAK2/ARHGDIA/PIN1/SLC9A3R1/GREM1/EDF1/NGF/COL1A1/COL2A1/COL3A1/KRT14/FN1/KRT1/COL5A2/VIM/KRT19/COL11A1/COL6A1/KRT10/COL11A2/MMP9/COL5A1/MSN/M…	102
GO:0072359	circulatory system development	41/266	1036/17823	2.65169	9.9e-09	1.85326e-06	1.81333e-06	FKBP1A/COL15A1/ACAN/SERPINF2/THBS1/PKM/CDH2/CXCL8/TGFBI/MTDH/APOE/ADM/PIN1/C3/GREM1/COL1A1/COL2A1/COL3A1/APOH/FN1/RBP4/KRT1/COL1A2/SPARC/COL11A1/COL5A1/LOX/MYH9/SERPINF1/COL18A1/CDH13/NRXN1/BASP1/HSPG2/LOXL1/LTBP1/PDLIM5/TNMD/TNFRSF12A/SPINK5/RTN4	41
GO:0001944	vasculature development	32/266	685/17823	3.1301	1.1e-08	2.01237e-06	1.98963e-06	COL15A1/SERPINF2/THBS1/PKM/CDH2/CXCL8/TGFBI/MTDH/APOE/ADM/C3/GREM1/COL1A1/COL3A1/APOH/FN1/KRT1/COL1A2/SPARC/COL5A1/LOX/MYH9/SERPINF1/COL18A1/CDH13/NRXN1/HSPG2/LOXL1/LTBP1/TNMD/TNFRSF12A/SPINK5	32
GO:0007010	cytoskeleton organization	48/266	1341/17823	2.39834	1.1e-08	2.01237e-06	1.98963e-06	TMSB15B/GSN/SERPINF2/STMN1/MAP2/DYNC1LI2/DBN1/STMN2/APOE/CFL1/SIPA1/DCTN2/PPP1R12A/APOA1/CTTN/SOD1/PFN1/ARHGDIA/PIN1/SLC9A3R1/KRT14/NPM1/TUBB/VIM/KRT19/MSN/MAP4/MARCKS/KRT9/MYH9/KRT2/MTPN/ACTB/TMSB4X/ACTG1/TMSB10/TPM4/TUBB4B/SPTAN1/ZYX/BRK1/CAVIN3/CCDC114/TUBB1/PDLIM7/PHPT1/NSFL1C/TLN1	48
GO:0050790	regulation of catalytic activity	68/266	2291/17823	1.98876	1.3e-08	2.35154e-06	2.30767e-06	HNRNPA2B1/FKBP1A/APP/GSN/GCKR/SERPINF2/PSAP/C4B/CSTB/ENSA/PRNP/IGFBP3/MAP2/THBS1/APOC3/PEA15/PABPN1/SCG5/TF/LTF/F2/AHSG/COL6A3/APOE/CSF1/SIPA1/PPP1R12A/APOA1/A2M/TIMP1/ARPP19/SOD1/PAK2/PFN1/ARHGDIA/PIN1/C3/PDCD5/SLC9A3R1/GREM1/SERPINC1/CST3/KNG1/NGF/APOH/FN1/SERPINA7/NPM1/FABP1/CALM3/TXN/MMP9/ITIH2/CAST/PEBP1/SERPINF1/NRXN1/ACTB/TMSB4X/RPS27A/UBE2L3/COL7A1/UBE2V1/RGN/PKIG/SPINK6/SPINK5/PHPT1	68
GO:0032879	regulation of localization	75/266	2650/17823	1.89633	1.4e-08	2.50429e-06	2.4623e-06	RPS19/FKBP1A/TMSB15B/APP/GSN/C4B/ENSA/STMN1/PRNP/IGFBP3/MAP2/THBS1/APOC3/PEA15/GKAP1/ADAM10/YWHAZ/CDH2/CXCL8/PPIA/SCG5/RARRES2/TF/F2/AHSG/IGFBP5/SPP1/FGB/APOE/SDC1/CSF1/B2M/PPP1R12A/APOA1/GRP/TIMP1/ARPP19/PFN1/ARHGDIA/PIN1/C3/PDCD5/SLC9A3R1/STX7/GREM1/COL1A1/COL3A1/APOH/FN1/RBP4/SPARC/CALM3/TXN/CHGA/MMP9/MSN/SERPINF1/COL18A1/CDH13/NRXN1/ACTB/HNRNPK/TMSB4X/TMSB10/UBE2L3/NUCB1/AHNAK/POSTN/RGN/PKIG/…	75
GO:0072358	cardiovascular system development	32/266	694/17823	3.08951	1.5e-08	2.65368e-06	2.61411e-06	COL15A1/SERPINF2/THBS1/PKM/CDH2/CXCL8/TGFBI/MTDH/APOE/ADM/C3/GREM1/COL1A1/COL3A1/APOH/FN1/KRT1/COL1A2/SPARC/COL5A1/LOX/MYH9/SERPINF1/COL18A1/CDH13/NRXN1/HSPG2/LOXL1/LTBP1/TNMD/TNFRSF12A/SPINK5	32
GO:0051216	cartilage development	17/266	208/17823	5.47627	1.6e-08	2.79983e-06	2.76317e-06	COL12A1/ACAN/EFEMP1/THBS1/BMP1/TGFBI/COL6A3/COMP/TIMP1/GREM1/COL1A1/COL2A1/COL11A1/COL6A1/COL11A2/LUM/COL7A1	17
GO:0048869	cellular developmental process	104/266	4247/17823	1.64078	1.7e-08	2.94283e-06	2.90956e-06	RPS19/CDH4/COL12A1/COL15A1/TRIO/ACAN/CDH11/RBP1/APP/GSN/SERPINF2/PSAP/EFEMP1/STMN1/IGFBP3/MAP2/THBS1/ADAM10/YWHAZ/BMP1/CDH2/GPC1/RARRES2/LTF/F2/IGFBP5/RPS3A/SPP1/DBN1/TGFBI/FGB/STMN2/COL6A3/APOE/PUS7/SDC1/CSF1/CFL1/ADM/B2M/PPP1R12A/APOA1/A2M/HTRA1/CTTN/SOD1/PAK2/ARHGDIA/PIN1/SLC9A3R1/GREM1/EDF1/NGF/COL1A1/COL2A1/COL3A1/KRT14/FN1/KRT1/COL5A2/NPM1/VIM/KRT19/SPARC/COL11A1/COL6A1/KRT10/COL11A2/MMP9/C…	104
GO:0006614	SRP-dependent cotranslational protein ta...	12/266	96/17823	8.37547	2e-08	3.42532e-06	3.37464e-06	RPS19/RPL29/RPS3A/RPL14/RPL4/RPL7/RPS10/RPL7A/RPS4X/RPS28/RPS27A/RPS21	12
GO:2000026	regulation of multicellular organismal d...	60/266	1932/17823	2.08086	2.4e-08	4.06712e-06	3.97466e-06	CDH4/RBP1/APP/EFEMP1/MAP2/THBS1/PKM/ADAM10/YWHAZ/BMP1/CDH2/CXCL8/GPC1/LTF/F2/AHSG/SPP1/DBN1/STMN2/MTDH/APOE/PUS7/CSF1/CFL1/ADM/B2M/PPP1R12A/APOA1/TIMP1/CTTN/SOD1/PFN1/ARHGDIA/PIN1/C3/GREM1/NGF/COL1A1/COL3A1/APOH/FN1/RBP4/KRT1/COL5A2/VIM/SPARC/COL5A1/FBN2/SERPINF1/NRXN1/MTPN/BASP1/HSPG2/RGN/SUPT6H/PDLIM5/TNMD/TNFRSF12A/SPINK5/RTN4	60
GO:0032501	multicellular organismal process	155/266	7423/17823	1.39911	2.8e-08	4.69554e-06	4.55288e-06	RPS19/CDH4/FKBP1A/COL12A1/COL15A1/ACAN/CDH11/RBP1/APP/GSN/SERPINF2/PSAP/EFEMP1/CSTB/ENO1/HBB/STMN1/PRNP/IGFBP3/MAP2/THBS1/APOC3/PABPN1/PKM/ADAM10/YWHAZ/BMP1/RPL29/CDH2/CXCL8/GPC1/CALD1/RARRES2/TF/LTF/FAM3C/IGFBP2/F2/AHSG/IGFBP5/SPP1/DBN1/TGFBI/FGB/STMN2/MTDH/NPC2/COL6A3/APOE/PUS7/HBG2/SDC1/CSF1/CFL1/ADM/B2M/PPP1R12A/APOA1/A2M/COMP/TIMP1/HTRA1/CTTN/SOD1/PAK2/PFN1/ARHGDIA/PIN1/C3/SLC9A3R1/LECT2/GRE…	155
GO:0033036	macromolecule localization	82/266	3067/17823	1.79143	3e-08	4.97907e-06	4.83419e-06	RPS19/HNRNPA2B1/FKBP1A/TMSB15B/GSN/GCKR/PSAP/ENSA/PRNP/MAP2/THBS1/APOC3/PABPN1/ADAM10/YWHAZ/KTN1/RPL29/CDH2/PPIA/YBX1/SCG5/TF/F2/RPS3A/SPP1/DBN1/CANX/FGB/NPC2/RPL14/APOE/DCTN2/APOA1/FBLN5/CTTN/RPL4/ARHGDIA/PIN1/C3/PDCD5/SLC9A3R1/STX7/ATP6V1G1/STAM2/COL1A1/APOH/FN1/RBP4/NPM1/FABP1/CALM3/TXN/CHGA/HIST1H1B/RPL7/MSN/FBN2/MYH9/RPS10/NRXN1/ACTB/HNRNPK/TMSB4X/RPL7A/RPS4X/RPS28/RPS27A/RPS21/TMSB10/UBE2L3…	82
GO:0048589	developmental growth	30/266	640/17823	3.1408	3.1e-08	5.0411e-06	4.97296e-06	CDH4/COL12A1/APP/GSN/PSAP/MAP2/THBS1/PKM/SPP1/COL6A3/APOE/CSF1/ADM/COMP/CTTN/SOD1/PIN1/NGF/FN1/RBP4/COL6A1/PPIB/MTPN/BASP1/COL7A1/EIF4H/POSTN/PDLIM5/TNFRSF12A/RTN4	30
GO:0048646	anatomical structure formation involved ...	41/266	1079/17823	2.54602	3.1e-08	5.0411e-06	4.97296e-06	FKBP1A/COL12A1/COL15A1/THBS1/PKM/CXCL8/GPC1/TGFBI/MTDH/CFL1/ADM/HTRA1/PFN1/C3/GREM1/COL1A1/COL2A1/APOH/FN1/RBP4/KRT1/COL5A2/KRT19/SPARC/COL11A1/COL6A1/MMP9/COL5A1/FBN2/MYH9/SERPINF1/COL18A1/CDH13/NRXN1/MTPN/ACTG1/HSPG2/COL7A1/TNMD/TNFRSF12A/SPINK5	41
GO:0006613	cotranslational protein targeting to mem...	12/266	101/17823	7.96084	3.5e-08	5.57886e-06	5.5158e-06	RPS19/RPL29/RPS3A/RPL14/RPL4/RPL7/RPS10/RPL7A/RPS4X/RPS28/RPS27A/RPS21	12
GO:0098754	detoxification	13/266	122/17823	7.13974	3.5e-08	5.57886e-06	5.5158e-06	HBB/APOE/HBG2/FBLN5/SOD1/ALB/MT1A/MT1E/FABP1/HBA1/RGN/PXDN/TXNDC17	13
GO:0065009	regulation of molecular function	84/266	3198/17823	1.75995	4.2e-08	6.629e-06	6.52332e-06	HNRNPA2B1/FKBP1A/APP/GSN/GCKR/SERPINF2/PSAP/EFEMP1/C4B/CSTB/ENSA/STMN1/PRNP/IGFBP3/MAP2/THBS1/APOC3/PEA15/PABPN1/BMP1/CXCL8/SCG5/TF/LTF/FAM3C/F2/AHSG/SPP1/MTDH/COL6A3/APOE/CSF1/ADM/B2M/SIPA1/PPP1R12A/APOA1/A2M/GRP/TIMP1/ARPP19/SOD1/PAK2/PFN1/ARHGDIA/PIN1/C3/PDCD5/SLC9A3R1/GREM1/EDF1/SERPINC1/CST3/KNG1/NGF/APOH/FN1/SERPINA7/NPM1/FABP1/CALM3/TXN/MMP9/ITIH2/CAST/PEBP1/SERPINF1/NRXN1/MTPN/ACTB/TMSB4X…	84
GO:0006402	mRNA catabolic process	20/266	311/17823	4.30892	4.8e-08	7.50245e-06	7.36402e-06	RPS19/HNRNPM/YWHAZ/RPL29/YBX1/RPS3A/RPL14/RPL4/CARHSP1/NPM1/VIM/RPL7/RPS10/RPL7A/RPS4X/RPS28/RPS27A/RPS21/CIRBP/SERBP1	20
GO:0009966	regulation of signal transduction	83/266	3158/17823	1.76102	5.1e-08	7.8947e-06	7.77671e-06	FKBP1A/TRIO/APP/GSN/SERPINF2/PSAP/EFEMP1/ENO1/STMN1/PRNP/IGFBP3/THBS1/APOC3/PEA15/GKAP1/YWHAZ/BMP1/CDH2/CXCL8/GPC1/LTF/FAM3C/IGFBP2/F2/AHSG/IGFBP5/SPP1/FGB/MTDH/APOE/CSF1/ADM/SIPA1/IGFBP6/APOA1/A2M/GRP/TIMP1/HTRA1/CTTN/ARPP19/SOD1/PAK2/ARHGDIA/PIN1/C3/PDCD5/SLC9A3R1/GREM1/SH3BGRL/STAM2/NGF/COL1A1/COL2A1/COL3A1/FN1/CALM3/TXN/CHGA/MMP9/IGFBP4/PEBP1/FBN2/CDH13/NRXN1/UFM1/HNRNPK/TMSB4X/RPS27A/SRPX/UB…	83
GO:0071495	cellular response to endogenous stimulus	47/266	1371/17823	2.29699	6.2e-08	9.50608e-06	9.24788e-06	EEF1A1/HNRNPM/APP/PRNP/THBS1/PKM/GKAP1/DYNC1LI2/CXCL8/GPC1/RARRES2/IGFBP2/AHSG/IGFBP5/SPP1/FGB/STMN2/APOA1/HTRA1/SOD1/PIN1/PDCD5/GREM1/ATP6V1G1/NGF/COL1A1/COL2A1/COL3A1/CLEC3B/COL5A2/COL1A2/VIM/COL6A1/MSN/FBN2/SERPINF1/NRXN1/ACTB/UFM1/RPS27A/UBE2L3/LTBP1/LTBP2/POSTN/ZYX/LTBP4/TNMD	47
GO:0002444	myeloid leukocyte mediated immunity	27/266	553/17823	3.27143	7e-08	1.06314e-05	1.02782e-05	EEF1A1/GSN/PSAP/CSTB/HBB/QSOX1/PKM/ADAM10/PPIA/LTF/F2/AHSG/NPC2/PPIE/B2M/C3/CST3/KRT1/TUBB/CHGA/MMP9/TUBB4B/CKAP4/PDAP1/SPTAN1/COTL1/SPON2	27
GO:0051241	negative regulation of multicellular org...	42/266	1156/17823	2.43439	7.2e-08	1.0833e-05	1.05307e-05	RPS19/APP/SERPINF2/EFEMP1/PRNP/MAP2/THBS1/APOC3/LTF/F2/AHSG/IGFBP5/SPP1/FGB/STMN2/APOE/ADM/B2M/APOA1/TIMP1/SOD1/ARHGDIA/PIN1/GREM1/CST3/KNG1/COL3A1/APOH/FN1/RBP4/KRT1/COL5A2/VIM/SPARC/COL5A1/SERPINF1/TMSB4X/HSPG2/RGN/TNMD/SPINK5/RTN4	42
GO:0010646	regulation of cell communication	89/266	3512/17823	1.69799	7.4e-08	1.10308e-05	1.07813e-05	FKBP1A/TRIO/CDH11/APP/GSN/SERPINF2/PSAP/EFEMP1/ENSA/ENO1/STMN1/PRNP/IGFBP3/THBS1/APOC3/PEA15/GKAP1/YWHAZ/BMP1/CDH2/CXCL8/GPC1/SCG5/LTF/FAM3C/IGFBP2/F2/AHSG/IGFBP5/SPP1/DBN1/FGB/MTDH/APOE/CSF1/ADM/SIPA1/IGFBP6/APOA1/A2M/GRP/TIMP1/HTRA1/CTTN/ARPP19/SOD1/PAK2/ARHGDIA/PIN1/C3/PDCD5/SLC9A3R1/GREM1/SH3BGRL/STAM2/NGF/COL1A1/COL2A1/COL3A1/FN1/RBP4/CALM3/TXN/CHGA/MMP9/IGFBP4/PEBP1/FBN2/CDH13/NRXN1/UFM1/HN…	89
GO:0045047	protein targeting to ER	12/266	108/17823	7.44486	7.5e-08	1.10773e-05	1.09059e-05	RPS19/RPL29/RPS3A/RPL14/RPL4/RPL7/RPS10/RPL7A/RPS4X/RPS28/RPS27A/RPS21	12
GO:0050878	regulation of body fluid levels	25/266	486/17823	3.4467	8.1e-08	1.18547e-05	1.16434e-05	SERPINF2/HBB/STMN1/THBS1/YWHAZ/F2/FGB/APOE/HBG2/ADM/A2M/F9/SERPINC1/KNG1/COL1A1/COL3A1/APOH/KRT1/COL1A2/F5/CSRP1/MYH9/ACTB/ACTG1/TLN1	25
GO:0032272	negative regulation of protein polymeriz...	10/266	70/17823	9.57197	8.4e-08	1.2183e-05	1.20058e-05	TMSB15B/GSN/STMN1/MAP2/STMN2/PFN1/MTPN/TMSB4X/TMSB10/SPTAN1	10
GO:0048585	negative regulation of response to stimu...	51/266	1571/17823	2.17517	8.7e-08	1.25055e-05	1.23641e-05	RPS19/FKBP1A/SERPINF2/PSAP/ENO1/STMN1/PRNP/IGFBP3/THBS1/PEA15/CDH2/CXCL8/GPC1/LTF/IGFBP2/F2/AHSG/IGFBP5/SPP1/FGB/APOE/ADM/IGFBP6/APOA1/A2M/HTRA1/CTTN/PIN1/SLC9A3R1/GREM1/STAM2/KNG1/COL2A1/COL3A1/APOH/KRT1/CALM3/TXN/MMP9/IGFBP4/PEBP1/FBN2/SERPINF1/NRXN1/TMSB4X/RPS27A/LTBP1/PXDN/CAVIN3/SPINK5/PHPT1	51
GO:0002274	myeloid leukocyte activation	29/266	638/17823	3.04563	1e-07	1.42469e-05	1.39754e-05	EEF1A1/APP/GSN/PSAP/CSTB/HBB/QSOX1/THBS1/PKM/ADAM10/CXCL8/PPIA/LTF/AHSG/NPC2/PPIE/CSF1/B2M/C3/CST3/KRT1/TUBB/CHGA/MMP9/TUBB4B/CKAP4/PDAP1/SPTAN1/COTL1	29
GO:0072599	establishment of protein localization to...	12/266	112/17823	7.17897	1.1e-07	1.5399e-05	1.51789e-05	RPS19/RPL29/RPS3A/RPL14/RPL4/RPL7/RPS10/RPL7A/RPS4X/RPS28/RPS27A/RPS21	12
GO:0000902	cell morphogenesis	38/266	1003/17823	2.53853	1.1e-07	1.5399e-05	1.51789e-05	CDH4/COL12A1/CDH11/APP/STMN1/MAP2/ADAM10/CDH2/GPC1/F2/SPP1/FGB/COL6A3/APOE/CFL1/APOA1/CTTN/SOD1/ARHGDIA/SLC9A3R1/GREM1/NGF/FN1/SPARC/COL6A1/MSN/MYH9/COL18A1/NRXN1/COL7A1/SPTAN1/POSTN/PDLIM5/SPON2/TNMD/TNFRSF12A/RTN4/PDLIM7	38
GO:0023051	regulation of signaling	89/266	3546/17823	1.68171	1.2e-07	1.66541e-05	1.63523e-05	FKBP1A/TRIO/CDH11/APP/GSN/SERPINF2/PSAP/EFEMP1/ENSA/ENO1/STMN1/PRNP/IGFBP3/THBS1/APOC3/PEA15/GKAP1/YWHAZ/BMP1/CDH2/CXCL8/GPC1/SCG5/LTF/FAM3C/IGFBP2/F2/AHSG/IGFBP5/SPP1/DBN1/FGB/MTDH/APOE/CSF1/ADM/SIPA1/IGFBP6/APOA1/A2M/GRP/TIMP1/HTRA1/CTTN/ARPP19/SOD1/PAK2/ARHGDIA/PIN1/C3/PDCD5/SLC9A3R1/GREM1/SH3BGRL/STAM2/NGF/COL1A1/COL2A1/COL3A1/FN1/RBP4/CALM3/TXN/CHGA/MMP9/IGFBP4/PEBP1/FBN2/CDH13/NRXN1/UFM1/HN…	89
GO:0070972	protein localization to endoplasmic reti...	13/266	136/17823	6.40477	1.3e-07	1.78878e-05	1.74968e-05	RPS19/RPL29/RPS3A/RPL14/RPL4/RPL7/RPS10/RPL7A/RPS4X/RPS28/RPS27A/RPS21/RTN4	13
GO:0072378	blood coagulation, fibrin clot formation	7/266	28/17823	16.7509	1.4e-07	1.894e-05	1.86135e-05	F2/FGB/A2M/F9/SERPINC1/KNG1/APOH	7
GO:0042119	neutrophil activation	25/266	500/17823	3.35019	1.4e-07	1.894e-05	1.86135e-05	EEF1A1/GSN/PSAP/CSTB/HBB/QSOX1/PKM/ADAM10/CXCL8/PPIA/LTF/AHSG/NPC2/PPIE/B2M/C3/CST3/KRT1/TUBB/MMP9/TUBB4B/CKAP4/PDAP1/SPTAN1/COTL1	25
GO:0002446	neutrophil mediated immunity	25/266	502/17823	3.33684	1.5e-07	1.99574e-05	1.97034e-05	EEF1A1/GSN/PSAP/CSTB/HBB/QSOX1/PKM/ADAM10/PPIA/LTF/F2/AHSG/NPC2/PPIE/B2M/C3/CST3/KRT1/TUBB/MMP9/TUBB4B/CKAP4/PDAP1/SPTAN1/COTL1	25
GO:0032989	cellular component morphogenesis	40/266	1100/17823	2.4365	1.5e-07	1.99574e-05	1.97034e-05	CDH4/COL12A1/CDH11/APP/STMN1/MAP2/ADAM10/CDH2/GPC1/F2/SPP1/FGB/COL6A3/APOE/CFL1/APOA1/CTTN/SOD1/ARHGDIA/SLC9A3R1/GREM1/NGF/FN1/KRT19/SPARC/COL6A1/MSN/MYH9/COL18A1/NRXN1/ACTG1/COL7A1/SPTAN1/POSTN/PDLIM5/SPON2/TNMD/TNFRSF12A/RTN4/PDLIM7	40
GO:0048514	blood vessel morphogenesis	27/266	576/17823	3.1408	1.6e-07	2.11134e-05	2.07674e-05	COL15A1/SERPINF2/THBS1/PKM/CDH2/CXCL8/TGFBI/MTDH/APOE/ADM/C3/GREM1/COL3A1/APOH/FN1/KRT1/SPARC/LOX/MYH9/SERPINF1/COL18A1/CDH13/NRXN1/HSPG2/TNMD/TNFRSF12A/SPINK5	27
GO:0007597	blood coagulation, intrinsic pathway	6/266	18/17823	22.3346	1.7e-07	2.20712e-05	2.18064e-05	F2/A2M/F9/SERPINC1/KNG1/APOH	6
GO:0036230	granulocyte activation	25/266	506/17823	3.31046	1.7e-07	2.20712e-05	2.18064e-05	EEF1A1/GSN/PSAP/CSTB/HBB/QSOX1/PKM/ADAM10/CXCL8/PPIA/LTF/AHSG/NPC2/PPIE/B2M/C3/CST3/KRT1/TUBB/MMP9/TUBB4B/CKAP4/PDAP1/SPTAN1/COTL1	25
GO:0048522	positive regulation of cellular process	118/266	5268/17823	1.50084	1.9e-07	2.40851e-05	2.38129e-05	RPS19/HNRNPA2B1/CDH4/FKBP1A/TRIO/TMSB15B/APP/GSN/GCKR/SERPINF2/PSAP/C4B/ENO1/HBB/STMN1/PRNP/IGFBP3/MAP2/THBS1/PEA15/GKAP1/ADAM10/YWHAZ/CDH2/CXCL8/GPC1/PPIA/YBX1/RARRES2/TF/LTF/IGFBP2/F2/AHSG/IGFBP5/SPP1/FGB/STMN2/MTDH/APOE/SDC1/CSF1/CFL1/MMP3/ADM/B2M/PPP1R12A/APOA1/GRP/TIMP1/HTRA1/CTTN/ARPP19/SOD1/PAK2/PFN1/ARHGDIA/PIN1/C3/PDLIM1/PDCD5/SLC9A3R1/GREM1/EDF1/SH3BGRL/KNG1/NGF/COL1A1/COL3A1/FN1/RBP4/C…	118
GO:0008104	protein localization	73/266	2715/17823	1.80157	1.9e-07	2.40851e-05	2.38129e-05	RPS19/HNRNPA2B1/FKBP1A/TMSB15B/GSN/GCKR/ENSA/PRNP/MAP2/PABPN1/ADAM10/YWHAZ/KTN1/RPL29/CDH2/PPIA/YBX1/SCG5/TF/F2/RPS3A/DBN1/CANX/FGB/RPL14/APOE/DCTN2/APOA1/FBLN5/CTTN/RPL4/ARHGDIA/PIN1/PDCD5/SLC9A3R1/STX7/ATP6V1G1/STAM2/COL1A1/FN1/RBP4/NPM1/CALM3/TXN/CHGA/HIST1H1B/RPL7/MSN/FBN2/MYH9/RPS10/NRXN1/ACTB/TMSB4X/RPL7A/RPS4X/RPS28/RPS27A/RPS21/TMSB10/UBE2L3/NUCB1/LTBP1/LTBP2/POSTN/NEDD8/PKIG/SUPT6H/RTN4/…	73
GO:0009605	response to external stimulus	68/266	2454/17823	1.85666	1.9e-07	2.40851e-05	2.38129e-05	RPS19/CDH4/RBP1/APP/GSN/SERPINF2/C4B/ENSA/ENO1/STMN1/THBS1/PABPN1/PKM/ADAM10/CXCL8/GPC1/RARRES2/LTF/IGFBP2/F2/AHSG/SPP1/FGB/MTDH/NPC2/APOE/CSF1/CFL1/MMP3/ADM/B2M/SIPA1/APOA1/A2M/GRP/HTRA1/SOD1/ARHGDIA/C3/LECT2/GREM1/SERPINC1/KNG1/COL1A1/COL3A1/APOH/ALB/KRT1/HMGN2/VIM/SPARC/CHGA/COL11A1/MMP9/SERPINF1/CDH13/NRXN1/MTPN/TMSB4X/LOXL1/SPTAN1/COTL1/POSTN/ZYX/CCDC80/SPON2/SPINK5/PDLIM7	68
GO:0070848	response to growth factor	30/266	697/17823	2.88395	2e-07	2.51547e-05	2.48704e-05	EEF1A1/HNRNPM/APP/THBS1/DYNC1LI2/CXCL8/GPC1/STMN2/APOA1/HTRA1/PIN1/PDCD5/GREM1/NGF/COL1A1/COL2A1/COL3A1/CLEC3B/COL1A2/SPARC/FBN2/LUM/NRXN1/RPS27A/LTBP1/LTBP2/POSTN/ZYX/LTBP4/TNMD	30
GO:0009636	response to toxic substance	25/266	513/17823	3.26529	2.3e-07	2.87036e-05	2.79459e-05	GSN/PSAP/HBB/APOE/HBG2/SDC1/FBLN5/SOD1/COL1A1/RBP4/ALB/MT1A/MT1E/FABP1/SPARC/CALM3/TXN/PEBP1/ACTB/HBA1/NUCB1/RGN/PXDN/TXNDC17/SDF4	25
GO:0051129	negative regulation of cellular componen...	30/266	705/17823	2.85122	2.5e-07	3.09596e-05	2.99192e-05	TMSB15B/APP/GSN/STMN1/PRNP/MAP2/THBS1/APOC3/SPP1/STMN2/APOE/B2M/APOA1/PFN1/ARHGDIA/CST3/NPM1/VIM/HIST1H1E/HIST1H1B/HIST1H1C/MAP4/NRXN1/MTPN/TMSB4X/TMSB10/SPTAN1/POSTN/SUPT6H/RTN4	30
GO:0006401	RNA catabolic process	20/266	345/17823	3.88428	2.6e-07	3.14717e-05	3.08838e-05	RPS19/HNRNPM/YWHAZ/RPL29/YBX1/RPS3A/RPL14/RPL4/CARHSP1/NPM1/VIM/RPL7/RPS10/RPL7A/RPS4X/RPS28/RPS27A/RPS21/CIRBP/SERBP1	20
GO:0098869	cellular oxidant detoxification	11/266	99/17823	7.44486	2.6e-07	3.14717e-05	3.08838e-05	HBB/APOE/HBG2/FBLN5/SOD1/ALB/FABP1/HBA1/RGN/PXDN/TXNDC17	11
GO:0006413	translational initiation	15/266	196/17823	5.12784	2.6e-07	3.14717e-05	3.08838e-05	RPS19/RPL29/RPS3A/RPL14/EIF4B/RPL4/NPM1/RPL7/RPS10/RPL7A/RPS4X/RPS28/RPS27A/RPS21/EIF4H	15
GO:0071363	cellular response to growth factor stimu...	29/266	668/17823	2.90885	2.7e-07	3.24383e-05	3.18341e-05	EEF1A1/HNRNPM/APP/THBS1/DYNC1LI2/CXCL8/GPC1/STMN2/APOA1/HTRA1/PIN1/PDCD5/GREM1/NGF/COL1A1/COL2A1/COL3A1/CLEC3B/COL1A2/SPARC/FBN2/NRXN1/RPS27A/LTBP1/LTBP2/POSTN/ZYX/LTBP4/TNMD	29
GO:0048584	positive regulation of response to stimu...	66/266	2376/17823	1.86122	2.8e-07	3.33905e-05	3.27704e-05	RPS19/FKBP1A/APP/GSN/SERPINF2/PSAP/C4B/PRNP/IGFBP3/THBS1/PEA15/GKAP1/ADAM10/YWHAZ/CDH2/CXCL8/RARRES2/LTF/F2/IGFBP5/FGB/MTDH/CSF1/MMP3/B2M/APOA1/A2M/GRP/ARPP19/SOD1/PAK2/PIN1/C3/PDCD5/SLC9A3R1/STX7/GREM1/SH3BGRL/NGF/COL1A1/COL3A1/APOH/KRT1/CALM3/TXN/CHGA/MMP9/IGFBP4/PEBP1/CDH13/NRXN1/ACTB/TMSB4X/RPS27A/ACTG1/SRPX/UBE2V1/LASP1/RGN/BRK1/CAVIN3/SPON2/TNFRSF12A/RTN4/PHPT1/SYBU	66
GO:0000184	nuclear-transcribed mRNA catabolic proce...	12/266	122/17823	6.59053	2.9e-07	3.40782e-05	3.3693e-05	RPS19/RPL29/RPS3A/RPL14/RPL4/RPL7/RPS10/RPL7A/RPS4X/RPS28/RPS27A/RPS21	12
GO:0040011	locomotion	55/266	1826/17823	2.01819	2.9e-07	3.40782e-05	3.3693e-05	RPS19/CDH4/TMSB15B/APP/TNS1/IGFBP3/THBS1/ADAM10/CDH2/CXCL8/GPC1/PPIA/RARRES2/IGFBP5/APOE/SDC1/CSF1/CFL1/APOA1/TIMP1/CTTN/PFN1/ARHGDIA/PIN1/SLC9A3R1/LECT2/GREM1/COL1A1/COL3A1/APOH/FN1/COL1A2/SPARC/CHGA/MMP9/COL5A1/MSN/MYH9/KRT2/SERPINF1/COL18A1/CDH13/NRXN1/ACTB/TMSB4X/TMSB10/SPTAN1/POSTN/RGN/BRK1/SPON2/TNFRSF12A/RTN4/PDLIM7/PHPT1	55
GO:0035987	endodermal cell differentiation	8/266	45/17823	11.9118	3e-07	3.49978e-05	3.46022e-05	COL12A1/FN1/COL5A2/COL11A1/COL6A1/MMP9/COL5A1/COL7A1	8
GO:0043312	neutrophil degranulation	24/266	488/17823	3.29527	3.4e-07	3.93788e-05	3.86132e-05	EEF1A1/GSN/PSAP/CSTB/HBB/QSOX1/PKM/ADAM10/PPIA/LTF/AHSG/NPC2/PPIE/B2M/C3/CST3/KRT1/TUBB/MMP9/TUBB4B/CKAP4/PDAP1/SPTAN1/COTL1	24
GO:0002283	neutrophil activation involved in immune...	24/266	491/17823	3.27513	3.8e-07	4.33874e-05	4.25028e-05	EEF1A1/GSN/PSAP/CSTB/HBB/QSOX1/PKM/ADAM10/PPIA/LTF/AHSG/NPC2/PPIE/B2M/C3/CST3/KRT1/TUBB/MMP9/TUBB4B/CKAP4/PDAP1/SPTAN1/COTL1	24
GO:0016485	protein processing	19/266	321/17823	3.96595	3.8e-07	4.33874e-05	4.25028e-05	GSN/SERPINF2/C4B/ENO1/PRNP/THBS1/ADAM10/SCG5/F2/FGB/A2M/C3/F9/NGF/APOH/CLEC3B/CAST/MYH9/SPON1	19
GO:1990748	cellular detoxification	11/266	103/17823	7.15574	3.9e-07	4.42156e-05	4.34568e-05	HBB/APOE/HBG2/FBLN5/SOD1/ALB/FABP1/HBA1/RGN/PXDN/TXNDC17	11
GO:0051604	protein maturation	21/266	388/17823	3.62649	4e-07	4.50322e-05	4.44037e-05	FKBP1A/GSN/SERPINF2/C4B/ENO1/PRNP/THBS1/ADAM10/SCG5/F2/FGB/A2M/C3/F9/NGF/APOH/CLEC3B/CAST/MYH9/BOLA2/SPON1	21
GO:0065003	protein-containing complex assembly	56/266	1896/17823	1.97901	4.2e-07	4.69554e-05	4.62763e-05	RPS19/FKBP1A/TMSB15B/GSN/HBB/STMN1/PRNP/MAP2/APOC3/PKM/DYNC1LI2/BMP1/FGB/STMN2/TBCA/APOE/EIF4B/HBG2/MMP3/APOA1/CTTN/PFN1/PIN1/SLC9A3R1/GREM1/COL1A1/FN1/KRT1/NPM1/COL1A2/HIST1H1E/COL6A1/F5/KRT10/HIST1H1B/HIST1H1C/MSN/MARCKS/RBMX/RPS10/NRXN1/MTPN/TMSB4X/RPS28/RPS27A/TMSB10/HBA1/COL7A1/AHNAK/SPTAN1/CIRBP/EIF4H/BRK1/CCDC114/RTN4/TLN1	56
GO:0071560	cellular response to transforming growth...	16/266	232/17823	4.62095	4.3e-07	4.77419e-05	4.72022e-05	THBS1/APOA1/HTRA1/PIN1/PDCD5/COL1A1/COL3A1/CLEC3B/COL1A2/FBN2/RPS27A/LTBP1/LTBP2/POSTN/ZYX/LTBP4	16
GO:0043299	leukocyte degranulation	25/266	535/17823	3.13102	5e-07	5.47585e-05	5.37929e-05	EEF1A1/GSN/PSAP/CSTB/HBB/QSOX1/PKM/ADAM10/PPIA/LTF/AHSG/NPC2/PPIE/B2M/C3/CST3/KRT1/TUBB/CHGA/MMP9/TUBB4B/CKAP4/PDAP1/SPTAN1/COTL1	25
GO:0060351	cartilage development involved in endoch...	8/266	48/17823	11.1673	5e-07	5.47585e-05	5.37929e-05	COL12A1/THBS1/COL6A3/COMP/COL1A1/COL2A1/COL6A1/COL7A1	8
GO:0030168	platelet activation	13/266	154/17823	5.65616	5.5e-07	5.98274e-05	5.8342e-05	HBB/YWHAZ/F2/FGB/APOE/COL1A1/COL3A1/COL1A2/CSRP1/MYH9/ACTB/ACTG1/TLN1	13
GO:0010941	regulation of cell death	51/266	1669/17823	2.04745	5.7e-07	6.15868e-05	6.01261e-05	TRIO/GSN/PSAP/ENO1/HBB/PRNP/IGFBP3/THBS1/PEA15/ADAM10/YWHAZ/LTF/RPS3A/FGB/MTDH/APOE/CFL1/MMP3/ADM/COMP/TIMP1/CTTN/SOD1/PAK2/ARHGDIA/PIN1/PDCD5/SLC9A3R1/GREM1/KNG1/NGF/COL2A1/APOH/ALB/NPM1/FABP1/TXN/CHGA/MMP9/CAST/SERPINF1/COL18A1/UFM1/HNRNPK/RPS27A/HBA1/SRPX/RGN/SERBP1/TNFRSF12A/RTN4	51
GO:0051716	cellular response to stimulus	151/266	7465/17823	1.35533	6.1e-07	6.54693e-05	6.36352e-05	RPS19/HNRNPA2B1/EEF1A1/FKBP1A/COL15A1/HNRNPM/TRIO/APP/GSN/SERPINF2/PSAP/EFEMP1/TNS1/ENO1/HBB/STMN1/PRNP/IGFBP3/MAP2/THBS1/APOC3/PEA15/PABPN1/PKM/GKAP1/DYNC1LI2/ADAM10/YWHAZ/BMP1/CDH2/CXCL8/GPC1/PPIA/YBX1/SCG5/RARRES2/TF/LTF/FAM3C/IGFBP2/F2/AHSG/IGFBP5/SPP1/CANX/FGB/STMN2/MTDH/APOE/HBG2/PPIE/SDC1/CSF1/CFL1/MMP3/ADM/B2M/SIPA1/IGFBP6/PPP1R12A/APOA1/A2M/FBLN5/GRP/TIMP1/HTRA1/CTTN/ARPP19/CARHSP1/SOD1/…	151
GO:1901361	organic cyclic compound catabolic proces...	28/266	656/17823	2.85992	6.2e-07	6.5667e-05	6.45004e-05	RPS19/HNRNPM/GCKR/ENO1/PKM/YWHAZ/RPL29/YBX1/RPS3A/SPP1/RPL14/APOE/RPL4/CARHSP1/NPM1/VIM/RPL7/BLVRB/RPS10/TPI1/RPL7A/RPS4X/RPS28/RPS27A/RPS21/CIRBP/RGN/SERBP1	28
GO:0048513	animal organ development	85/266	3453/17823	1.64938	6.2e-07	6.5667e-05	6.45004e-05	RPS19/FKBP1A/COL12A1/ACAN/RBP1/APP/PSAP/EFEMP1/STMN1/THBS1/PKM/BMP1/CDH2/CXCL8/GPC1/RARRES2/LTF/AHSG/IGFBP5/SPP1/TGFBI/COL6A3/PUS7/SDC1/CSF1/CFL1/ADM/B2M/APOA1/COMP/TIMP1/HTRA1/SOD1/PFN1/PIN1/SLC9A3R1/GREM1/SERPINC1/COL1A1/COL2A1/COL3A1/KRT14/RBP4/AFP/KRT1/CLEC3B/COL5A2/COL1A2/VIM/KRT19/SPARC/CALM3/COL11A1/COL6A1/KRT10/COL11A2/MMP9/COL5A1/PPIB/MSN/LOX/PEBP1/KRT9/FBN2/MYH9/KRT2/SERPINF1/COL18A1/LU…	85
GO:0071559	response to transforming growth factor b...	16/266	239/17823	4.48561	6.4e-07	6.73422e-05	6.62166e-05	THBS1/APOA1/HTRA1/PIN1/PDCD5/COL1A1/COL3A1/CLEC3B/COL1A2/FBN2/RPS27A/LTBP1/LTBP2/POSTN/ZYX/LTBP4	16
GO:0002275	myeloid cell activation involved in immu...	25/266	544/17823	3.07922	6.7e-07	7.00411e-05	6.8756e-05	EEF1A1/GSN/PSAP/CSTB/HBB/QSOX1/PKM/ADAM10/PPIA/LTF/AHSG/NPC2/PPIE/B2M/C3/CST3/KRT1/TUBB/CHGA/MMP9/TUBB4B/CKAP4/PDAP1/SPTAN1/COTL1	25
GO:0001706	endoderm formation	8/266	50/17823	10.7206	6.9e-07	7.16665e-05	7.0426e-05	COL12A1/FN1/COL5A2/COL11A1/COL6A1/MMP9/COL5A1/COL7A1	8
GO:0051270	regulation of cellular component movemen...	35/266	948/17823	2.47377	7e-07	7.22391e-05	7.12543e-05	RPS19/TMSB15B/APP/STMN1/IGFBP3/MAP2/THBS1/ADAM10/CXCL8/RARRES2/IGFBP5/APOE/CSF1/TIMP1/PFN1/ARHGDIA/PIN1/SLC9A3R1/GREM1/COL1A1/COL3A1/APOH/FN1/SPARC/MMP9/MSN/SERPINF1/COL18A1/CDH13/TMSB4X/TMSB10/POSTN/RGN/RTN4/PHPT1	35
GO:0060348	bone development	15/266	213/17823	4.71857	7.6e-07	7.79315e-05	7.61318e-05	COL12A1/THBS1/LTF/COL6A3/COMP/GREM1/COL1A1/COL2A1/SPARC/COL6A1/PPIB/COL7A1/RGN/XYLT1/SLC38A10	15
GO:0035295	tube development	36/266	999/17823	2.41455	8.5e-07	8.66085e-05	8.3164e-05	COL15A1/SERPINF2/THBS1/PKM/CDH2/CXCL8/RARRES2/IGFBP5/TGFBI/MTDH/APOE/SDC1/CSF1/CFL1/ADM/PFN1/C3/GREM1/COL2A1/COL3A1/APOH/FN1/RBP4/KRT1/SPARC/LOX/MYH9/SERPINF1/COL18A1/CDH13/NRXN1/BASP1/HSPG2/TNMD/TNFRSF12A/SPINK5	36
GO:0010647	positive regulation of cell communicatio...	52/266	1744/17823	1.99782	9e-07	9.11264e-05	8.69311e-05	FKBP1A/APP/GSN/SERPINF2/PSAP/PRNP/IGFBP3/THBS1/PEA15/GKAP1/YWHAZ/CDH2/LTF/F2/IGFBP5/SPP1/FGB/MTDH/APOE/CSF1/APOA1/GRP/ARPP19/SOD1/PAK2/PIN1/C3/PDCD5/SLC9A3R1/GREM1/SH3BGRL/NGF/COL1A1/COL3A1/RBP4/CALM3/TXN/CHGA/MMP9/IGFBP4/PEBP1/CDH13/NRXN1/RPS27A/SRPX/UBE2V1/LASP1/CAVIN3/TNFRSF12A/RTN4/PHPT1/SYBU	52
GO:0048870	cell motility	49/266	1600/17823	2.05199	9.3e-07	9.22748e-05	8.91455e-05	RPS19/TMSB15B/APP/TNS1/IGFBP3/THBS1/ADAM10/CDH2/CXCL8/GPC1/PPIA/RARRES2/IGFBP5/APOE/SDC1/CSF1/CFL1/APOA1/TIMP1/CTTN/PFN1/ARHGDIA/PIN1/SLC9A3R1/GREM1/COL1A1/COL3A1/APOH/FN1/COL1A2/SPARC/CHGA/MMP9/COL5A1/MSN/MYH9/KRT2/SERPINF1/COL18A1/CDH13/ACTB/TMSB4X/TMSB10/POSTN/RGN/BRK1/TNFRSF12A/RTN4/PHPT1	49
GO:0051674	localization of cell	49/266	1600/17823	2.05199	9.3e-07	9.22748e-05	8.91455e-05	RPS19/TMSB15B/APP/TNS1/IGFBP3/THBS1/ADAM10/CDH2/CXCL8/GPC1/PPIA/RARRES2/IGFBP5/APOE/SDC1/CSF1/CFL1/APOA1/TIMP1/CTTN/PFN1/ARHGDIA/PIN1/SLC9A3R1/GREM1/COL1A1/COL3A1/APOH/FN1/COL1A2/SPARC/CHGA/MMP9/COL5A1/MSN/MYH9/KRT2/SERPINF1/COL18A1/CDH13/ACTB/TMSB4X/TMSB10/POSTN/RGN/BRK1/TNFRSF12A/RTN4/PHPT1	49
GO:0032101	regulation of response to external stimu...	32/266	833/17823	2.57397	9.4e-07	9.22748e-05	8.98761e-05	RPS19/APP/SERPINF2/C4B/THBS1/ADAM10/CXCL8/RARRES2/LTF/F2/AHSG/SPP1/FGB/APOE/CSF1/MMP3/APOA1/A2M/HTRA1/C3/GREM1/SERPINC1/KNG1/APOH/KRT1/MMP9/SERPINF1/CDH13/NRXN1/TMSB4X/ZYX/SPINK5	32
GO:0030195	negative regulation of blood coagulation	8/266	52/17823	10.3083	9.4e-07	9.22748e-05	8.98761e-05	SERPINF2/THBS1/F2/FGB/APOE/KNG1/APOH/KRT1	8
GO:1900047	negative regulation of hemostasis	8/266	52/17823	10.3083	9.4e-07	9.22748e-05	8.98761e-05	SERPINF2/THBS1/F2/FGB/APOE/KNG1/APOH/KRT1	8
GO:0008219	cell death	61/266	2199/17823	1.85868	9.7e-07	9.46426e-05	9.20461e-05	TRIO/APP/GSN/PSAP/ENO1/HBB/PRNP/IGFBP3/THBS1/PEA15/PKM/ADAM10/YWHAZ/LTF/RPS3A/FGB/MTDH/APOE/CFL1/MMP3/ADM/COMP/TIMP1/CTTN/SOD1/PAK2/ARHGDIA/PIN1/PDCD5/SLC9A3R1/GREM1/KNG1/NGF/COL2A1/KRT14/APOH/ALB/KRT1/NPM1/FABP1/KRT19/TXN/CHGA/KRT10/MMP9/CAST/KRT9/KRT2/SERPINF1/COL18A1/UFM1/HNRNPK/RPS27A/HBA1/SRPX/RGN/SPINK6/SERBP1/TNFRSF12A/SPINK5/RTN4	61
GO:0051641	cellular localization	74/266	2886/17823	1.71805	1e-06	9.52604e-05	9.41836e-05	RPS19/HNRNPA2B1/FKBP1A/TMSB15B/APP/GSN/GCKR/PRNP/MAP2/PABPN1/DYNC1LI2/ADAM10/YWHAZ/RPL29/CDH2/YBX1/SCG5/F2/RPS3A/DBN1/CANX/NPC2/RPL14/APOE/DCTN2/PPP1R12A/FBLN5/CTTN/RPL4/SOD1/PIN1/PDCD5/SLC9A3R1/STX7/STAM2/F9/COL1A1/ALB/NPM1/TUBB/CALM3/TXN/CHGA/F5/HIST1H1B/RPL7/MSN/MAP4/MYH9/RPS10/CDH13/NRXN1/ACTB/TMSB4X/RPL7A/RPS4X/RPS28/RPS27A/RPS21/ACTG1/TMSB10/UBE2L3/TUBB4B/COL7A1/NUCB1/SPTAN1/LTBP2/PKIG/SUPT…	74
GO:0023056	positive regulation of signaling	52/266	1751/17823	1.98983	1e-06	9.52604e-05	9.41836e-05	FKBP1A/APP/GSN/SERPINF2/PSAP/PRNP/IGFBP3/THBS1/PEA15/GKAP1/YWHAZ/CDH2/LTF/F2/IGFBP5/SPP1/FGB/MTDH/APOE/CSF1/APOA1/GRP/ARPP19/SOD1/PAK2/PIN1/C3/PDCD5/SLC9A3R1/GREM1/SH3BGRL/NGF/COL1A1/COL3A1/RBP4/CALM3/TXN/CHGA/MMP9/IGFBP4/PEBP1/CDH13/NRXN1/RPS27A/SRPX/UBE2V1/LASP1/CAVIN3/TNFRSF12A/RTN4/PHPT1/SYBU	52
GO:0034655	nucleobase-containing compound catabolic...	25/266	557/17823	3.00735	1e-06	9.52604e-05	9.41836e-05	RPS19/HNRNPM/GCKR/ENO1/PKM/YWHAZ/RPL29/YBX1/RPS3A/RPL14/RPL4/CARHSP1/NPM1/VIM/RPL7/RPS10/TPI1/RPL7A/RPS4X/RPS28/RPS27A/RPS21/CIRBP/RGN/SERBP1	25
GO:0050794	regulation of cellular process	199/266	10858/17823	1.22801	1e-06	9.52604e-05	9.41836e-05	RPS19/HNRNPA2B1/EEF1A1/CDH4/FKBP1A/COL15A1/HNRNPM/TRIO/TMSB15B/CDH11/RBP1/APP/GSN/GCKR/SERPINF2/PSAP/EFEMP1/C4B/CSTB/ENSA/TNS1/ENO1/HBB/STMN1/PRNP/IGFBP3/QSOX1/MAP2/THBS1/APOC3/PEA15/PABPN1/GKAP1/ADAM10/YWHAZ/BMP1/CDH2/CXCL8/GPC1/PPIA/YBX1/SCG5/RARRES2/TF/LTF/FAM3C/IGFBP2/F2/AHSG/IGFBP5/RPS3A/SPP1/DBN1/CANX/TGFBI/FGB/STMN2/MTDH/NPC2/COL6A3/APOE/PUS7/EIF4B/PPIE/SDC1/CSF1/CFL1/MMP3/ADM/B2M/SIPA1/DC…	199
GO:0032535	regulation of cellular component size	20/266	378/17823	3.54517	1.1e-06	0.000102959	0.000101795	CDH4/TMSB15B/GSN/MAP2/SPP1/APOE/CFL1/CTTN/PFN1/SLC9A3R1/NGF/FN1/MSN/MTPN/TMSB4X/TMSB10/SPTAN1/BRK1/TNFRSF12A/RTN4	20
GO:0031639	plasminogen activation	6/266	24/17823	16.7509	1.1e-06	0.000102959	0.000101795	SERPINF2/ENO1/THBS1/FGB/APOH/CLEC3B	6
GO:0006950	response to stress	92/266	3898/17823	1.58141	1.1e-06	0.000102959	0.000101795	RPS19/HNRNPM/APP/GSN/SERPINF2/PSAP/C4B/ENO1/HBB/PRNP/THBS1/PEA15/PKM/YWHAZ/CXCL8/RARRES2/LTF/F2/AHSG/SPP1/FGB/APOE/HBG2/PPIE/SDC1/CSF1/MMP3/ADM/B2M/SIPA1/APOA1/A2M/FBLN5/TIMP1/HTRA1/SOD1/PAK2/C3/PDLIM1/GREM1/F9/SERPINC1/CST3/KNG1/COL1A1/COL3A1/APOH/FN1/ALB/KRT1/MT1A/MT1E/NPM1/FABP1/TUBB/COL1A2/VIM/SPARC/TXN/CHGA/F5/MMP9/COL5A1/CSRP1/IGFBP4/LOX/PEBP1/MYH9/SERPINF1/COL18A1/MTPN/ACTB/UFM1/HNRNPK/TMS…	92
GO:0048468	cell development	59/266	2111/17823	1.87268	1.2e-06	0.000111669	0.000110089	RPS19/CDH4/COL12A1/ACAN/CDH11/APP/GSN/STMN1/MAP2/ADAM10/YWHAZ/CDH2/GPC1/LTF/F2/SPP1/DBN1/FGB/STMN2/COL6A3/APOE/SDC1/CSF1/CFL1/ADM/B2M/PPP1R12A/APOA1/CTTN/SOD1/PAK2/ARHGDIA/PIN1/SLC9A3R1/NGF/COL3A1/FN1/VIM/KRT19/COL11A1/COL6A1/MSN/MAP4/PEBP1/MYH9/KRT2/SERPINF1/COL18A1/NRXN1/ACTG1/COL7A1/SPTAN1/POSTN/PDLIM5/SPON2/TNMD/TNFRSF12A/RTN4/PDLIM7	59
GO:0050819	negative regulation of coagulation	8/266	55/17823	9.746	1.5e-06	0.000135666	0.000134132	SERPINF2/THBS1/F2/FGB/APOE/KNG1/APOH/KRT1	8
GO:0030036	actin cytoskeleton organization	27/266	646/17823	2.80047	1.5e-06	0.000135666	0.000134132	TMSB15B/GSN/SERPINF2/STMN1/DBN1/CFL1/APOA1/CTTN/PFN1/ARHGDIA/SLC9A3R1/KRT19/MARCKS/MYH9/MTPN/ACTB/TMSB4X/ACTG1/TMSB10/TPM4/SPTAN1/ZYX/BRK1/CAVIN3/PDLIM7/PHPT1/TLN1	27
GO:0046700	heterocycle catabolic process	26/266	607/17823	2.87001	1.5e-06	0.000135666	0.000134132	RPS19/HNRNPM/GCKR/ENO1/PKM/YWHAZ/RPL29/YBX1/RPS3A/RPL14/RPL4/CARHSP1/NPM1/VIM/RPL7/BLVRB/RPS10/TPI1/RPL7A/RPS4X/RPS28/RPS27A/RPS21/CIRBP/RGN/SERBP1	26
GO:0006518	peptide metabolic process	31/266	810/17823	2.56434	1.5e-06	0.000135666	0.000134132	RPS19/EEF1A1/APP/PRNP/THBS1/ADAM10/RPL29/SCG5/IGFBP5/RPS3A/RPL14/APOE/PUS7/EIF4B/RPL4/SOD1/NGF/NPM1/VIM/RPL7/RPS10/MTPN/RPL7A/RPS4X/RPS28/RPS27A/RPS21/CIRBP/EIF4H/SPON1/TMA7	31
GO:0044270	cellular nitrogen compound catabolic pro...	26/266	608/17823	2.86529	1.5e-06	0.000135666	0.000134132	RPS19/HNRNPM/GCKR/ENO1/PKM/YWHAZ/RPL29/YBX1/RPS3A/RPL14/RPL4/CARHSP1/NPM1/VIM/RPL7/BLVRB/RPS10/TPI1/RPL7A/RPS4X/RPS28/RPS27A/RPS21/CIRBP/RGN/SERBP1	26
GO:0045595	regulation of cell differentiation	51/266	1730/17823	1.97526	1.6e-06	0.000143902	0.000142011	RPS19/CDH4/TRIO/RBP1/APP/SERPINF2/EFEMP1/IGFBP3/MAP2/THBS1/ADAM10/CDH2/GPC1/RARRES2/LTF/F2/IGFBP5/SPP1/DBN1/FGB/STMN2/APOE/PUS7/CSF1/CFL1/ADM/B2M/PPP1R12A/APOA1/CTTN/SOD1/ARHGDIA/PIN1/GREM1/NGF/COL1A1/COL3A1/FN1/COL5A2/VIM/COL5A1/FBN2/SERPINF1/POSTN/SUPT6H/LTBP4/PDLIM5/TNFRSF12A/SPINK5/RTN4/PDLIM7	51
GO:0006897	endocytosis	31/266	813/17823	2.55488	1.7e-06	0.000152046	0.000149774	APP/GSN/C4B/HBB/THBS1/APOC3/CXCL8/TF/AHSG/CANX/APOE/ADM/B2M/APOA1/CTTN/C3/GREM1/ALB/SPARC/CALM3/MYH9/CDH13/ACTB/HNRNPK/ACTG1/HBA1/SRPX/HSPG2/BRK1/SPON2/PDLIM7	31
GO:0006508	proteolysis	54/266	1884/17823	1.92049	1.8e-06	0.000159221	0.000157423	ACAN/APP/GSN/SERPINF2/C4B/CSTB/ENO1/PRNP/THBS1/ADAM10/BMP1/SCG5/LTF/F2/AHSG/FGB/COL6A3/APOE/MMP3/A2M/TIMP1/HTRA1/PAK2/C3/PDCD5/F9/SERPINC1/CST3/KNG1/NGF/APOH/FN1/CLEC3B/SERPINA7/FABP1/MMP9/ITIH2/CAST/PEBP1/MYH9/SERPINF1/RBMX/ACTB/RPS27A/UBE2L3/COL7A1/RGN/NEDD8/SPINK6/LTBP4/PCNP/SPON1/SPINK5/NSFL1C	54
GO:0002062	chondrocyte differentiation	11/266	120/17823	6.14201	1.8e-06	0.000159221	0.000157423	COL12A1/ACAN/EFEMP1/TGFBI/COL6A3/GREM1/COL2A1/COL11A1/COL6A1/COL11A2/COL7A1	11
GO:0010954	positive regulation of protein processin...	6/266	26/17823	15.4624	1.9e-06	0.00016624	0.000166167	GSN/ENO1/C3/CLEC3B/MYH9/SPON1	6
GO:0022617	extracellular matrix disassembly	9/266	76/17823	7.93466	1.9e-06	0.00016624	0.000166167	GSN/ADAM10/BMP1/MMP3/A2M/TIMP1/HTRA1/CST3/MMP9	9
GO:0009887	animal organ morphogenesis	35/266	994/17823	2.35929	2.1e-06	0.000180791	0.000183655	FKBP1A/COL12A1/ACAN/EFEMP1/THBS1/BMP1/CDH2/LTF/IGFBP5/COL6A3/SDC1/CSF1/ADM/COMP/HTRA1/SOD1/PFN1/SLC9A3R1/GREM1/COL1A1/COL2A1/COL3A1/RBP4/COL5A2/COL1A2/COL11A1/COL6A1/COL11A2/COL5A1/MSN/FBN2/COL18A1/BASP1/COL7A1/RTN4	35
GO:0030193	regulation of blood coagulation	9/266	77/17823	7.83161	2.1e-06	0.000180791	0.000183655	SERPINF2/THBS1/F2/FGB/APOE/SERPINC1/KNG1/APOH/KRT1	9
GO:1900046	regulation of hemostasis	9/266	77/17823	7.83161	2.1e-06	0.000180791	0.000183655	SERPINF2/THBS1/F2/FGB/APOE/SERPINC1/KNG1/APOH/KRT1	9
GO:2000145	regulation of cell motility	32/266	866/17823	2.47589	2.2e-06	0.000187396	0.000192399	TMSB15B/APP/IGFBP3/THBS1/ADAM10/CXCL8/RARRES2/IGFBP5/APOE/CSF1/TIMP1/PFN1/ARHGDIA/PIN1/SLC9A3R1/GREM1/COL1A1/COL3A1/APOH/FN1/SPARC/MMP9/MSN/SERPINF1/COL18A1/CDH13/TMSB4X/TMSB10/POSTN/RGN/RTN4/PHPT1	32
GO:0034613	cellular protein localization	53/266	1846/17823	1.92373	2.2e-06	0.000187396	0.000192399	RPS19/HNRNPA2B1/TMSB15B/GSN/GCKR/PRNP/MAP2/PABPN1/ADAM10/YWHAZ/RPL29/CDH2/YBX1/SCG5/F2/RPS3A/DBN1/RPL14/APOE/DCTN2/FBLN5/CTTN/RPL4/PIN1/PDCD5/SLC9A3R1/STX7/STAM2/COL1A1/NPM1/CALM3/TXN/HIST1H1B/RPL7/MSN/RPS10/NRXN1/ACTB/TMSB4X/RPL7A/RPS4X/RPS28/RPS27A/RPS21/TMSB10/UBE2L3/NUCB1/LTBP2/PKIG/SUPT6H/RTN4/NSFL1C/TLN1	53
GO:0019439	aromatic compound catabolic process	26/266	622/17823	2.8008	2.3e-06	0.000194883	0.000201142	RPS19/HNRNPM/GCKR/ENO1/PKM/YWHAZ/RPL29/YBX1/RPS3A/RPL14/RPL4/CARHSP1/NPM1/VIM/RPL7/BLVRB/RPS10/TPI1/RPL7A/RPS4X/RPS28/RPS27A/RPS21/CIRBP/RGN/SERBP1	26
GO:0016071	mRNA metabolic process	30/266	785/17823	2.56065	2.4e-06	0.000201238	0.000209886	RPS19/HNRNPA2B1/HNRNPM/APP/PABPN1/YWHAZ/RPL29/YBX1/RPS3A/RPL14/PUS7/PPIE/RPL4/CARHSP1/NPM1/VIM/RPL7/HNRNPH3/RNASE4/RBMX/RPS10/HNRNPK/RPL7A/RPS4X/RPS28/RPS27A/RPS21/CIRBP/SUPT6H/SERBP1	30
GO:0051049	regulation of transport	52/266	1802/17823	1.93352	2.4e-06	0.000201238	0.000209886	FKBP1A/APP/C4B/ENSA/PRNP/MAP2/THBS1/APOC3/PEA15/GKAP1/YWHAZ/CDH2/PPIA/SCG5/RARRES2/TF/F2/AHSG/SPP1/FGB/APOE/SDC1/B2M/PPP1R12A/APOA1/GRP/ARPP19/C3/PDCD5/SLC9A3R1/GREM1/FN1/RBP4/CALM3/TXN/CHGA/MMP9/MSN/CDH13/NRXN1/ACTB/HNRNPK/TMSB4X/UBE2L3/NUCB1/AHNAK/POSTN/RGN/PKIG/SUPT6H/PHPT1/SYBU	52
GO:0010038	response to metal ion	19/266	364/17823	3.49745	2.5e-06	0.000207461	0.000218629	APP/GSN/PRNP/THBS1/TF/IGFBP2/FGB/SDC1/B2M/SOD1/KRT14/MT1A/MT1E/SPARC/CALM3/MMP9/PEBP1/SERPINF1/NRXN1	19
GO:0006979	response to oxidative stress	21/266	435/17823	3.23466	2.5e-06	0.000207461	0.000218629	HNRNPM/APP/PSAP/HBB/PRNP/THBS1/APOE/SDC1/MMP3/FBLN5/SOD1/PDLIM1/COL1A1/KRT1/FABP1/TXN/MMP9/PEBP1/HBA1/RGN/PXDN	21
GO:0010769	regulation of cell morphogenesis involve...	17/266	298/17823	3.82236	2.6e-06	0.000212474	0.000227372	CDH4/MAP2/ADAM10/CDH2/SPP1/FGB/APOE/CFL1/APOA1/CTTN/ARHGDIA/NGF/FN1/POSTN/PDLIM5/TNFRSF12A/RTN4	17
GO:0031175	neuron projection development	34/266	961/17823	2.37058	2.6e-06	0.000212474	0.000227372	CDH4/CDH11/APP/STMN1/MAP2/ADAM10/CDH2/GPC1/SPP1/DBN1/STMN2/APOE/CFL1/ADM/B2M/APOA1/CTTN/SOD1/PAK2/ARHGDIA/SLC9A3R1/NGF/FN1/VIM/MAP4/SERPINF1/NRXN1/SPTAN1/POSTN/PDLIM5/SPON2/TNFRSF12A/RTN4/PDLIM7	34
GO:0070727	cellular macromolecule localization	53/266	1858/17823	1.9113	2.6e-06	0.000212474	0.000227372	RPS19/HNRNPA2B1/TMSB15B/GSN/GCKR/PRNP/MAP2/PABPN1/ADAM10/YWHAZ/RPL29/CDH2/YBX1/SCG5/F2/RPS3A/DBN1/RPL14/APOE/DCTN2/FBLN5/CTTN/RPL4/PIN1/PDCD5/SLC9A3R1/STX7/STAM2/COL1A1/NPM1/CALM3/TXN/HIST1H1B/RPL7/MSN/RPS10/NRXN1/ACTB/TMSB4X/RPL7A/RPS4X/RPS28/RPS27A/RPS21/TMSB10/UBE2L3/NUCB1/LTBP2/PKIG/SUPT6H/RTN4/NSFL1C/TLN1	53
GO:0070613	regulation of protein processing	13/266	178/17823	4.89353	2.8e-06	0.000227663	0.000244858	GSN/SERPINF2/C4B/ENO1/PRNP/THBS1/F2/A2M/C3/CLEC3B/CAST/MYH9/SPON1	13
GO:0042730	fibrinolysis	6/266	28/17823	14.3579	3e-06	0.000241485	0.000262343	SERPINF2/THBS1/F2/FGB/APOH/KRT1	6
GO:1903319	positive regulation of protein maturatio...	6/266	28/17823	14.3579	3e-06	0.000241485	0.000262343	GSN/ENO1/C3/CLEC3B/MYH9/SPON1	6
GO:1903317	regulation of protein maturation	13/266	180/17823	4.83916	3.2e-06	0.000255034	0.000279828	GSN/SERPINF2/C4B/ENO1/PRNP/THBS1/F2/A2M/C3/CLEC3B/CAST/MYH9/SPON1	13
GO:0034329	cell junction assembly	15/266	239/17823	4.20526	3.2e-06	0.000255034	0.000279828	CDH4/CDH11/TNS1/THBS1/CDH2/MTDH/CTTN/GREM1/KRT14/FN1/CDH13/ACTB/ACTG1/PATJ/TLN1	15
GO:0050818	regulation of coagulation	9/266	81/17823	7.44486	3.3e-06	0.000261708	0.00028857	SERPINF2/THBS1/F2/FGB/APOE/SERPINC1/KNG1/APOH/KRT1	9
GO:0022604	regulation of cell morphogenesis	22/266	480/17823	3.07101	3.4e-06	0.000267008	0.000297312	CDH4/MAP2/ADAM10/CDH2/F2/SPP1/FGB/APOE/CFL1/APOA1/CTTN/ARHGDIA/SLC9A3R1/NGF/FN1/SPARC/MSN/MYH9/POSTN/PDLIM5/TNFRSF12A/RTN4	22
GO:0034097	response to cytokine	37/266	1106/17823	2.24154	3.4e-06	0.000267008	0.000297312	HNRNPA2B1/GSN/THBS1/ADAM10/YWHAZ/CXCL8/PPIA/CANX/FGB/SDC1/CSF1/CFL1/MMP3/B2M/APOA1/TIMP1/SOD1/PAK2/COL1A1/COL3A1/FN1/COL1A2/VIM/SPARC/MMP9/MSN/RBMX/TMSB4X/RPS27A/ACTG1/UBE2V1/POSTN/ZYX/PXDN/TXNDC17/BOLA2/TNFRSF12A	37
GO:0060548	negative regulation of cell death	35/266	1018/17823	2.30367	3.5e-06	0.000273527	0.000306054	PSAP/ENO1/PRNP/THBS1/PEA15/YWHAZ/LTF/RPS3A/FGB/MTDH/APOE/CFL1/COMP/TIMP1/CTTN/SOD1/PAK2/ARHGDIA/PIN1/GREM1/NGF/COL2A1/APOH/ALB/NPM1/FABP1/TXN/CHGA/MMP9/CAST/SERPINF1/UFM1/HNRNPK/RPS27A/RGN	35
GO:1903035	negative regulation of response to wound...	9/266	82/17823	7.35407	3.6e-06	0.000279983	0.000314796	SERPINF2/THBS1/F2/SPP1/FGB/APOE/KNG1/APOH/KRT1	9
GO:0048705	skeletal system morphogenesis	15/266	242/17823	4.15313	3.8e-06	0.000292709	0.000332278	COL12A1/ACAN/THBS1/BMP1/LTF/COL6A3/COMP/GREM1/COL1A1/COL2A1/COL11A1/COL6A1/COL11A2/FBN2/COL7A1	15
GO:0007169	transmembrane receptor protein tyrosine ...	27/266	679/17823	2.66436	3.8e-06	0.000292709	0.000332278	HNRNPM/APP/EFEMP1/STMN1/IGFBP3/THBS1/GKAP1/GPC1/IGFBP2/AHSG/IGFBP5/CSF1/PAK2/SLC9A3R1/GREM1/ATP6V1G1/STAM2/NGF/COL1A1/MMP9/IGFBP4/CDH13/NRXN1/ACTB/ACTG1/BRK1/RTN4	27
GO:0016477	cell migration	44/266	1448/17823	2.03603	4.5e-06	0.000344979	0.000393463	RPS19/TMSB15B/APP/TNS1/IGFBP3/THBS1/ADAM10/CDH2/CXCL8/GPC1/PPIA/RARRES2/IGFBP5/APOE/SDC1/CSF1/CFL1/APOA1/TIMP1/CTTN/PFN1/ARHGDIA/SLC9A3R1/GREM1/COL1A1/COL3A1/APOH/FN1/COL1A2/SPARC/CHGA/MMP9/COL5A1/MSN/MYH9/KRT2/SERPINF1/COL18A1/CDH13/TMSB4X/TMSB10/POSTN/TNFRSF12A/RTN4	44
GO:0032102	negative regulation of response to exter...	17/266	311/17823	3.66258	4.6e-06	0.000350973	0.000402204	RPS19/SERPINF2/THBS1/LTF/F2/SPP1/FGB/APOE/APOA1/HTRA1/GREM1/KNG1/APOH/KRT1/SERPINF1/NRXN1/SPINK5	17
GO:0001525	angiogenesis	22/266	490/17823	3.00833	4.7e-06	0.000355236	0.000410944	COL15A1/THBS1/PKM/CXCL8/TGFBI/MTDH/ADM/C3/GREM1/APOH/FN1/KRT1/SPARC/MYH9/SERPINF1/COL18A1/CDH13/NRXN1/HSPG2/TNMD/TNFRSF12A/SPINK5	22
GO:0098657	import into cell	32/266	899/17823	2.38501	4.7e-06	0.000355236	0.000410944	APP/GSN/C4B/HBB/PRNP/THBS1/APOC3/CXCL8/TF/AHSG/CANX/APOE/ADM/B2M/APOA1/CTTN/C3/GREM1/ALB/SPARC/CALM3/MYH9/CDH13/ACTB/HNRNPK/ACTG1/HBA1/SRPX/HSPG2/BRK1/SPON2/PDLIM7	32
GO:0035239	tube morphogenesis	30/266	814/17823	2.46943	4.9e-06	0.000366907	0.000428423	COL15A1/SERPINF2/THBS1/PKM/CDH2/CXCL8/TGFBI/MTDH/APOE/CSF1/CFL1/ADM/PFN1/C3/GREM1/COL3A1/APOH/FN1/KRT1/SPARC/LOX/MYH9/SERPINF1/COL18A1/CDH13/NRXN1/HSPG2/TNMD/TNFRSF12A/SPINK5	30
GO:0001523	retinoid metabolic process	9/266	85/17823	7.09452	4.9e-06	0.000366907	0.000428423	RBP1/APOC3/GPC1/RARRES2/APOE/SDC1/APOA1/RBP4/HSPG2	9
GO:0035722	interleukin-12-mediated signaling pathwa...	7/266	46/17823	10.1962	5e-06	0.000370945	0.000437163	HNRNPA2B1/PPIA/CFL1/SOD1/PAK2/MSN/BOLA2	7
GO:0000302	response to reactive oxygen species	14/266	217/17823	4.32282	5e-06	0.000370945	0.000437163	PSAP/HBB/THBS1/APOE/SDC1/MMP3/FBLN5/SOD1/COL1A1/FABP1/TXN/MMP9/HBA1/RGN	14
GO:0048667	cell morphogenesis involved in neuron di...	24/266	572/17823	2.81135	5.5e-06	0.000406167	0.000480858	CDH4/CDH11/APP/STMN1/MAP2/ADAM10/CDH2/GPC1/SPP1/APOE/CFL1/CTTN/SOD1/ARHGDIA/SLC9A3R1/NGF/FN1/NRXN1/SPTAN1/PDLIM5/SPON2/TNFRSF12A/RTN4/PDLIM7	24
GO:0051050	positive regulation of transport	33/266	951/17823	2.32505	5.7e-06	0.00041711	0.000498335	C4B/PRNP/MAP2/GKAP1/YWHAZ/CDH2/PPIA/RARRES2/TF/F2/AHSG/SPP1/FGB/APOE/SDC1/B2M/GRP/ARPP19/C3/PDCD5/SLC9A3R1/GREM1/RBP4/CALM3/MSN/ACTB/HNRNPK/TMSB4X/UBE2L3/POSTN/RGN/PHPT1/SYBU	33
GO:0031324	negative regulation of cellular metaboli...	64/266	2480/17823	1.72913	5.7e-06	0.00041711	0.000498335	HNRNPA2B1/FKBP1A/APP/GCKR/SERPINF2/C4B/CSTB/ENSA/ENO1/PRNP/IGFBP3/QSOX1/THBS1/APOC3/YBX1/LTF/FAM3C/F2/AHSG/IGFBP5/MTDH/COL6A3/APOE/PUS7/MMP3/A2M/TIMP1/ARPP19/PAK2/PIN1/C3/SLC9A3R1/GREM1/SERPINC1/CST3/KNG1/NGF/SERPINA7/NPM1/FABP1/CALM3/HIST1H1E/TXN/MMP9/HIST1H1B/HIST1H1C/ITIH2/CAST/PEBP1/SERPINF1/RBMX/HNRNPK/RPS27A/BASP1/COL7A1/CIRBP/RGN/ZNF239/PKIG/SPINK6/SUPT6H/CAVIN3/SPON1/SPINK5	64
GO:0006612	protein targeting to membrane	13/266	190/17823	4.58447	5.8e-06	0.000422508	0.000507073	RPS19/PRNP/RPL29/RPS3A/RPL14/RPL4/RPL7/RPS10/RPL7A/RPS4X/RPS28/RPS27A/RPS21	13
GO:0046686	response to cadmium ion	8/266	66/17823	8.12167	6e-06	0.000435108	0.000524549	GSN/PRNP/B2M/SOD1/MT1A/MT1E/SPARC/MMP9	8
GO:0030029	actin filament-based process	28/266	739/17823	2.53871	6.1e-06	0.000440376	0.000533287	TMSB15B/GSN/SERPINF2/STMN1/DBN1/CFL1/APOA1/CTTN/PFN1/ARHGDIA/SLC9A3R1/VIM/KRT19/MARCKS/MYH9/MTPN/ACTB/TMSB4X/ACTG1/TMSB10/TPM4/SPTAN1/ZYX/BRK1/CAVIN3/PDLIM7/PHPT1/TLN1	28
GO:0071349	cellular response to interleukin-12	7/266	48/17823	9.77138	6.7e-06	0.000481533	0.000585711	HNRNPA2B1/PPIA/CFL1/SOD1/PAK2/MSN/BOLA2	7
GO:0006898	receptor-mediated endocytosis	18/266	355/17823	3.39737	6.9e-06	0.000493703	0.000603184	APP/HBB/APOC3/CXCL8/TF/CANX/APOE/ADM/B2M/APOA1/CTTN/GREM1/ALB/SPARC/HNRNPK/HBA1/HSPG2/PDLIM7	18
GO:0002263	cell activation involved in immune respo...	27/266	703/17823	2.5734	7.1e-06	0.000505765	0.000620657	EEF1A1/APP/GSN/PSAP/CSTB/HBB/QSOX1/PKM/ADAM10/PPIA/LTF/AHSG/NPC2/PPIE/B2M/C3/CST3/KRT1/TUBB/CHGA/MMP9/TUBB4B/CKAP4/PDAP1/SPTAN1/COTL1/SUPT6H	27
GO:0002252	immune effector process	40/266	1283/17823	2.08897	7.2e-06	0.000510629	0.000629393	RPS19/EEF1A1/APP/GSN/PSAP/C4B/CSTB/HBB/QSOX1/PKM/ADAM10/PPIA/LTF/F2/AHSG/NPC2/PPIE/B2M/APOA1/A2M/HTRA1/C3/STX7/CST3/RBP4/KRT1/TUBB/CHGA/MMP9/ACTB/ACTG1/TUBB4B/CKAP4/PDAP1/SPTAN1/COTL1/SUPT6H/BRK1/SPON2/SPINK5	40
GO:0006955	immune response	59/266	2237/17823	1.7672	7.6e-06	0.000536633	0.000664336	RPS19/EEF1A1/FKBP1A/APP/GSN/PSAP/C4B/CSTB/HBB/PRNP/QSOX1/THBS1/PKM/ADAM10/CXCL8/PPIA/RARRES2/LTF/F2/AHSG/FGB/NPC2/PPIE/CSF1/B2M/APOA1/A2M/PAK2/C3/STX7/SERPINC1/CST3/COL1A1/COL2A1/COL3A1/KRT1/HMGN2/TUBB/COL1A2/VIM/CHGA/CD99/MMP9/ACTB/RPS27A/ACTG1/TUBB4B/CKAP4/UBE2V1/PDAP1/SPTAN1/COTL1/ZYX/SUPT6H/BRK1/PXDN/SPON2/SPINK5/PHPT1	59
GO:0070671	response to interleukin-12	7/266	49/17823	9.57197	7.7e-06	0.00054132	0.000673071	HNRNPA2B1/PPIA/CFL1/SOD1/PAK2/MSN/BOLA2	7
GO:0051272	positive regulation of cellular componen...	22/266	506/17823	2.91321	7.8e-06	0.000545966	0.000681807	RPS19/TMSB15B/APP/STMN1/MAP2/THBS1/ADAM10/CXCL8/RARRES2/IGFBP5/CSF1/PFN1/COL1A1/FN1/SPARC/MMP9/COL18A1/CDH13/TMSB4X/POSTN/RTN4/PHPT1	22
GO:0097237	cellular response to toxic substance	14/266	226/17823	4.15068	8e-06	0.000555138	0.000699277	PSAP/HBB/APOE/HBG2/FBLN5/SOD1/ALB/FABP1/TXN/ACTB/HBA1/RGN/PXDN/TXNDC17	14
GO:0032880	regulation of protein localization	33/266	967/17823	2.28658	8e-06	0.000555138	0.000699277	FKBP1A/GSN/ENSA/PRNP/MAP2/ADAM10/YWHAZ/CDH2/PPIA/F2/FGB/APOA1/ARHGDIA/PIN1/PDCD5/STX7/FN1/RBP4/TXN/CHGA/MSN/NRXN1/ACTB/TMSB4X/UBE2L3/NUCB1/POSTN/PKIG/SUPT6H/RTN4/PHPT1/SYBU/NSFL1C	33
GO:0042987	amyloid precursor protein catabolic proc...	6/266	33/17823	12.1825	8.2e-06	0.000566574	0.000716746	FKBP1A/APP/PRNP/ADAM10/APOE/SPON1	6
GO:0051494	negative regulation of cytoskeleton orga...	11/266	140/17823	5.26458	8.3e-06	0.000568603	0.00072548	TMSB15B/GSN/STMN1/MAP2/STMN2/PFN1/NPM1/MTPN/TMSB4X/TMSB10/SPTAN1	11
GO:0009967	positive regulation of signal transducti...	46/266	1581/17823	1.94951	8.3e-06	0.000568603	0.00072548	FKBP1A/APP/GSN/SERPINF2/PSAP/IGFBP3/THBS1/PEA15/GKAP1/YWHAZ/CDH2/LTF/F2/IGFBP5/FGB/MTDH/CSF1/APOA1/GRP/ARPP19/SOD1/PAK2/PIN1/C3/PDCD5/SLC9A3R1/GREM1/SH3BGRL/NGF/COL1A1/COL3A1/CALM3/TXN/CHGA/MMP9/IGFBP4/PEBP1/CDH13/NRXN1/RPS27A/SRPX/UBE2V1/LASP1/CAVIN3/TNFRSF12A/RTN4	46
GO:0002376	immune system process	75/266	3112/17823	1.61481	8.6e-06	0.000586658	0.000751683	RPS19/EEF1A1/FKBP1A/RBP1/APP/GSN/PSAP/C4B/CSTB/HBB/PRNP/QSOX1/THBS1/PKM/DYNC1LI2/ADAM10/CXCL8/GPC1/PPIA/RARRES2/LTF/IGFBP2/F2/AHSG/CANX/FGB/NPC2/PUS7/PPIE/SDC1/CSF1/B2M/DCTN2/APOA1/A2M/HTRA1/SOD1/PAK2/C3/STX7/GREM1/SERPINC1/CST3/COL1A1/COL2A1/COL3A1/FN1/RBP4/KRT1/HMGN2/TUBB/COL1A2/VIM/CHGA/CD99/MMP9/PTMS/MSN/MYH9/ACTB/RPS27A/ACTG1/TUBB4B/CKAP4/UBE2V1/PDAP1/SPTAN1/COTL1/ZYX/SUPT6H/BRK1/PXDN/SPON2/…	75
GO:0016101	diterpenoid metabolic process	9/266	91/17823	6.62675	8.7e-06	0.000590976	0.000760417	RBP1/APOC3/GPC1/RARRES2/APOE/SDC1/APOA1/RBP4/HSPG2	9
GO:0071345	cellular response to cytokine stimulus	34/266	1019/17823	2.23565	9.3e-06	0.000629079	0.000812817	HNRNPA2B1/GSN/THBS1/YWHAZ/CXCL8/PPIA/CANX/FGB/SDC1/CSF1/CFL1/MMP3/B2M/APOA1/TIMP1/SOD1/PAK2/COL1A1/FN1/COL1A2/VIM/MMP9/MSN/RBMX/TMSB4X/RPS27A/ACTG1/UBE2V1/POSTN/ZYX/PXDN/TXNDC17/BOLA2/TNFRSF12A	34
GO:0061045	negative regulation of wound healing	8/266	70/17823	7.65757	9.4e-06	0.000630544	0.00082155	SERPINF2/THBS1/F2/FGB/APOE/KNG1/APOH/KRT1	8
GO:0019730	antimicrobial humoral response	10/266	116/17823	5.77619	9.4e-06	0.000630544	0.00082155	RPS19/CXCL8/RARRES2/LTF/F2/FGB/HMGN2/CHGA/SPON2/SPINK5	10
GO:0042989	sequestering of actin monomers	4/266	10/17823	26.8015	9.5e-06	0.000631986	0.000830282	TMSB15B/GSN/TMSB4X/TMSB10	4
GO:0051918	negative regulation of fibrinolysis	4/266	10/17823	26.8015	9.5e-06	0.000631986	0.000830282	SERPINF2/THBS1/F2/APOH	4
GO:0072657	protein localization to membrane	24/266	597/17823	2.69362	1.1e-05	0.000728761	0.000961253	RPS19/GSN/PRNP/ADAM10/YWHAZ/RPL29/CDH2/RPS3A/RPL14/APOE/RPL4/PDCD5/SLC9A3R1/STX7/CALM3/RPL7/RPS10/NRXN1/ACTB/RPL7A/RPS4X/RPS28/RPS27A/RPS21	24
GO:0040012	regulation of locomotion	32/266	942/17823	2.27614	1.2e-05	0.000788522	0.00104855	TMSB15B/APP/IGFBP3/THBS1/ADAM10/CXCL8/RARRES2/IGFBP5/APOE/CSF1/TIMP1/PFN1/ARHGDIA/PIN1/SLC9A3R1/GREM1/COL1A1/COL3A1/APOH/FN1/SPARC/MMP9/MSN/SERPINF1/COL18A1/CDH13/TMSB4X/TMSB10/POSTN/RGN/RTN4/PHPT1	32
GO:0030334	regulation of cell migration	29/266	810/17823	2.3989	1.2e-05	0.000788522	0.00104855	TMSB15B/APP/IGFBP3/THBS1/ADAM10/CXCL8/RARRES2/IGFBP5/APOE/CSF1/TIMP1/PFN1/ARHGDIA/SLC9A3R1/GREM1/COL1A1/COL3A1/APOH/FN1/SPARC/MMP9/MSN/SERPINF1/COL18A1/CDH13/TMSB4X/TMSB10/POSTN/RTN4	29
GO:0001895	retina homeostasis	8/266	73/17823	7.34288	1.3e-05	0.000830504	0.00113583	TF/LTF/B2M/SOD1/ALB/KRT1/ACTB/ACTG1	8
GO:0060350	endochondral bone morphogenesis	8/266	73/17823	7.34288	1.3e-05	0.000830504	0.00113583	COL12A1/THBS1/COL6A3/COMP/COL1A1/COL2A1/COL6A1/COL7A1	8
GO:0035265	organ growth	12/266	175/17823	4.59454	1.3e-05	0.000830504	0.00113583	COL12A1/PSAP/THBS1/COL6A3/COMP/SOD1/PIN1/RBP4/COL6A1/BASP1/COL7A1/PDLIM5	12
GO:1900738	positive regulation of phospholipase C-a...	3/266	4/17823	50.2528	1.3e-05	0.000830504	0.00113583	F2/GRP/CHGA	3
GO:0031638	zymogen activation	7/266	53/17823	8.84955	1.3e-05	0.000830504	0.00113583	SERPINF2/ENO1/THBS1/FGB/F9/APOH/CLEC3B	7
GO:0051651	maintenance of location in cell	9/266	96/17823	6.2816	1.3e-05	0.000830504	0.00113583	TMSB15B/GSN/DBN1/APOE/ALB/TXN/TMSB4X/TMSB10/TLN1	9
GO:0120036	plasma membrane bounded cell projection ...	44/266	1512/17823	1.94984	1.3e-05	0.000830504	0.00113583	CDH4/CDH11/APP/GSN/STMN1/PRNP/MAP2/ADAM10/CDH2/GPC1/SPP1/DBN1/STMN2/APOE/CFL1/ADM/B2M/DCTN2/APOA1/CTTN/SOD1/PAK2/PFN1/ARHGDIA/SLC9A3R1/NGF/FN1/TUBB/VIM/MAP4/MYH9/SERPINF1/CDH13/NRXN1/TUBB4B/SPTAN1/POSTN/BRK1/PDLIM5/CCDC114/SPON2/TNFRSF12A/RTN4/PDLIM7	44
GO:0044260	cellular macromolecule metabolic process	158/266	8284/17823	1.27796	1.4e-05	0.000887346	0.00122309	RPS19/HNRNPA2B1/EEF1A1/FKBP1A/HNRNPM/TRIO/TMSB15B/ACAN/APP/GSN/SERPINF2/PSAP/EFEMP1/C4B/CSTB/ENSA/ENO1/PRNP/IGFBP3/QSOX1/THBS1/PEA15/PABPN1/ADAM10/YWHAZ/KTN1/RPL29/CDH2/CXCL8/GPC1/PPIA/YBX1/RARRES2/TF/LTF/IGFBP2/F2/AHSG/IGFBP5/RPS3A/SPP1/TGFBI/FGB/MTDH/COL6A3/RPL14/APOE/PUS7/EIF4B/PPIE/CSF1/CFL1/ADM/B2M/IGFBP6/PPP1R12A/APOA1/A2M/TIMP1/HTRA1/RPL4/ARPP19/CARHSP1/SOD1/PAK2/PFN1/PIN1/C3/PDLIM1/PDCD5/…	158
GO:1903034	regulation of response to wounding	11/266	148/17823	4.98001	1.4e-05	0.000887346	0.00122309	SERPINF2/THBS1/F2/SPP1/FGB/APOE/SERPINC1/KNG1/APOH/KRT1/TNFRSF12A	11
GO:0032963	collagen metabolic process	9/266	97/17823	6.21684	1.5e-05	0.00093963	0.00131034	COL15A1/SERPINF2/F2/MMP3/CST3/COL1A1/VIM/MMP9/COL5A1	9
GO:0048666	neuron development	35/266	1090/17823	2.1515	1.5e-05	0.00093963	0.00131034	CDH4/CDH11/APP/STMN1/MAP2/ADAM10/YWHAZ/CDH2/GPC1/SPP1/DBN1/STMN2/APOE/CFL1/ADM/B2M/APOA1/CTTN/SOD1/PAK2/ARHGDIA/SLC9A3R1/NGF/FN1/VIM/MAP4/SERPINF1/NRXN1/SPTAN1/POSTN/PDLIM5/SPON2/TNFRSF12A/RTN4/PDLIM7	35
GO:0032270	positive regulation of cellular protein ...	45/266	1570/17823	1.92049	1.5e-05	0.00093963	0.00131034	FKBP1A/APP/GSN/SERPINF2/PSAP/ENO1/PRNP/IGFBP3/THBS1/PEA15/CDH2/RARRES2/LTF/F2/FGB/APOE/CSF1/PPP1R12A/SOD1/PAK2/PIN1/C3/PDCD5/GREM1/NGF/FN1/CLEC3B/NPM1/VIM/CALM3/TXN/MMP9/HIST1H1B/IGFBP4/MSN/MYH9/NRXN1/RPS4X/RPS27A/UBE2L3/UBE2V1/CIRBP/RGN/CAVIN3/SPON1	45
GO:0051247	positive regulation of protein metabolic...	47/266	1670/17823	1.88573	1.6e-05	0.000986912	0.00139758	FKBP1A/APP/GSN/SERPINF2/PSAP/ENO1/PRNP/IGFBP3/THBS1/PEA15/CDH2/RARRES2/LTF/F2/FGB/APOE/CSF1/PPP1R12A/SOD1/PAK2/PIN1/C3/PDCD5/GREM1/NGF/FN1/CLEC3B/NPM1/VIM/CALM3/TXN/MMP9/HIST1H1B/IGFBP4/MSN/MYH9/NRXN1/MTPN/HNRNPK/RPS4X/RPS27A/UBE2L3/UBE2V1/CIRBP/RGN/CAVIN3/SPON1	47
GO:0007492	endoderm development	8/266	75/17823	7.14707	1.6e-05	0.000986912	0.00139758	COL12A1/FN1/COL5A2/COL11A1/COL6A1/MMP9/COL5A1/COL7A1	8
GO:0006720	isoprenoid metabolic process	10/266	123/17823	5.44746	1.6e-05	0.000986912	0.00139758	RBP1/APOC3/GPC1/RARRES2/NPC2/APOE/SDC1/APOA1/RBP4/HSPG2	10
GO:0003417	growth plate cartilage development	6/266	37/17823	10.8655	1.6e-05	0.000986912	0.00139758	COL12A1/THBS1/COL6A3/COMP/COL6A1/COL7A1	6
GO:0061041	regulation of wound healing	10/266	124/17823	5.40353	1.7e-05	0.00103668	0.00148479	SERPINF2/THBS1/F2/FGB/APOE/SERPINC1/KNG1/APOH/KRT1/TNFRSF12A	10
GO:0006954	inflammatory response	28/266	781/17823	2.40218	1.7e-05	0.00103668	0.00148479	RPS19/APP/SERPINF2/C4B/THBS1/CXCL8/RARRES2/F2/AHSG/SPP1/APOE/SDC1/CSF1/MMP3/APOA1/A2M/TIMP1/C3/SERPINC1/KNG1/FN1/KRT1/MMP9/IGFBP4/SERPINF1/TMSB4X/HSPG2/ZYX	28
GO:0008361	regulation of cell size	12/266	180/17823	4.46692	1.7e-05	0.00103668	0.00148479	CDH4/MAP2/SPP1/APOE/CTTN/SLC9A3R1/NGF/FN1/MSN/MTPN/TNFRSF12A/RTN4	12
GO:1902903	regulation of supramolecular fiber organ...	17/266	345/17823	3.30163	1.8e-05	0.00108941	0.001572	TMSB15B/APP/GSN/SERPINF2/STMN1/MAP2/STMN2/APOE/CFL1/APOA1/CTTN/PFN1/MTPN/TMSB4X/TMSB10/SPTAN1/BRK1	17
GO:0002366	leukocyte activation involved in immune ...	26/266	699/17823	2.49227	1.8e-05	0.00108941	0.001572	EEF1A1/GSN/PSAP/CSTB/HBB/QSOX1/PKM/ADAM10/PPIA/LTF/AHSG/NPC2/PPIE/B2M/C3/CST3/KRT1/TUBB/CHGA/MMP9/TUBB4B/CKAP4/PDAP1/SPTAN1/COTL1/SUPT6H	26
GO:0071241	cellular response to inorganic substance	13/266	212/17823	4.10872	1.9e-05	0.00112871	0.00165919	APP/GSN/PRNP/THBS1/TF/MMP3/B2M/SOD1/MT1A/MT1E/MMP9/SERPINF1/NRXN1	13
GO:0042981	regulation of apoptotic process	44/266	1533/17823	1.92313	1.9e-05	0.00112871	0.00165919	TRIO/GSN/ENO1/PRNP/IGFBP3/THBS1/PEA15/ADAM10/YWHAZ/LTF/RPS3A/FGB/MTDH/APOE/CFL1/ADM/COMP/TIMP1/CTTN/SOD1/PAK2/ARHGDIA/PIN1/PDCD5/SLC9A3R1/GREM1/KNG1/NGF/COL2A1/APOH/ALB/NPM1/FABP1/MMP9/CAST/COL18A1/UFM1/HNRNPK/RPS27A/SRPX/RGN/SERBP1/TNFRSF12A/RTN4	44
GO:0051093	negative regulation of developmental pro...	31/266	918/17823	2.26265	1.9e-05	0.00112871	0.00165919	TRIO/APP/EFEMP1/MAP2/THBS1/LTF/F2/AHSG/IGFBP5/SPP1/STMN2/APOE/B2M/TIMP1/ARHGDIA/GREM1/CST3/COL3A1/APOH/RBP4/COL5A2/VIM/SPARC/COL5A1/SERPINF1/HSPG2/POSTN/RGN/TNMD/SPINK5/RTN4	31
GO:0007179	transforming growth factor beta receptor...	12/266	182/17823	4.41783	1.9e-05	0.00112871	0.00165919	THBS1/APOA1/HTRA1/PIN1/COL3A1/COL1A2/FBN2/RPS27A/LTBP1/LTBP2/ZYX/LTBP4	12
GO:1901701	cellular response to oxygen-containing c...	35/266	1102/17823	2.12807	1.9e-05	0.00112871	0.00165919	APP/PSAP/PRNP/THBS1/PABPN1/PKM/GKAP1/CXCL8/RARRES2/LTF/AHSG/IGFBP5/SPP1/MTDH/MMP3/SIPA1/FBLN5/SOD1/ATP6V1G1/COL1A1/COL3A1/COL5A2/FABP1/COL1A2/VIM/TXN/COL6A1/MMP9/MSN/SERPINF1/ACTB/RGN/SPON2/PHPT1/SYBU	35
GO:0043066	negative regulation of apoptotic process	31/266	920/17823	2.25774	2e-05	0.00117941	0.00174636	ENO1/PRNP/THBS1/PEA15/YWHAZ/LTF/RPS3A/FGB/MTDH/APOE/CFL1/COMP/TIMP1/CTTN/SOD1/PAK2/ARHGDIA/PIN1/GREM1/NGF/COL2A1/APOH/ALB/NPM1/FABP1/MMP9/CAST/UFM1/HNRNPK/RPS27A/RGN	31
GO:0051099	positive regulation of binding	12/266	183/17823	4.39369	2e-05	0.00117941	0.00174636	FKBP1A/APP/STMN1/APOE/B2M/PIN1/EDF1/NGF/CALM3/TXN/MMP9/SPON1	12
GO:0051240	positive regulation of multicellular org...	47/266	1690/17823	1.86342	2.1e-05	0.00122492	0.00183352	RPS19/CDH4/APP/SERPINF2/ENO1/THBS1/PKM/BMP1/CXCL8/GPC1/LTF/F2/SPP1/FGB/STMN2/MTDH/APOE/CSF1/ADM/B2M/CTTN/SOD1/PFN1/ARHGDIA/PIN1/C3/GREM1/NGF/COL1A1/APOH/FN1/SPARC/CHGA/MMP9/PPIB/FBN2/SERPINF1/LUM/NRXN1/MTPN/TMSB4X/BASP1/POSTN/SPON2/TNFRSF12A/RTN4/PDLIM7	47
GO:0090150	establishment of protein localization to...	16/266	314/17823	3.4142	2.1e-05	0.00122492	0.00183352	RPS19/PRNP/YWHAZ/RPL29/RPS3A/RPL14/RPL4/PDCD5/CALM3/RPL7/RPS10/RPL7A/RPS4X/RPS28/RPS27A/RPS21	16
GO:0030837	negative regulation of actin filament po...	7/266	57/17823	8.22853	2.1e-05	0.00122492	0.00183352	TMSB15B/GSN/PFN1/MTPN/TMSB4X/TMSB10/SPTAN1	7
GO:0045765	regulation of angiogenesis	15/266	281/17823	3.57671	2.2e-05	0.00127862	0.00192066	THBS1/PKM/CXCL8/MTDH/ADM/C3/GREM1/APOH/KRT1/SPARC/SERPINF1/HSPG2/TNMD/TNFRSF12A/SPINK5	15
GO:0030030	cell projection organization	44/266	1545/17823	1.9082	2.3e-05	0.00133193	0.00200779	CDH4/CDH11/APP/GSN/STMN1/PRNP/MAP2/ADAM10/CDH2/GPC1/SPP1/DBN1/STMN2/APOE/CFL1/ADM/B2M/DCTN2/APOA1/CTTN/SOD1/PAK2/PFN1/ARHGDIA/SLC9A3R1/NGF/FN1/TUBB/VIM/MAP4/MYH9/SERPINF1/CDH13/NRXN1/TUBB4B/SPTAN1/POSTN/BRK1/PDLIM5/CCDC114/SPON2/TNFRSF12A/RTN4/PDLIM7	44
GO:0006721	terpenoid metabolic process	9/266	103/17823	5.8547	2.4e-05	0.001375	0.0020949	RBP1/APOC3/GPC1/RARRES2/APOE/SDC1/APOA1/RBP4/HSPG2	9
GO:0043067	regulation of programmed cell death	44/266	1548/17823	1.9045	2.4e-05	0.001375	0.0020949	TRIO/GSN/ENO1/PRNP/IGFBP3/THBS1/PEA15/ADAM10/YWHAZ/LTF/RPS3A/FGB/MTDH/APOE/CFL1/ADM/COMP/TIMP1/CTTN/SOD1/PAK2/ARHGDIA/PIN1/PDCD5/SLC9A3R1/GREM1/KNG1/NGF/COL2A1/APOH/ALB/NPM1/FABP1/MMP9/CAST/COL18A1/UFM1/HNRNPK/RPS27A/SRPX/RGN/SERBP1/TNFRSF12A/RTN4	44
GO:1902991	regulation of amyloid precursor protein ...	5/266	24/17823	13.9591	2.4e-05	0.001375	0.0020949	FKBP1A/APP/PRNP/APOE/SPON1	5
GO:0007165	signal transduction	123/266	6082/17823	1.35506	2.5e-05	0.00142722	0.002182	HNRNPA2B1/FKBP1A/COL15A1/HNRNPM/TRIO/APP/GSN/SERPINF2/PSAP/EFEMP1/TNS1/ENO1/STMN1/PRNP/IGFBP3/THBS1/APOC3/PEA15/PABPN1/GKAP1/ADAM10/YWHAZ/BMP1/CDH2/CXCL8/GPC1/PPIA/YBX1/SCG5/LTF/FAM3C/IGFBP2/F2/AHSG/IGFBP5/SPP1/CANX/FGB/MTDH/APOE/SDC1/CSF1/CFL1/MMP3/ADM/B2M/SIPA1/IGFBP6/PPP1R12A/APOA1/A2M/GRP/TIMP1/HTRA1/CTTN/ARPP19/CARHSP1/SOD1/PAK2/PFN1/ARHGDIA/PIN1/C3/PDCD5/SLC9A3R1/GREM1/ATP6V1G1/SH3BGRL/STAM…	123
GO:0048588	developmental cell growth	13/266	219/17823	3.97739	2.6e-05	0.00147906	0.00226908	CDH4/APP/MAP2/SPP1/APOE/CTTN/PIN1/NGF/FN1/POSTN/PDLIM5/TNFRSF12A/RTN4	13
GO:0051235	maintenance of location	16/266	320/17823	3.35019	2.7e-05	0.00150406	0.00235615	FKBP1A/TMSB15B/GSN/F2/DBN1/APOE/APOA1/C3/ALB/CALM3/TXN/FBN2/TMSB4X/TMSB10/LTBP1/TLN1	16
GO:0012501	programmed cell death	54/266	2067/17823	1.75046	2.7e-05	0.00150406	0.00235615	TRIO/APP/GSN/ENO1/PRNP/IGFBP3/THBS1/PEA15/PKM/ADAM10/YWHAZ/LTF/RPS3A/FGB/MTDH/APOE/CFL1/ADM/COMP/TIMP1/CTTN/SOD1/PAK2/ARHGDIA/PIN1/PDCD5/SLC9A3R1/GREM1/KNG1/NGF/COL2A1/KRT14/APOH/ALB/KRT1/NPM1/FABP1/KRT19/KRT10/MMP9/CAST/KRT9/KRT2/COL18A1/UFM1/HNRNPK/RPS27A/SRPX/RGN/SPINK6/SERBP1/TNFRSF12A/SPINK5/RTN4	54
GO:0070527	platelet aggregation	7/266	59/17823	7.9496	2.7e-05	0.00150406	0.00235615	HBB/FGB/CSRP1/MYH9/ACTB/ACTG1/TLN1	7
GO:0043069	negative regulation of programmed cell d...	31/266	935/17823	2.22152	2.7e-05	0.00150406	0.00235615	ENO1/PRNP/THBS1/PEA15/YWHAZ/LTF/RPS3A/FGB/MTDH/APOE/CFL1/COMP/TIMP1/CTTN/SOD1/PAK2/ARHGDIA/PIN1/GREM1/NGF/COL2A1/APOH/ALB/NPM1/FABP1/MMP9/CAST/UFM1/HNRNPK/RPS27A/RGN	31
GO:0051649	establishment of localization in cell	57/266	2226/17823	1.71573	2.7e-05	0.00150406	0.00235615	RPS19/HNRNPA2B1/FKBP1A/APP/GCKR/PRNP/MAP2/PABPN1/DYNC1LI2/YWHAZ/RPL29/CDH2/SCG5/F2/RPS3A/CANX/NPC2/RPL14/APOE/DCTN2/PPP1R12A/CTTN/RPL4/SOD1/PDCD5/SLC9A3R1/STX7/STAM2/F9/NPM1/TUBB/CALM3/TXN/CHGA/F5/RPL7/MSN/MAP4/MYH9/RPS10/NRXN1/RPL7A/RPS4X/RPS28/RPS27A/RPS21/ACTG1/UBE2L3/COL7A1/NUCB1/SPTAN1/LTBP2/PKIG/SUPT6H/PHPT1/SYBU/NSFL1C	57
GO:0035821	modification of morphology or physiology...	11/266	159/17823	4.63548	2.7e-05	0.00150406	0.00235615	RPS19/PABPN1/LTF/F2/APOE/CFL1/ALB/HMGN2/CALM3/CHGA/PPIB	11
GO:0048638	regulation of developmental growth	16/266	321/17823	3.33975	2.8e-05	0.00155439	0.0024432	CDH4/APP/MAP2/SPP1/APOE/CSF1/CTTN/SOD1/PIN1/NGF/FN1/RBP4/PPIB/BASP1/TNFRSF12A/RTN4	16
GO:1902904	negative regulation of supramolecular fi...	10/266	132/17823	5.07604	2.9e-05	0.00160437	0.00253023	TMSB15B/GSN/STMN1/MAP2/STMN2/PFN1/MTPN/TMSB4X/TMSB10/SPTAN1	10
GO:0034205	amyloid-beta formation	5/266	25/17823	13.4008	3e-05	0.00164276	0.00261725	APP/PRNP/ADAM10/APOE/SPON1	5
GO:0045185	maintenance of protein location	9/266	106/17823	5.689	3e-05	0.00164276	0.00261725	TMSB15B/GSN/DBN1/TXN/FBN2/TMSB4X/TMSB10/LTBP1/TLN1	9
GO:0009968	negative regulation of signal transducti...	37/266	1220/17823	2.03208	3e-05	0.00164276	0.00261725	FKBP1A/ENO1/STMN1/PRNP/IGFBP3/THBS1/PEA15/CDH2/CXCL8/GPC1/LTF/IGFBP2/AHSG/IGFBP5/FGB/APOE/ADM/IGFBP6/APOA1/HTRA1/CTTN/PIN1/SLC9A3R1/GREM1/STAM2/COL2A1/CALM3/MMP9/IGFBP4/PEBP1/FBN2/TMSB4X/RPS27A/LTBP1/PXDN/CAVIN3/PHPT1	37
GO:0002443	leukocyte mediated immunity	30/266	896/17823	2.24343	3.1e-05	0.00168604	0.00270426	EEF1A1/GSN/PSAP/C4B/CSTB/HBB/QSOX1/PKM/ADAM10/PPIA/LTF/F2/AHSG/NPC2/PPIE/B2M/C3/STX7/CST3/KRT1/TUBB/CHGA/MMP9/TUBB4B/CKAP4/PDAP1/SPTAN1/COTL1/SUPT6H/SPON2	30
GO:0019221	cytokine-mediated signaling pathway	26/266	720/17823	2.41958	3.1e-05	0.00168604	0.00270426	HNRNPA2B1/YWHAZ/CXCL8/PPIA/CANX/SDC1/CSF1/CFL1/MMP3/B2M/APOA1/TIMP1/SOD1/PAK2/FN1/COL1A2/VIM/MMP9/MSN/TMSB4X/RPS27A/UBE2V1/PXDN/TXNDC17/BOLA2/TNFRSF12A	26
GO:1900736	regulation of phospholipase C-activating...	3/266	5/17823	40.2023	3.2e-05	0.00172297	0.00279125	F2/GRP/CHGA	3
GO:0061387	regulation of extent of cell growth	9/266	107/17823	5.63583	3.2e-05	0.00172297	0.00279125	CDH4/MAP2/SPP1/APOE/CTTN/NGF/FN1/TNFRSF12A/RTN4	9
GO:0034330	cell junction organization	15/266	290/17823	3.46571	3.2e-05	0.00172297	0.00279125	CDH4/CDH11/TNS1/THBS1/CDH2/MTDH/CTTN/GREM1/KRT14/FN1/CDH13/ACTB/ACTG1/PATJ/TLN1	15
GO:0071702	organic substance transport	67/266	2787/17823	1.61078	3.4e-05	0.00182455	0.00296519	RPS19/HNRNPA2B1/GCKR/PSAP/ENSA/HBB/PRNP/THBS1/APOC3/PEA15/PABPN1/GKAP1/YWHAZ/KTN1/RPL29/PPIA/SCG5/RARRES2/TF/RPS3A/SPP1/CANX/FGB/NPC2/RPL14/APOE/APOA1/GRP/CTTN/RPL4/ARPP19/C3/PDCD5/SLC9A3R1/STX7/ATP6V1G1/STAM2/COL1A1/APOH/FN1/RBP4/NPM1/FABP1/TXN/CHGA/RPL7/MYH9/RPS10/ACTB/HNRNPK/TMSB4X/RPL7A/RPS4X/RPS28/RPS27A/RPS21/UBE2L3/HBA1/NUCB1/LTBP2/POSTN/PKIG/SUPT6H/LTBP4/SLC38A10/PHPT1/SYBU	67
GO:0001894	tissue homeostasis	13/266	225/17823	3.87133	3.5e-05	0.00187198	0.00305213	TF/LTF/SPP1/CSF1/B2M/SOD1/COL2A1/RBP4/ALB/KRT1/COL11A2/ACTB/ACTG1	13
GO:0060343	trabecula formation	5/266	26/17823	12.8853	3.6e-05	0.00191909	0.00313906	FKBP1A/GREM1/COL1A1/RBP4/FBN2	5
GO:0031333	negative regulation of protein complex a...	10/266	136/17823	4.92675	3.8e-05	0.00201902	0.00331288	TMSB15B/GSN/STMN1/MAP2/STMN2/PFN1/MTPN/TMSB4X/TMSB10/SPTAN1	10
GO:0006412	translation	24/266	645/17823	2.49316	3.9e-05	0.00206533	0.00339976	RPS19/EEF1A1/APP/THBS1/RPL29/IGFBP5/RPS3A/RPL14/PUS7/EIF4B/RPL4/NPM1/VIM/RPL7/RPS10/MTPN/RPL7A/RPS4X/RPS28/RPS27A/RPS21/CIRBP/EIF4H/TMA7	24
GO:0045321	leukocyte activation	38/266	1288/17823	1.97682	4.2e-05	0.00221691	0.00366032	EEF1A1/FKBP1A/APP/GSN/PSAP/CSTB/HBB/PRNP/QSOX1/THBS1/PKM/ADAM10/CXCL8/PPIA/LTF/IGFBP2/AHSG/NPC2/PPIE/CSF1/B2M/SOD1/PAK2/C3/CST3/KRT1/TUBB/CHGA/MMP9/MSN/MYH9/TUBB4B/CKAP4/PDAP1/SPTAN1/COTL1/SUPT6H/SPINK5	38
GO:0055076	transition metal ion homeostasis	10/266	138/17823	4.85534	4.3e-05	0.00222591	0.00374715	APP/PRNP/TF/LTF/B2M/SOD1/ATP6V1G1/MT1A/MT1E/NEDD8	10
GO:0046916	cellular transition metal ion homeostasi...	9/266	111/17823	5.43274	4.3e-05	0.00222591	0.00374715	APP/PRNP/TF/LTF/SOD1/ATP6V1G1/MT1A/MT1E/NEDD8	9
GO:0007178	transmembrane receptor protein serine/th...	16/266	333/17823	3.2194	4.3e-05	0.00222591	0.00374715	FKBP1A/THBS1/APOA1/HTRA1/PIN1/GREM1/COL3A1/AFP/COL1A2/VIM/FBN2/RPS27A/LTBP1/LTBP2/ZYX/LTBP4	16
GO:0010755	regulation of plasminogen activation	4/266	14/17823	19.1439	4.3e-05	0.00222591	0.00374715	SERPINF2/ENO1/THBS1/CLEC3B	4
GO:0051917	regulation of fibrinolysis	4/266	14/17823	19.1439	4.3e-05	0.00222591	0.00374715	SERPINF2/THBS1/F2/APOH	4
GO:0060284	regulation of cell development	30/266	913/17823	2.20166	4.3e-05	0.00222591	0.00374715	RPS19/CDH4/APP/MAP2/ADAM10/CDH2/LTF/F2/SPP1/DBN1/FGB/STMN2/APOE/CSF1/CFL1/B2M/PPP1R12A/APOA1/CTTN/ARHGDIA/PIN1/NGF/COL3A1/FN1/VIM/SERPINF1/POSTN/PDLIM5/TNFRSF12A/RTN4	30
GO:2001235	positive regulation of apoptotic signali...	11/266	168/17823	4.38715	4.6e-05	0.00235097	0.00400753	GSN/THBS1/PEA15/YWHAZ/SOD1/PAK2/PDCD5/SLC9A3R1/MMP9/SRPX/TNFRSF12A	11
GO:0051172	negative regulation of nitrogen compound...	58/266	2321/17823	1.67437	4.6e-05	0.00235097	0.00400753	HNRNPA2B1/FKBP1A/APP/SERPINF2/C4B/CSTB/ENSA/ENO1/PRNP/IGFBP3/THBS1/YBX1/LTF/F2/AHSG/IGFBP5/MTDH/COL6A3/APOE/PUS7/A2M/TIMP1/ARPP19/PAK2/PIN1/C3/SLC9A3R1/GREM1/SERPINC1/CST3/KNG1/NGF/SERPINA7/NPM1/FABP1/CALM3/HIST1H1E/TXN/MMP9/HIST1H1B/HIST1H1C/ITIH2/CAST/PEBP1/SERPINF1/RBMX/HNRNPK/RPS27A/BASP1/COL7A1/CIRBP/RGN/ZNF239/PKIG/SPINK6/SUPT6H/SPON1/SPINK5	58
GO:0002063	chondrocyte development	6/266	44/17823	9.13688	4.6e-05	0.00235097	0.00400753	COL12A1/ACAN/COL6A3/COL11A1/COL6A1/COL7A1	6
GO:0003416	endochondral bone growth	6/266	44/17823	9.13688	4.6e-05	0.00235097	0.00400753	COL12A1/THBS1/COL6A3/COMP/COL6A1/COL7A1	6
GO:1903311	regulation of mRNA metabolic process	14/266	266/17823	3.52651	4.9e-05	0.00249636	0.00426777	HNRNPA2B1/HNRNPM/PABPN1/YWHAZ/YBX1/CARHSP1/NPM1/VIM/RBMX/HNRNPK/RPS27A/CIRBP/SUPT6H/SERBP1	14
GO:0031589	cell-substrate adhesion	16/266	338/17823	3.17178	5.1e-05	0.00259006	0.0044412	THBS1/FGB/CSF1/APOA1/FBLN5/CTTN/GREM1/COL1A1/COL3A1/FN1/CDH13/POSTN/ZYX/CCDC80/EMILIN2/TNFRSF12A	16
GO:0030155	regulation of cell adhesion	24/266	658/17823	2.44391	5.3e-05	0.00268317	0.00461456	GSN/SERPINF2/PRNP/THBS1/ADAM10/CXCL8/IGFBP2/TGFBI/FGB/CSF1/SIPA1/PPP1R12A/APOA1/PAK2/ARHGDIA/GREM1/KNG1/COL1A1/FN1/CDH13/POSTN/CCDC80/EMILIN2/SPINK5	24
GO:0010942	positive regulation of cell death	24/266	659/17823	2.4402	5.5e-05	0.00276702	0.00478786	TRIO/GSN/HBB/PRNP/IGFBP3/THBS1/PEA15/ADAM10/YWHAZ/MMP3/ADM/SOD1/PAK2/PIN1/PDCD5/SLC9A3R1/KNG1/NGF/MMP9/COL18A1/RPS27A/HBA1/SRPX/TNFRSF12A	24
GO:0007568	aging	15/266	304/17823	3.30611	5.5e-05	0.00276702	0.00478786	APP/GSN/PRNP/IGFBP2/IGFBP5/CANX/ADM/COMP/TIMP1/SOD1/KRT14/NPM1/PEBP1/SERPINF1/RGN	15
GO:0060349	bone morphogenesis	9/266	115/17823	5.24377	5.7e-05	0.00284982	0.0049611	COL12A1/THBS1/LTF/COL6A3/COMP/COL1A1/COL2A1/COL6A1/COL7A1	9
GO:0002682	regulation of immune system process	43/266	1555/17823	1.85284	5.7e-05	0.00284982	0.0049611	RPS19/FKBP1A/RBP1/APP/GSN/C4B/PRNP/THBS1/ADAM10/CXCL8/RARRES2/LTF/IGFBP2/F2/FGB/PUS7/CSF1/B2M/APOA1/A2M/HTRA1/SOD1/PAK2/C3/STX7/GREM1/COL1A1/COL2A1/COL3A1/RBP4/KRT1/COL1A2/CD99/MSN/ACTB/RPS27A/ACTG1/UBE2V1/SUPT6H/BRK1/SPON2/SPINK5/PHPT1	43
GO:0006605	protein targeting	18/266	417/17823	2.89225	5.9e-05	0.00293161	0.00513428	RPS19/PRNP/YWHAZ/RPL29/RPS3A/RPL14/RPL4/PDCD5/RPL7/RPS10/RPL7A/RPS4X/RPS28/RPS27A/RPS21/UBE2L3/NUCB1/LTBP2	18
GO:0098868	bone growth	6/266	46/17823	8.73962	5.9e-05	0.00293161	0.00513428	COL12A1/THBS1/COL6A3/COMP/COL6A1/COL7A1	6
GO:0007409	axonogenesis	19/266	457/17823	2.78571	6e-05	0.00297212	0.00522084	CDH4/CDH11/APP/STMN1/MAP2/CDH2/GPC1/SPP1/APOE/CTTN/ARHGDIA/NGF/FN1/NRXN1/SPTAN1/SPON2/TNFRSF12A/RTN4/PDLIM7	19
GO:0061564	axon development	20/266	497/17823	2.69633	6.1e-05	0.00301239	0.0053074	CDH4/CDH11/APP/STMN1/MAP2/CDH2/GPC1/SPP1/APOE/APOA1/CTTN/ARHGDIA/NGF/FN1/NRXN1/SPTAN1/SPON2/TNFRSF12A/RTN4/PDLIM7	20
GO:0001649	osteoblast differentiation	12/266	205/17823	3.92217	6.2e-05	0.00305241	0.00539393	IGFBP3/LTF/IGFBP5/SPP1/GREM1/COL1A1/COL6A1/COL11A2/FBN2/RBMX/TPM4/PDLIM7	12
GO:0035989	tendon development	3/266	6/17823	33.5019	6.4e-05	0.00314127	0.00556696	COL11A1/COL5A1/TNMD	3
GO:0051130	positive regulation of cellular componen...	36/266	1217/17823	1.98203	6.5e-05	0.00318065	0.00565346	HNRNPA2B1/CDH4/APP/GSN/SERPINF2/C4B/YWHAZ/TF/AHSG/FGB/STMN2/APOE/SDC1/CFL1/MMP3/B2M/APOA1/CTTN/PFN1/ARHGDIA/C3/PDCD5/GREM1/NGF/FN1/MMP9/HIST1H1B/MSN/PEBP1/SERPINF1/NRXN1/HNRNPK/UBE2L3/BRK1/TNFRSF12A/NSFL1C	36
GO:0001667	ameboidal-type cell migration	17/266	383/17823	2.97406	6.7e-05	0.00324889	0.00582639	TNS1/THBS1/APOE/CFL1/APOA1/TIMP1/PFN1/GREM1/APOH/SPARC/MMP9/MYH9/KRT2/SERPINF1/CDH13/TMSB4X/RTN4	17
GO:0007154	cell communication	129/266	6581/17823	1.3134	6.7e-05	0.00324889	0.00582639	HNRNPA2B1/FKBP1A/COL15A1/HNRNPM/TRIO/CDH11/APP/GSN/SERPINF2/PSAP/EFEMP1/ENSA/TNS1/ENO1/STMN1/PRNP/IGFBP3/THBS1/APOC3/PEA15/PABPN1/GKAP1/ADAM10/YWHAZ/BMP1/CDH2/CXCL8/GPC1/PPIA/YBX1/SCG5/LTF/FAM3C/IGFBP2/F2/AHSG/IGFBP5/SPP1/DBN1/CANX/FGB/MTDH/APOE/SDC1/CSF1/CFL1/MMP3/ADM/B2M/SIPA1/IGFBP6/PPP1R12A/APOA1/A2M/GRP/TIMP1/HTRA1/CTTN/ARPP19/CARHSP1/SOD1/PAK2/PFN1/ARHGDIA/PIN1/C3/PDCD5/SLC9A3R1/GREM1/ATP6V…	129
GO:0019222	regulation of metabolic process	130/266	6646/17823	1.31064	6.7e-05	0.00324889	0.00582639	RPS19/HNRNPA2B1/EEF1A1/FKBP1A/HNRNPM/TMSB15B/APP/GSN/GCKR/SERPINF2/PSAP/EFEMP1/C4B/CSTB/ENSA/ENO1/HBB/PRNP/IGFBP3/QSOX1/THBS1/APOC3/PEA15/PABPN1/YWHAZ/RPL29/CDH2/YBX1/RARRES2/LTF/FAM3C/F2/AHSG/IGFBP5/RPS3A/SPP1/FGB/MTDH/NPC2/COL6A3/RPL14/APOE/PUS7/EIF4B/PPIE/CSF1/MMP3/PPP1R12A/APOA1/A2M/FBLN5/COMP/TIMP1/HTRA1/CTTN/RPL4/ARPP19/CARHSP1/SOD1/PAK2/PFN1/PIN1/C3/PDLIM1/PDCD5/SLC9A3R1/GREM1/EDF1/ATP6V1G…	130
GO:0043043	peptide biosynthetic process	24/266	670/17823	2.40013	7.1e-05	0.00343252	0.00617209	RPS19/EEF1A1/APP/THBS1/RPL29/IGFBP5/RPS3A/RPL14/PUS7/EIF4B/RPL4/NPM1/VIM/RPL7/RPS10/MTPN/RPL7A/RPS4X/RPS28/RPS27A/RPS21/CIRBP/EIF4H/TMA7	24
GO:1901342	regulation of vasculature development	15/266	311/17823	3.23169	7.2e-05	0.00347044	0.00625848	THBS1/PKM/CXCL8/MTDH/ADM/C3/GREM1/APOH/KRT1/SPARC/SERPINF1/HSPG2/TNMD/TNFRSF12A/SPINK5	15
GO:0010631	epithelial cell migration	14/266	276/17823	3.39874	7.3e-05	0.0034977	0.00634485	THBS1/APOE/APOA1/PFN1/GREM1/APOH/SPARC/MMP9/MYH9/KRT2/SERPINF1/CDH13/TMSB4X/RTN4	14
GO:0031345	negative regulation of cell projection o...	11/266	177/17823	4.16408	7.3e-05	0.0034977	0.00634485	PRNP/MAP2/SPP1/STMN2/APOE/B2M/ARHGDIA/VIM/MAP4/NRXN1/RTN4	11
GO:0000956	nuclear-transcribed mRNA catabolic proce...	12/266	209/17823	3.84711	7.4e-05	0.00352463	0.00643121	RPS19/RPL29/RPS3A/RPL14/RPL4/RPL7/RPS10/RPL7A/RPS4X/RPS28/RPS27A/RPS21	12
GO:0010648	negative regulation of cell communicatio...	38/266	1323/17823	1.92452	7.4e-05	0.00352463	0.00643121	FKBP1A/ENO1/STMN1/PRNP/IGFBP3/THBS1/PEA15/CDH2/CXCL8/GPC1/LTF/IGFBP2/AHSG/IGFBP5/FGB/APOE/ADM/IGFBP6/APOA1/HTRA1/CTTN/PIN1/SLC9A3R1/GREM1/STAM2/COL2A1/CALM3/CHGA/MMP9/IGFBP4/PEBP1/FBN2/TMSB4X/RPS27A/LTBP1/PXDN/CAVIN3/PHPT1	38
GO:0033365	protein localization to organelle	29/266	895/17823	2.17107	7.5e-05	0.00356173	0.00651755	RPS19/GCKR/ADAM10/YWHAZ/RPL29/YBX1/F2/RPS3A/RPL14/DCTN2/RPL4/PIN1/PDCD5/COL1A1/CALM3/TXN/HIST1H1B/RPL7/MSN/RPS10/RPL7A/RPS4X/RPS28/RPS27A/RPS21/UBE2L3/PKIG/RTN4/NSFL1C	29
GO:0006952	defense response	45/266	1676/17823	1.79903	7.6e-05	0.0035986	0.00660388	RPS19/APP/GSN/SERPINF2/C4B/THBS1/CXCL8/RARRES2/LTF/F2/AHSG/SPP1/FGB/APOE/SDC1/CSF1/MMP3/B2M/APOA1/A2M/TIMP1/HTRA1/PAK2/C3/SERPINC1/CST3/KNG1/FN1/KRT1/TUBB/VIM/CHGA/MMP9/IGFBP4/SERPINF1/TMSB4X/RPS27A/ACTG1/TUBB4B/HSPG2/UBE2V1/COTL1/ZYX/SPON2/SPINK5	45
GO:1990000	amyloid fibril formation	4/266	16/17823	16.7509	7.7e-05	0.00363526	0.00669019	FKBP1A/APP/GSN/APOE	4
GO:0120035	regulation of plasma membrane bounded ce...	24/266	674/17823	2.38589	7.8e-05	0.003661	0.00677648	CDH4/PRNP/MAP2/ADAM10/CDH2/SPP1/DBN1/STMN2/APOE/CFL1/B2M/CTTN/PFN1/ARHGDIA/NGF/FN1/VIM/MAP4/SERPINF1/NRXN1/BRK1/PDLIM5/TNFRSF12A/RTN4	24
GO:0023052	signaling	128/266	6536/17823	1.31219	7.8e-05	0.003661	0.00677648	HNRNPA2B1/FKBP1A/COL15A1/HNRNPM/TRIO/CDH11/APP/GSN/SERPINF2/PSAP/EFEMP1/ENSA/TNS1/ENO1/STMN1/PRNP/IGFBP3/THBS1/APOC3/PEA15/PABPN1/GKAP1/ADAM10/YWHAZ/BMP1/CDH2/CXCL8/GPC1/PPIA/YBX1/SCG5/LTF/FAM3C/IGFBP2/F2/AHSG/IGFBP5/SPP1/DBN1/CANX/FGB/MTDH/APOE/SDC1/CSF1/CFL1/MMP3/ADM/B2M/SIPA1/IGFBP6/PPP1R12A/APOA1/A2M/GRP/TIMP1/HTRA1/CTTN/ARPP19/CARHSP1/SOD1/PAK2/PFN1/ARHGDIA/PIN1/C3/PDCD5/SLC9A3R1/GREM1/ATP6V…	128
GO:0043488	regulation of mRNA stability	9/266	120/17823	5.02528	7.9e-05	0.00368644	0.00686277	HNRNPM/YWHAZ/YBX1/CARHSP1/NPM1/VIM/RPS27A/CIRBP/SERBP1	9
GO:0023057	negative regulation of signaling	38/266	1327/17823	1.91872	7.9e-05	0.00368644	0.00686277	FKBP1A/ENO1/STMN1/PRNP/IGFBP3/THBS1/PEA15/CDH2/CXCL8/GPC1/LTF/IGFBP2/AHSG/IGFBP5/FGB/APOE/ADM/IGFBP6/APOA1/HTRA1/CTTN/PIN1/SLC9A3R1/GREM1/STAM2/COL2A1/CALM3/CHGA/MMP9/IGFBP4/PEBP1/FBN2/TMSB4X/RPS27A/LTBP1/PXDN/CAVIN3/PHPT1	38
GO:1903827	regulation of cellular protein localizat...	20/266	507/17823	2.64315	8e-05	0.00372231	0.00694903	GSN/PRNP/MAP2/ADAM10/YWHAZ/CDH2/F2/PIN1/PDCD5/STX7/TXN/MSN/NRXN1/ACTB/UBE2L3/NUCB1/PKIG/SUPT6H/RTN4/NSFL1C	20
GO:0090132	epithelium migration	14/266	279/17823	3.3622	8.2e-05	0.00380437	0.00712152	THBS1/APOE/APOA1/PFN1/GREM1/APOH/SPARC/MMP9/MYH9/KRT2/SERPINF1/CDH13/TMSB4X/RTN4	14
GO:0042982	amyloid precursor protein metabolic proc...	6/266	49/17823	8.20454	8.5e-05	0.00393223	0.00738014	FKBP1A/APP/PRNP/ADAM10/APOE/SPON1	6
GO:0050808	synapse organization	17/266	391/17823	2.91321	8.6e-05	0.00395575	0.00746632	APP/PRNP/ADAM10/YWHAZ/CDH2/APOE/CFL1/CTTN/PFN1/PIN1/TUBB/SPARC/CAST/NRXN1/ACTB/PDLIM5/SYBU	17
GO:0009056	catabolic process	61/266	2538/17823	1.61041	8.6e-05	0.00395575	0.00746632	RPS19/EEF1A1/COL15A1/HNRNPM/ACAN/GCKR/PSAP/ENO1/HBB/QSOX1/APOC3/PKM/YWHAZ/RPL29/GPC1/YBX1/RARRES2/RPS3A/SPP1/MTDH/RPL14/APOE/HBG2/SDC1/MMP3/APOA1/TIMP1/CTTN/RPL4/CARHSP1/PIN1/ATP6V1G1/STAM2/CST3/NPM1/FABP1/VIM/MMP9/RPL7/MSN/BLVRB/RPS10/LUM/TPI1/RPL7A/RPS4X/RPS28/RPS27A/RPS21/UBE2L3/HBA1/SRPX/HSPG2/CIRBP/RGN/NEDD8/CES4A/SERBP1/PCNP/PXDN/NSFL1C	61
GO:0048812	neuron projection morphogenesis	23/266	637/17823	2.41929	8.9e-05	0.00408208	0.00772476	CDH4/CDH11/APP/STMN1/MAP2/ADAM10/CDH2/GPC1/SPP1/APOE/CFL1/CTTN/ARHGDIA/NGF/FN1/NRXN1/SPTAN1/POSTN/PDLIM5/SPON2/TNFRSF12A/RTN4/PDLIM7	23
GO:0048699	generation of neurons	41/266	1485/17823	1.84994	9e-05	0.00411622	0.00781088	CDH4/CDH11/APP/STMN1/MAP2/ADAM10/YWHAZ/CDH2/GPC1/F2/SPP1/DBN1/STMN2/APOE/CSF1/CFL1/ADM/B2M/APOA1/CTTN/SOD1/PAK2/ARHGDIA/PIN1/SLC9A3R1/NGF/COL3A1/FN1/VIM/MAP4/SERPINF1/NRXN1/MTPN/SPTAN1/POSTN/PDLIM5/SPON2/TNFRSF12A/SPINK5/RTN4/PDLIM7	41
GO:0031344	regulation of cell projection organizati...	24/266	683/17823	2.35445	9.5e-05	0.00433259	0.00824124	CDH4/PRNP/MAP2/ADAM10/CDH2/SPP1/DBN1/STMN2/APOE/CFL1/B2M/CTTN/PFN1/ARHGDIA/NGF/FN1/VIM/MAP4/SERPINF1/NRXN1/BRK1/PDLIM5/TNFRSF12A/RTN4	24
GO:0050770	regulation of axonogenesis	11/266	183/17823	4.02755	9.9e-05	0.00447697	0.00858526	CDH4/MAP2/CDH2/SPP1/APOE/CTTN/ARHGDIA/NGF/FN1/TNFRSF12A/RTN4	11
GO:0030182	neuron differentiation	38/266	1341/17823	1.89869	9.9e-05	0.00447697	0.00858526	CDH4/CDH11/APP/STMN1/MAP2/ADAM10/YWHAZ/CDH2/GPC1/SPP1/DBN1/STMN2/APOE/CFL1/ADM/B2M/APOA1/CTTN/SOD1/PAK2/ARHGDIA/PIN1/SLC9A3R1/NGF/FN1/VIM/MAP4/SERPINF1/NRXN1/MTPN/SPTAN1/POSTN/PDLIM5/SPON2/TNFRSF12A/SPINK5/RTN4/PDLIM7	38
GO:0034375	high-density lipoprotein particle remode...	4/266	17/17823	15.7656	9.9e-05	0.00447697	0.00858526	APOC3/APOE/APOA1/ALB	4
GO:0032271	regulation of protein polymerization	12/266	216/17823	3.72243	0.0001	0.0044844	0.00867123	TMSB15B/GSN/STMN1/MAP2/STMN2/CTTN/PFN1/MTPN/TMSB4X/TMSB10/SPTAN1/BRK1	12
GO:0051258	protein polymerization	14/266	285/17823	3.29141	0.0001	0.0044844	0.00867123	TMSB15B/GSN/STMN1/MAP2/FGB/STMN2/CTTN/PFN1/PIN1/MTPN/TMSB4X/TMSB10/SPTAN1/BRK1	14
GO:0090130	tissue migration	14/266	285/17823	3.29141	0.0001	0.0044844	0.00867123	THBS1/APOE/APOA1/PFN1/GREM1/APOH/SPARC/MMP9/MYH9/KRT2/SERPINF1/CDH13/TMSB4X/RTN4	14
GO:0046907	intracellular transport	48/266	1856/17823	1.73286	0.00011	0.00489196	0.00953009	RPS19/HNRNPA2B1/APP/GCKR/PRNP/MAP2/PABPN1/DYNC1LI2/YWHAZ/RPL29/SCG5/F2/RPS3A/NPC2/RPL14/APOE/DCTN2/PPP1R12A/CTTN/RPL4/SOD1/PDCD5/SLC9A3R1/STX7/STAM2/F9/NPM1/TUBB/CALM3/TXN/CHGA/F5/RPL7/MSN/RPS10/RPL7A/RPS4X/RPS28/RPS27A/RPS21/UBE2L3/COL7A1/NUCB1/SPTAN1/LTBP2/PKIG/SUPT6H/SYBU	48
GO:0032489	regulation of Cdc42 protein signal trans...	3/266	7/17823	28.7159	0.00011	0.00489196	0.00953009	APOC3/APOE/APOA1	3
GO:0044419	interspecies interaction between organis...	27/266	825/17823	2.19285	0.00011	0.00489196	0.00953009	RPS19/GSN/PABPN1/CXCL8/PPIA/LTF/F2/APOE/PPIE/CFL1/B2M/PAK2/FN1/ALB/HMGN2/NPM1/VIM/KRT19/CALM3/CHGA/PPIB/HNRNPK/RPS27A/EIF4H/ZYX/SUPT6H/TLN1	27
GO:0009987	cellular process	256/266	16048/17823	1.06885	0.00012	0.00527836	0.0103875	RPS19/HNRNPA2B1/EEF1A1/CDH4/FKBP1A/COL12A1/COL15A1/HNRNPM/TRIO/TMSB15B/ACAN/CDH11/RBP1/APP/GSN/GCKR/SERPINF2/PSAP/EFEMP1/C4B/CSTB/ENSA/TNS1/ENO1/HBB/STMN1/PRNP/IGFBP3/QSOX1/MAP2/THBS1/APOC3/PEA15/PABPN1/PKM/GKAP1/DYNC1LI2/ADAM10/YWHAZ/KTN1/BMP1/RPL29/CDH2/CXCL8/GPC1/PPIA/YBX1/SCG5/RARRES2/TF/LTF/FAM3C/IGFBP2/F2/AHSG/IGFBP5/RPS3A/SPP1/DBN1/CANX/TGFBI/FGB/STMN2/TBCA/MTDH/NPC2/COL6A3/RPL14/APOE/PUS7…	256
GO:0010975	regulation of neuron projection developm...	19/266	482/17823	2.64123	0.00012	0.00527836	0.0103875	CDH4/MAP2/ADAM10/CDH2/SPP1/DBN1/STMN2/APOE/CFL1/B2M/CTTN/ARHGDIA/NGF/FN1/VIM/SERPINF1/PDLIM5/TNFRSF12A/RTN4	19
GO:0120039	plasma membrane bounded cell projection ...	23/266	651/17823	2.36726	0.00012	0.00527836	0.0103875	CDH4/CDH11/APP/STMN1/MAP2/ADAM10/CDH2/GPC1/SPP1/APOE/CFL1/CTTN/ARHGDIA/NGF/FN1/NRXN1/SPTAN1/POSTN/PDLIM5/SPON2/TNFRSF12A/RTN4/PDLIM7	23
GO:0007015	actin filament organization	17/266	403/17823	2.82646	0.00012	0.00527836	0.0103875	TMSB15B/GSN/SERPINF2/STMN1/DBN1/CFL1/APOA1/CTTN/PFN1/MARCKS/MTPN/TMSB4X/TMSB10/TPM4/SPTAN1/ZYX/BRK1	17
GO:0071248	cellular response to metal ion	11/266	188/17823	3.92043	0.00013	0.00558099	0.0112433	APP/GSN/PRNP/TF/B2M/SOD1/MT1A/MT1E/MMP9/SERPINF1/NRXN1	11
GO:0003414	chondrocyte morphogenesis involved in en...	4/266	18/17823	14.8897	0.00013	0.00558099	0.0112433	COL12A1/COL6A3/COL6A1/COL7A1	4
GO:0003429	growth plate cartilage chondrocyte morph...	4/266	18/17823	14.8897	0.00013	0.00558099	0.0112433	COL12A1/COL6A3/COL6A1/COL7A1	4
GO:0090171	chondrocyte morphogenesis	4/266	18/17823	14.8897	0.00013	0.00558099	0.0112433	COL12A1/COL6A3/COL6A1/COL7A1	4
GO:0048858	cell projection morphogenesis	23/266	652/17823	2.36363	0.00013	0.00558099	0.0112433	CDH4/CDH11/APP/STMN1/MAP2/ADAM10/CDH2/GPC1/SPP1/APOE/CFL1/CTTN/ARHGDIA/NGF/FN1/NRXN1/SPTAN1/POSTN/PDLIM5/SPON2/TNFRSF12A/RTN4/PDLIM7	23
GO:0032507	maintenance of protein location in cell	7/266	75/17823	6.25368	0.00013	0.00558099	0.0112433	TMSB15B/GSN/DBN1/TXN/TMSB4X/TMSB10/TLN1	7
GO:0043487	regulation of RNA stability	9/266	128/17823	4.7112	0.00013	0.00558099	0.0112433	HNRNPM/YWHAZ/YBX1/CARHSP1/NPM1/VIM/RPS27A/CIRBP/SERBP1	9
GO:0050803	regulation of synapse structure or activ...	12/266	222/17823	3.62182	0.00013	0.00558099	0.0112433	APP/PRNP/ADAM10/YWHAZ/CDH2/APOE/CFL1/TUBB/SPARC/NRXN1/PDLIM5/SYBU	12
GO:0043603	cellular amide metabolic process	32/266	1067/17823	2.00948	0.00013	0.00558099	0.0112433	RPS19/EEF1A1/APP/PRNP/THBS1/ADAM10/RPL29/SCG5/IGFBP5/RPS3A/RPL14/APOE/PUS7/EIF4B/RPL4/SOD1/NGF/NPM1/DBI/VIM/RPL7/RPS10/MTPN/RPL7A/RPS4X/RPS28/RPS27A/RPS21/CIRBP/EIF4H/SPON1/TMA7	32
GO:0007584	response to nutrient	12/266	224/17823	3.58949	0.00014	0.00599431	0.0120978	RBP1/GSN/ENSA/PKM/IGFBP2/SPP1/APOA1/SOD1/SERPINC1/COL1A1/SPARC/POSTN	12
GO:0001906	cell killing	10/266	160/17823	4.18773	0.00015	0.00638849	0.0129507	RPS19/LTF/F2/B2M/STX7/ALB/HMGN2/TUBB/CHGA/TUBB4B	10
GO:0051702	interaction with symbiont	7/266	77/17823	6.09125	0.00015	0.00638849	0.0129507	LTF/F2/APOE/CFL1/FN1/CALM3/PPIB	7
GO:0003422	growth plate cartilage morphogenesis	4/266	19/17823	14.1061	0.00016	0.00669049	0.0138022	COL12A1/COL6A3/COL6A1/COL7A1	4
GO:1902003	regulation of amyloid-beta formation	4/266	19/17823	14.1061	0.00016	0.00669049	0.0138022	APP/PRNP/APOE/SPON1	4
GO:0032956	regulation of actin cytoskeleton organiz...	15/266	334/17823	3.00915	0.00016	0.00669049	0.0138022	TMSB15B/GSN/SERPINF2/STMN1/CFL1/APOA1/CTTN/PFN1/ARHGDIA/MTPN/TMSB4X/TMSB10/SPTAN1/BRK1/PHPT1	15
GO:0001937	negative regulation of endothelial cell ...	5/266	35/17823	9.57197	0.00016	0.00669049	0.0138022	THBS1/APOE/APOH/SPARC/TNMD	5
GO:2000147	positive regulation of cell motility	19/266	493/17823	2.58229	0.00016	0.00669049	0.0138022	TMSB15B/APP/THBS1/ADAM10/CXCL8/RARRES2/IGFBP5/CSF1/PFN1/COL1A1/FN1/SPARC/MMP9/COL18A1/CDH13/TMSB4X/POSTN/RTN4/PHPT1	19
GO:0034109	homotypic cell-cell adhesion	7/266	78/17823	6.01316	0.00016	0.00669049	0.0138022	HBB/FGB/CSRP1/MYH9/ACTB/ACTG1/TLN1	7
GO:0042743	hydrogen peroxide metabolic process	6/266	55/17823	7.3095	0.00016	0.00669049	0.0138022	HBB/HBG2/MMP3/SOD1/HBA1/PXDN	6
GO:0110053	regulation of actin filament organizatio...	13/266	263/17823	3.31197	0.00017	0.00703555	0.0146521	TMSB15B/GSN/SERPINF2/STMN1/CFL1/APOA1/CTTN/PFN1/MTPN/TMSB4X/TMSB10/SPTAN1/BRK1	13
GO:0022008	neurogenesis	42/266	1581/17823	1.77999	0.00017	0.00703555	0.0146521	CDH4/CDH11/APP/GSN/STMN1/MAP2/ADAM10/YWHAZ/CDH2/GPC1/F2/SPP1/DBN1/STMN2/APOE/CSF1/CFL1/ADM/B2M/APOA1/CTTN/SOD1/PAK2/ARHGDIA/PIN1/SLC9A3R1/NGF/COL3A1/FN1/VIM/MAP4/SERPINF1/NRXN1/MTPN/SPTAN1/POSTN/PDLIM5/SPON2/TNFRSF12A/SPINK5/RTN4/PDLIM7	42
GO:0034371	chylomicron remodeling	3/266	8/17823	25.1264	0.00017	0.00703555	0.0146521	APOC3/APOE/APOA1	3
GO:0050880	regulation of blood vessel size	9/266	133/17823	4.53409	0.00017	0.00703555	0.0146521	SERPINF2/HBB/FGB/APOE/ADM/COMP/SOD1/KNG1/CHGA	9
GO:0043170	macromolecule metabolic process	171/266	9506/17823	1.20531	0.00018	0.00737359	0.0155007	RPS19/HNRNPA2B1/EEF1A1/FKBP1A/HNRNPM/TRIO/TMSB15B/ACAN/APP/GSN/SERPINF2/PSAP/EFEMP1/C4B/CSTB/ENSA/ENO1/PRNP/IGFBP3/QSOX1/THBS1/APOC3/PEA15/PABPN1/ADAM10/YWHAZ/KTN1/BMP1/RPL29/CDH2/CXCL8/GPC1/PPIA/YBX1/SCG5/RARRES2/TF/LTF/IGFBP2/F2/AHSG/IGFBP5/RPS3A/SPP1/TGFBI/FGB/MTDH/COL6A3/RPL14/APOE/PUS7/EIF4B/PPIE/SDC1/CSF1/CFL1/MMP3/ADM/B2M/IGFBP6/PPP1R12A/APOA1/A2M/COMP/TIMP1/HTRA1/RPL4/ARPP19/CARHSP1/SOD1/…	171
GO:0032970	regulation of actin filament-based proce...	16/266	376/17823	2.85122	0.00018	0.00737359	0.0155007	TMSB15B/GSN/SERPINF2/STMN1/CFL1/APOA1/CTTN/PFN1/ARHGDIA/MYH9/MTPN/TMSB4X/TMSB10/SPTAN1/BRK1/PHPT1	16
GO:0042886	amide transport	51/266	2058/17823	1.66044	0.00018	0.00737359	0.0155007	RPS19/HNRNPA2B1/GCKR/PSAP/ENSA/PRNP/PABPN1/YWHAZ/KTN1/RPL29/PPIA/SCG5/TF/RPS3A/CANX/FGB/RPL14/APOE/APOA1/GRP/CTTN/RPL4/PDCD5/SLC9A3R1/STX7/ATP6V1G1/STAM2/COL1A1/FN1/RBP4/NPM1/TXN/CHGA/RPL7/MYH9/RPS10/TMSB4X/RPL7A/RPS4X/RPS28/RPS27A/RPS21/UBE2L3/NUCB1/LTBP2/POSTN/PKIG/SUPT6H/LTBP4/PHPT1/SYBU	51
GO:0035150	regulation of tube size	9/266	134/17823	4.50025	0.00018	0.00737359	0.0155007	SERPINF2/HBB/FGB/APOE/ADM/COMP/SOD1/KNG1/CHGA	9
GO:1902531	regulation of intracellular signal trans...	47/266	1849/17823	1.70318	0.00019	0.00772427	0.0163478	FKBP1A/TRIO/APP/SERPINF2/PSAP/ENO1/STMN1/PRNP/IGFBP3/THBS1/APOC3/PEA15/CDH2/LTF/F2/IGFBP5/FGB/MTDH/APOE/CSF1/SIPA1/APOA1/A2M/ARPP19/SOD1/PAK2/ARHGDIA/PIN1/SLC9A3R1/GREM1/NGF/COL3A1/FN1/CALM3/TXN/MMP9/IGFBP4/PEBP1/CDH13/NRXN1/HNRNPK/TMSB4X/RPS27A/UBE2V1/RGN/CAVIN3/RTN4	47
GO:0032990	cell part morphogenesis	23/266	671/17823	2.2967	0.00019	0.00772427	0.0163478	CDH4/CDH11/APP/STMN1/MAP2/ADAM10/CDH2/GPC1/SPP1/APOE/CFL1/CTTN/ARHGDIA/NGF/FN1/NRXN1/SPTAN1/POSTN/PDLIM5/SPON2/TNFRSF12A/RTN4/PDLIM7	23
GO:0001502	cartilage condensation	4/266	20/17823	13.4008	0.00019	0.00772427	0.0163478	ACAN/BMP1/COL2A1/COL11A1	4
GO:0008285	negative regulation of cell proliferatio...	23/266	672/17823	2.29328	0.0002	0.00808995	0.0171934	APP/PRNP/IGFBP3/THBS1/CXCL8/IGFBP5/APOE/ADM/IGFBP6/PDCD5/SLC9A3R1/GREM1/NGF/APOH/RBP4/NPM1/SPARC/SERPINF1/COL18A1/CDH13/SRPX/RGN/TNMD	23
GO:0060560	developmental growth involved in morphog...	12/266	232/17823	3.46571	0.0002	0.00808995	0.0171934	CDH4/APP/MAP2/SPP1/APOE/CSF1/CTTN/NGF/FN1/POSTN/TNFRSF12A/RTN4	12
GO:0050435	amyloid-beta metabolic process	5/266	37/17823	9.05456	0.00021	0.00840993	0.0180375	APP/PRNP/ADAM10/APOE/SPON1	5
GO:0050832	defense response to fungus	5/266	37/17823	9.05456	0.00021	0.00840993	0.0180375	RARRES2/LTF/CHGA/COTL1/SPON2	5
GO:0008283	cell proliferation	50/266	2019/17823	1.65933	0.00021	0.00840993	0.0180375	APP/SERPINF2/PRNP/IGFBP3/THBS1/ADAM10/CDH2/CXCL8/LTF/IGFBP2/F2/IGFBP5/DBN1/TGFBI/APOE/CSF1/ADM/SIPA1/DCTN2/IGFBP6/APOA1/TIMP1/HTRA1/PDCD5/SLC9A3R1/GREM1/NGF/APOH/FN1/RBP4/NPM1/SPARC/TXN/MMP9/IGFBP4/MSN/KRT2/SERPINF1/COL18A1/CDH13/RPS4X/UBE2L3/SRPX/PDAP1/RGN/MIA/BRK1/TNMD/RTN4/CLEC11A	50
GO:0072594	establishment of protein localization to...	20/266	546/17823	2.45435	0.00021	0.00840993	0.0180375	RPS19/GCKR/YWHAZ/RPL29/RPS3A/RPL14/RPL4/PDCD5/CALM3/TXN/HIST1H1B/RPL7/RPS10/RPL7A/RPS4X/RPS28/RPS27A/RPS21/UBE2L3/PKIG	20
GO:0051338	regulation of transferase activity	29/266	952/17823	2.04108	0.00022	0.00865961	0.0188802	HNRNPA2B1/APP/GCKR/PRNP/THBS1/PEA15/PABPN1/LTF/F2/AHSG/APOE/CSF1/SOD1/PAK2/PIN1/SLC9A3R1/GREM1/NGF/NPM1/CALM3/TXN/NRXN1/ACTB/RPS27A/UBE2L3/UBE2V1/RGN/PKIG/PHPT1	29
GO:2000146	negative regulation of cell motility	13/266	270/17823	3.22611	0.00022	0.00865961	0.0188802	IGFBP3/THBS1/IGFBP5/APOE/TIMP1/ARHGDIA/PIN1/SLC9A3R1/GREM1/COL3A1/APOH/SERPINF1/RGN	13
GO:1900756	protein processing in phagocytic vesicle	2/266	2/17823	67.0038	0.00022	0.00865961	0.0188802	GSN/MYH9	2
GO:1903921	regulation of protein processing in phag...	2/266	2/17823	67.0038	0.00022	0.00865961	0.0188802	GSN/MYH9	2
GO:1903923	positive regulation of protein processin...	2/266	2/17823	67.0038	0.00022	0.00865961	0.0188802	GSN/MYH9	2
GO:0106027	neuron projection organization	7/266	82/17823	5.71983	0.00022	0.00865961	0.0188802	APP/PRNP/ADAM10/APOE/CFL1/CTTN/PDLIM5	7
GO:0044093	positive regulation of molecular functio...	45/266	1757/17823	1.71609	0.00022	0.00865961	0.0188802	HNRNPA2B1/FKBP1A/APP/GSN/GCKR/PSAP/STMN1/PRNP/THBS1/PEA15/PABPN1/LTF/F2/MTDH/APOE/CSF1/B2M/SIPA1/PPP1R12A/APOA1/A2M/SOD1/PAK2/PFN1/ARHGDIA/PIN1/PDCD5/GREM1/EDF1/NGF/APOH/FN1/NPM1/FABP1/CALM3/TXN/MMP9/NRXN1/MTPN/TMSB4X/RPS27A/UBE2L3/UBE2V1/RGN/SPON1	45
GO:1901698	response to nitrogen compound	31/266	1051/17823	1.97632	0.00023	0.00900917	0.0197215	APP/GSN/PRNP/THBS1/PEA15/PKM/GKAP1/RARRES2/IGFBP2/AHSG/IGFBP5/APOE/SDC1/CFL1/MMP3/ADM/TIMP1/SOD1/ATP6V1G1/COL1A1/COL3A1/COL5A2/NPM1/COL1A2/VIM/SPARC/CALM3/COL6A1/PEBP1/CDH13/ACTB	31
GO:0015833	peptide transport	50/266	2026/17823	1.6536	0.00023	0.00900917	0.0197215	RPS19/HNRNPA2B1/GCKR/ENSA/PRNP/PABPN1/YWHAZ/KTN1/RPL29/PPIA/SCG5/TF/RPS3A/CANX/FGB/RPL14/APOE/APOA1/GRP/CTTN/RPL4/PDCD5/SLC9A3R1/STX7/ATP6V1G1/STAM2/COL1A1/FN1/RBP4/NPM1/TXN/CHGA/RPL7/MYH9/RPS10/TMSB4X/RPL7A/RPS4X/RPS28/RPS27A/RPS21/UBE2L3/NUCB1/LTBP2/POSTN/PKIG/SUPT6H/LTBP4/PHPT1/SYBU	50
GO:0043567	regulation of insulin-like growth factor...	4/266	21/17823	12.7626	0.00024	0.00933275	0.0205613	IGFBP3/IGFBP2/IGFBP5/IGFBP4	4
GO:0098743	cell aggregation	4/266	21/17823	12.7626	0.00024	0.00933275	0.0205613	ACAN/BMP1/COL2A1/COL11A1	4
GO:0010639	negative regulation of organelle organiz...	16/266	386/17823	2.77736	0.00024	0.00933275	0.0205613	TMSB15B/GSN/STMN1/MAP2/STMN2/PFN1/NPM1/HIST1H1E/HIST1H1B/HIST1H1C/MAP4/MTPN/TMSB4X/TMSB10/SPTAN1/SUPT6H	16
GO:2001233	regulation of apoptotic signaling pathwa...	16/266	387/17823	2.77018	0.00025	0.00967488	0.0213997	GSN/ENO1/THBS1/PEA15/YWHAZ/FGB/CTTN/SOD1/PAK2/PDCD5/SLC9A3R1/COL2A1/MMP9/HNRNPK/SRPX/TNFRSF12A	16
GO:0019220	regulation of phosphate metabolic proces...	44/266	1714/17823	1.72005	0.00025	0.00967488	0.0213997	FKBP1A/APP/GCKR/SERPINF2/PSAP/ENSA/ENO1/PRNP/IGFBP3/THBS1/PEA15/CDH2/RARRES2/LTF/F2/AHSG/FGB/APOE/CSF1/PPP1R12A/APOA1/ARPP19/SOD1/PAK2/PIN1/C3/SLC9A3R1/GREM1/NGF/FN1/NPM1/CALM3/TXN/MMP9/IGFBP4/PEBP1/NRXN1/ACTB/TMSB4X/RPS27A/UBE2V1/RGN/PKIG/CAVIN3	44
GO:0006006	glucose metabolic process	11/266	204/17823	3.61295	0.00026	0.00996605	0.0222367	GCKR/ENO1/IGFBP3/PKM/FAM3C/IGFBP5/ARPP19/RBP4/IGFBP4/TPI1/RGN	11
GO:0051174	regulation of phosphorus metabolic proce...	44/266	1716/17823	1.71805	0.00026	0.00996605	0.0222367	FKBP1A/APP/GCKR/SERPINF2/PSAP/ENSA/ENO1/PRNP/IGFBP3/THBS1/PEA15/CDH2/RARRES2/LTF/F2/AHSG/FGB/APOE/CSF1/PPP1R12A/APOA1/ARPP19/SOD1/PAK2/PIN1/C3/SLC9A3R1/GREM1/NGF/FN1/NPM1/CALM3/TXN/MMP9/IGFBP4/PEBP1/NRXN1/ACTB/TMSB4X/RPS27A/UBE2V1/RGN/PKIG/CAVIN3	44
GO:0051817	modification of morphology or physiology...	8/266	111/17823	4.8291	0.00026	0.00996605	0.0222367	PABPN1/LTF/F2/APOE/CFL1/ALB/CALM3/PPIB	8
GO:1902533	positive regulation of intracellular sig...	31/266	1059/17823	1.96139	0.00026	0.00996605	0.0222367	FKBP1A/APP/SERPINF2/PSAP/IGFBP3/THBS1/PEA15/CDH2/LTF/F2/IGFBP5/FGB/MTDH/CSF1/APOA1/ARPP19/SOD1/SLC9A3R1/GREM1/NGF/COL3A1/CALM3/TXN/IGFBP4/PEBP1/CDH13/NRXN1/RPS27A/UBE2V1/CAVIN3/RTN4	31
GO:0018149	peptide cross-linking	6/266	60/17823	6.70038	0.00027	0.0102276	0.0230722	THBS1/COL3A1/FN1/KRT1/KRT10/KRT2	6
GO:0031640	killing of cells of other organism	6/266	60/17823	6.70038	0.00027	0.0102276	0.0230722	RPS19/LTF/F2/ALB/HMGN2/CHGA	6
GO:0044364	disruption of cells of other organism	6/266	60/17823	6.70038	0.00027	0.0102276	0.0230722	RPS19/LTF/F2/ALB/HMGN2/CHGA	6
GO:0010810	regulation of cell-substrate adhesion	11/266	205/17823	3.59532	0.00027	0.0102276	0.0230722	THBS1/FGB/CSF1/APOA1/GREM1/COL1A1/FN1/CDH13/POSTN/CCDC80/EMILIN2	11
GO:0071276	cellular response to cadmium ion	5/266	39/17823	8.59023	0.00027	0.0102276	0.0230722	GSN/SOD1/MT1A/MT1E/MMP9	5
GO:0070268	cornification	8/266	112/17823	4.78598	0.00028	0.0105567	0.0239063	KRT14/KRT1/KRT19/KRT10/KRT9/KRT2/SPINK6/SPINK5	8
GO:0042493	response to drug	30/266	1015/17823	1.98041	0.00028	0.0105567	0.0239063	GSN/PSAP/HBB/PRNP/THBS1/PEA15/ADAM10/IGFBP2/HBG2/SDC1/MMP3/B2M/PPP1R12A/APOA1/SOD1/COL1A1/RBP4/FABP1/VIM/SPARC/CALM3/TXN/LOX/PEBP1/SERPINF1/COL18A1/ACTB/HBA1/NUCB1/SDF4	30
GO:0061013	regulation of mRNA catabolic process	9/266	142/17823	4.24672	0.00029	0.0108828	0.024739	HNRNPM/YWHAZ/YBX1/CARHSP1/NPM1/VIM/RPS27A/CIRBP/SERBP1	9
GO:0045109	intermediate filament organization	4/266	22/17823	12.1825	0.00029	0.0108828	0.024739	KRT14/VIM/KRT9/KRT2	4
GO:0030335	positive regulation of cell migration	18/266	475/17823	2.53909	0.0003	0.011154	0.0255702	TMSB15B/APP/THBS1/ADAM10/CXCL8/RARRES2/IGFBP5/CSF1/PFN1/COL1A1/FN1/SPARC/MMP9/COL18A1/CDH13/TMSB4X/POSTN/RTN4	18
GO:0051493	regulation of cytoskeleton organization	19/266	517/17823	2.46242	0.0003	0.011154	0.0255702	TMSB15B/GSN/SERPINF2/STMN1/MAP2/STMN2/CFL1/APOA1/CTTN/PFN1/ARHGDIA/NPM1/MTPN/TMSB4X/TMSB10/SPTAN1/BRK1/PHPT1/NSFL1C	19
GO:0043065	positive regulation of apoptotic process	21/266	604/17823	2.3296	0.0003	0.011154	0.0255702	TRIO/GSN/PRNP/IGFBP3/THBS1/PEA15/ADAM10/YWHAZ/ADM/SOD1/PAK2/PIN1/PDCD5/SLC9A3R1/KNG1/NGF/MMP9/COL18A1/RPS27A/SRPX/TNFRSF12A	21
GO:0060255	regulation of macromolecule metabolic pr...	119/266	6143/17823	1.29797	0.0003	0.011154	0.0255702	RPS19/HNRNPA2B1/EEF1A1/FKBP1A/HNRNPM/TMSB15B/APP/GSN/SERPINF2/PSAP/EFEMP1/C4B/CSTB/ENSA/ENO1/PRNP/IGFBP3/THBS1/PEA15/PABPN1/YWHAZ/RPL29/CDH2/YBX1/RARRES2/LTF/F2/AHSG/IGFBP5/RPS3A/SPP1/FGB/MTDH/COL6A3/RPL14/APOE/PUS7/EIF4B/PPIE/CSF1/PPP1R12A/APOA1/A2M/COMP/TIMP1/HTRA1/RPL4/ARPP19/CARHSP1/SOD1/PAK2/PFN1/PIN1/C3/PDLIM1/PDCD5/SLC9A3R1/GREM1/EDF1/SERPINC1/CST3/KNG1/NGF/COL1A1/COL2A1/FN1/CLEC3B/SERPINA…	119
GO:0001704	formation of primary germ layer	8/266	114/17823	4.70202	0.00031	0.0114203	0.0264001	COL12A1/FN1/COL5A2/COL11A1/COL6A1/MMP9/COL5A1/COL7A1	8
GO:0051291	protein heterooligomerization	8/266	114/17823	4.70202	0.00031	0.0114203	0.0264001	HBB/HBG2/COL1A1/KRT1/COL1A2/COL6A1/KRT10/HBA1	8
GO:0010562	positive regulation of phosphorus metabo...	32/266	1119/17823	1.9161	0.00031	0.0114203	0.0264001	APP/GCKR/SERPINF2/PSAP/ENO1/PRNP/IGFBP3/THBS1/PEA15/CDH2/RARRES2/LTF/F2/FGB/CSF1/PPP1R12A/SOD1/PAK2/PIN1/C3/GREM1/NGF/CALM3/TXN/MMP9/IGFBP4/NRXN1/TMSB4X/RPS27A/UBE2V1/RGN/CAVIN3	32
GO:0045937	positive regulation of phosphate metabol...	32/266	1119/17823	1.9161	0.00031	0.0114203	0.0264001	APP/GCKR/SERPINF2/PSAP/ENO1/PRNP/IGFBP3/THBS1/PEA15/CDH2/RARRES2/LTF/F2/FGB/CSF1/PPP1R12A/SOD1/PAK2/PIN1/C3/GREM1/NGF/CALM3/TXN/MMP9/IGFBP4/NRXN1/TMSB4X/RPS27A/UBE2V1/RGN/CAVIN3	32
GO:0043068	positive regulation of programmed cell d...	21/266	608/17823	2.31427	0.00033	0.0121294	0.0280555	TRIO/GSN/PRNP/IGFBP3/THBS1/PEA15/ADAM10/YWHAZ/ADM/SOD1/PAK2/PIN1/PDCD5/SLC9A3R1/KNG1/NGF/MMP9/COL18A1/RPS27A/SRPX/TNFRSF12A	21
GO:0033043	regulation of organelle organization	35/266	1274/17823	1.84076	0.00034	0.0123838	0.0288811	HNRNPA2B1/TMSB15B/GSN/SERPINF2/STMN1/MAP2/YWHAZ/CDH2/STMN2/SDC1/CFL1/APOA1/CTTN/PFN1/ARHGDIA/PIN1/PDCD5/NPM1/HIST1H1E/MMP9/HIST1H1B/HIST1H1C/MSN/MAP4/PEBP1/NRXN1/MTPN/TMSB4X/TMSB10/UBE2L3/SPTAN1/SUPT6H/BRK1/PHPT1/NSFL1C	35
GO:0003433	chondrocyte development involved in endo...	4/266	23/17823	11.6528	0.00034	0.0123838	0.0288811	COL12A1/COL6A3/COL6A1/COL7A1	4
GO:0010955	negative regulation of protein processin...	5/266	41/17823	8.17119	0.00034	0.0123838	0.0288811	SERPINF2/PRNP/THBS1/A2M/CAST	5
GO:1903318	negative regulation of protein maturatio...	5/266	41/17823	8.17119	0.00034	0.0123838	0.0288811	SERPINF2/PRNP/THBS1/A2M/CAST	5
GO:0097006	regulation of plasma lipoprotein particl...	7/266	88/17823	5.32984	0.00035	0.0126907	0.0297053	APOC3/BMP1/NPC2/APOE/APOA1/ALB/HNRNPK	7
GO:0040017	positive regulation of locomotion	19/266	524/17823	2.42953	0.00035	0.0126907	0.0297053	TMSB15B/APP/THBS1/ADAM10/CXCL8/RARRES2/IGFBP5/CSF1/PFN1/COL1A1/FN1/SPARC/MMP9/COL18A1/CDH13/TMSB4X/POSTN/RTN4/PHPT1	19
GO:0080134	regulation of response to stress	38/266	1429/17823	1.78177	0.00036	0.0128506	0.0305282	RPS19/APP/SERPINF2/PSAP/C4B/ENO1/THBS1/LTF/F2/AHSG/SPP1/FGB/APOE/MMP3/APOA1/A2M/FBLN5/HTRA1/SOD1/PAK2/C3/GREM1/SERPINC1/KNG1/APOH/KRT1/NPM1/TXN/MMP9/SERPINF1/HNRNPK/TMSB4X/RPS27A/UBE2V1/RGN/ZYX/TNFRSF12A/SPINK5	38
GO:0050900	leukocyte migration	18/266	483/17823	2.49703	0.00036	0.0128506	0.0305282	RPS19/APP/THBS1/ADAM10/CXCL8/GPC1/PPIA/RARRES2/SDC1/CSF1/GREM1/COL1A1/FN1/COL1A2/CHGA/MMP9/MSN/MYH9	18
GO:0034378	chylomicron assembly	3/266	10/17823	20.1011	0.00036	0.0128506	0.0305282	APOC3/APOE/APOA1	3
GO:0060346	bone trabecula formation	3/266	10/17823	20.1011	0.00036	0.0128506	0.0305282	GREM1/COL1A1/FBN2	3
GO:1900272	negative regulation of long-term synapti...	3/266	10/17823	20.1011	0.00036	0.0128506	0.0305282	APP/PRNP/APOE	3
GO:1902430	negative regulation of amyloid-beta form...	3/266	10/17823	20.1011	0.00036	0.0128506	0.0305282	PRNP/APOE/SPON1	3
GO:1903011	negative regulation of bone development	3/266	10/17823	20.1011	0.00036	0.0128506	0.0305282	LTF/GREM1/RGN	3
GO:0051094	positive regulation of developmental pro...	36/266	1332/17823	1.81091	0.00038	0.0135346	0.0321696	CDH4/APP/SERPINF2/IGFBP3/THBS1/PKM/BMP1/CDH2/CXCL8/GPC1/RARRES2/LTF/FGB/STMN2/MTDH/APOE/CSF1/ADM/APOA1/ARHGDIA/PIN1/C3/GREM1/NGF/COL1A1/FN1/KRT10/PPIB/FBN2/KRT2/SERPINF1/NRXN1/BASP1/TNFRSF12A/RTN4/PDLIM7	36
GO:0044331	cell-cell adhesion mediated by cadherin	5/266	42/17823	7.97664	0.00039	0.0138601	0.0329882	CDH4/CDH11/SERPINF2/CDH2/CDH13	5
GO:0003418	growth plate cartilage chondrocyte diffe...	4/266	24/17823	11.1673	0.00041	0.0145068	0.0346214	COL12A1/COL6A3/COL6A1/COL7A1	4
GO:0051259	protein complex oligomerization	19/266	531/17823	2.3975	0.00041	0.0145068	0.0346214	RPS19/HBB/PRNP/PKM/DYNC1LI2/APOE/HBG2/MMP3/COL1A1/KRT1/NPM1/COL1A2/COL6A1/KRT10/MARCKS/RBMX/HBA1/AHNAK/BRK1	19
GO:0050807	regulation of synapse organization	11/266	216/17823	3.41223	0.00042	0.0147956	0.0354359	APP/PRNP/ADAM10/YWHAZ/CDH2/APOE/CFL1/TUBB/SPARC/NRXN1/PDLIM5	11
GO:2000117	negative regulation of cysteine-type end...	7/266	91/17823	5.15414	0.00042	0.0147956	0.0354359	THBS1/LTF/PAK2/NGF/FABP1/MMP9/CAST	7
GO:0061061	muscle structure development	21/266	620/17823	2.26948	0.00043	0.0151148	0.036249	FKBP1A/IGFBP3/CDH2/GPC1/IGFBP5/COL6A3/SDC1/ADM/PIN1/GREM1/COL3A1/RBP4/KRT19/COL11A1/MYH9/MTPN/ACTG1/BASP1/TAGLN/SUPT6H/PDLIM5	21
GO:0032103	positive regulation of response to exter...	13/266	290/17823	3.00362	0.00044	0.0154326	0.0370608	RPS19/APP/SERPINF2/THBS1/ADAM10/CXCL8/RARRES2/F2/CSF1/C3/APOH/CDH13/TMSB4X	13
GO:0051704	multi-organism process	58/266	2526/17823	1.53849	0.00045	0.0157149	0.0378712	RPS19/APP/GSN/C4B/ENO1/STMN1/PABPN1/ADAM10/RPL29/CXCL8/PPIA/RARRES2/LTF/IGFBP2/F2/IGFBP5/SPP1/FGB/MTDH/NPC2/APOE/PPIE/CFL1/ADM/B2M/GRP/TIMP1/HTRA1/SOD1/PAK2/C3/FN1/ALB/AFP/HMGN2/NPM1/VIM/KRT19/SPARC/CALM3/CHGA/MMP9/PPIB/PEBP1/KRT9/NRXN1/HNRNPK/RPS27A/LOXL1/COTL1/EIF4H/RGN/ZYX/CCDC80/SUPT6H/SPON2/SPINK5/TLN1	58
GO:0030516	regulation of axon extension	7/266	92/17823	5.09811	0.00045	0.0157149	0.0378712	CDH4/MAP2/APOE/CTTN/FN1/TNFRSF12A/RTN4	7
GO:0010608	posttranscriptional regulation of gene e...	18/266	493/17823	2.44638	0.00046	0.0159947	0.0386802	HNRNPA2B1/HNRNPM/APP/THBS1/YWHAZ/YBX1/IGFBP5/PUS7/EIF4B/CARHSP1/NPM1/VIM/MTPN/RPS4X/RPS27A/CIRBP/EIF4H/SERBP1	18
GO:0030855	epithelial cell differentiation	24/266	760/17823	2.11591	0.00046	0.0159947	0.0386802	PSAP/CDH2/SDC1/PPP1R12A/SOD1/SLC9A3R1/GREM1/EDF1/KRT14/KRT1/VIM/KRT19/KRT10/MSN/HNRNPH3/KRT9/KRT2/TAGLN2/COL18A1/BASP1/TAGLN/SPINK6/TNMD/SPINK5	24
GO:0010811	positive regulation of cell-substrate ad...	8/266	121/17823	4.43	0.00047	0.0162372	0.0394879	THBS1/FGB/CSF1/APOA1/FN1/CDH13/CCDC80/EMILIN2	8
GO:0006464	cellular protein modification process	85/266	4099/17823	1.38944	0.00047	0.0162372	0.0394879	FKBP1A/TRIO/APP/SERPINF2/PSAP/EFEMP1/ENSA/PRNP/IGFBP3/QSOX1/THBS1/PEA15/PABPN1/ADAM10/KTN1/CDH2/PPIA/RARRES2/TF/LTF/F2/AHSG/IGFBP5/SPP1/FGB/APOE/PPIE/CSF1/CFL1/PPP1R12A/APOA1/TIMP1/ARPP19/SOD1/PAK2/PIN1/C3/SLC9A3R1/GREM1/SERPINC1/CST3/KNG1/NGF/COL3A1/FN1/ALB/AFP/KRT1/NPM1/DBI/CALM3/HIST1H1E/TXN/F5/KRT10/MMP9/HIST1H1B/HIST1H1C/ITIH2/IGFBP4/PPIB/LOX/PEBP1/MAN1A1/KRT2/NRXN1/ACTB/UFM1/RPS27A/UBE2L3/N…	85
GO:0036211	protein modification process	85/266	4099/17823	1.38944	0.00047	0.0162372	0.0394879	FKBP1A/TRIO/APP/SERPINF2/PSAP/EFEMP1/ENSA/PRNP/IGFBP3/QSOX1/THBS1/PEA15/PABPN1/ADAM10/KTN1/CDH2/PPIA/RARRES2/TF/LTF/F2/AHSG/IGFBP5/SPP1/FGB/APOE/PPIE/CSF1/CFL1/PPP1R12A/APOA1/TIMP1/ARPP19/SOD1/PAK2/PIN1/C3/SLC9A3R1/GREM1/SERPINC1/CST3/KNG1/NGF/COL3A1/FN1/ALB/AFP/KRT1/NPM1/DBI/CALM3/HIST1H1E/TXN/F5/KRT10/MMP9/HIST1H1B/HIST1H1C/ITIH2/IGFBP4/PPIB/LOX/PEBP1/MAN1A1/KRT2/NRXN1/ACTB/UFM1/RPS27A/UBE2L3/N…	85
GO:0008064	regulation of actin polymerization or de...	10/266	185/17823	3.62182	0.00048	0.0162685	0.0402942	TMSB15B/GSN/CFL1/CTTN/PFN1/MTPN/TMSB4X/TMSB10/SPTAN1/BRK1	10
GO:0030194	positive regulation of blood coagulation	4/266	25/17823	10.7206	0.00048	0.0162685	0.0402942	SERPINF2/THBS1/F2/APOH	4
GO:0044788	modulation by host of viral process	4/266	25/17823	10.7206	0.00048	0.0162685	0.0402942	LTF/APOE/CFL1/PPIB	4
GO:0060074	synapse maturation	4/266	25/17823	10.7206	0.00048	0.0162685	0.0402942	YWHAZ/PFN1/NRXN1/SYBU	4
GO:1900048	positive regulation of hemostasis	4/266	25/17823	10.7206	0.00048	0.0162685	0.0402942	SERPINF2/THBS1/F2/APOH	4
GO:0010629	negative regulation of gene expression	44/266	1766/17823	1.6694	0.00048	0.0162685	0.0402942	RPS19/HNRNPA2B1/HNRNPM/APP/SERPINF2/ENO1/PRNP/THBS1/YWHAZ/RPL29/YBX1/IGFBP5/RPS3A/MTDH/RPL14/APOE/PUS7/A2M/RPL4/CARHSP1/GREM1/NPM1/VIM/HIST1H1E/TXN/HIST1H1B/HIST1H1C/RPL7/CAST/SERPINF1/RBMX/RPS10/NRXN1/HNRNPK/RPL7A/RPS4X/RPS28/RPS27A/RPS21/BASP1/CIRBP/ZNF239/PKIG/SERBP1	44
GO:0000413	protein peptidyl-prolyl isomerization	5/266	44/17823	7.61406	0.00048	0.0162685	0.0402942	FKBP1A/PPIA/PPIE/PIN1/PPIB	5
GO:0032964	collagen biosynthetic process	5/266	44/17823	7.61406	0.00048	0.0162685	0.0402942	SERPINF2/F2/COL1A1/VIM/COL5A1	5
GO:0046688	response to copper ion	5/266	44/17823	7.61406	0.00048	0.0162685	0.0402942	APP/PRNP/SOD1/MT1A/MT1E	5
GO:0034614	cellular response to reactive oxygen spe...	9/266	153/17823	3.9414	0.00049	0.0165725	0.0410991	PSAP/THBS1/MMP3/FBLN5/SOD1/FABP1/TXN/MMP9/RGN	9
GO:0030832	regulation of actin filament length	10/266	186/17823	3.60235	0.0005	0.0167698	0.0419027	TMSB15B/GSN/CFL1/CTTN/PFN1/MTPN/TMSB4X/TMSB10/SPTAN1/BRK1	10
GO:0034372	very-low-density lipoprotein particle re...	3/266	11/17823	18.2738	0.0005	0.0167698	0.0419027	APOC3/APOE/APOA1	3
GO:0044237	cellular metabolic process	186/266	10708/17823	1.16387	0.0005	0.0167698	0.0419027	RPS19/HNRNPA2B1/EEF1A1/FKBP1A/HNRNPM/TRIO/TMSB15B/ACAN/RBP1/APP/GSN/GCKR/SERPINF2/PSAP/EFEMP1/C4B/CSTB/ENSA/ENO1/HBB/PRNP/IGFBP3/QSOX1/THBS1/APOC3/PEA15/PABPN1/PKM/GKAP1/ADAM10/YWHAZ/KTN1/RPL29/CDH2/CXCL8/GPC1/PPIA/YBX1/SCG5/RARRES2/TF/LTF/FAM3C/IGFBP2/F2/AHSG/IGFBP5/RPS3A/SPP1/TGFBI/FGB/MTDH/NPC2/COL6A3/RPL14/APOE/PUS7/EIF4B/HBG2/PPIE/SDC1/CSF1/CFL1/MMP3/ADM/B2M/IGFBP6/PPP1R12A/APOA1/A2M/FBLN5/T…	186
GO:0045927	positive regulation of growth	12/266	257/17823	3.12858	0.0005	0.0167698	0.0419027	CDH4/ADAM10/F2/CSF1/PIN1/NGF/FN1/HIST1H1B/PPIB/MTPN/BASP1/TNFRSF12A	12
GO:0045184	establishment of protein localization	50/266	2096/17823	1.59837	0.00052	0.0173323	0.0435059	RPS19/HNRNPA2B1/GCKR/ENSA/PRNP/PABPN1/YWHAZ/KTN1/RPL29/PPIA/SCG5/TF/RPS3A/CANX/FGB/RPL14/APOE/APOA1/CTTN/RPL4/PDCD5/STX7/ATP6V1G1/STAM2/COL1A1/FN1/RBP4/NPM1/CALM3/TXN/CHGA/HIST1H1B/RPL7/MYH9/RPS10/NRXN1/TMSB4X/RPL7A/RPS4X/RPS28/RPS27A/RPS21/UBE2L3/NUCB1/LTBP2/POSTN/PKIG/SUPT6H/PHPT1/SYBU	50
GO:0007160	cell-matrix adhesion	11/266	222/17823	3.32001	0.00052	0.0173323	0.0435059	THBS1/FGB/CSF1/FBLN5/CTTN/GREM1/COL3A1/FN1/CDH13/POSTN/ZYX	11
GO:0051098	regulation of binding	15/266	374/17823	2.68732	0.00052	0.0173323	0.0435059	FKBP1A/APP/STMN1/MAP2/APOE/B2M/PIN1/EDF1/NGF/CALM3/TXN/MMP9/ACTB/TMSB4X/SPON1	15
GO:0061844	antimicrobial humoral immune response me...	6/266	68/17823	5.9121	0.00053	0.0176291	0.0443055	RPS19/CXCL8/LTF/F2/HMGN2/SPINK5	6
GO:0032092	positive regulation of protein binding	7/266	95/17823	4.93712	0.00055	0.018219	0.0459007	FKBP1A/APP/APOE/B2M/PIN1/MMP9/SPON1	7
GO:0099175	regulation of postsynapse organization	7/266	95/17823	4.93712	0.00055	0.018219	0.0459007	PRNP/ADAM10/CDH2/APOE/CFL1/NRXN1/PDLIM5	7
GO:0050820	positive regulation of coagulation	4/266	26/17823	10.3083	0.00056	0.0184743	0.0466963	SERPINF2/THBS1/F2/APOH	4
GO:0010243	response to organonitrogen compound	28/266	961/17823	1.95224	0.00056	0.0184743	0.0466963	APP/GSN/PRNP/PEA15/PKM/GKAP1/RARRES2/IGFBP2/AHSG/IGFBP5/APOE/SDC1/CFL1/ADM/TIMP1/SOD1/ATP6V1G1/COL1A1/COL3A1/COL5A2/COL1A2/VIM/SPARC/CALM3/COL6A1/PEBP1/CDH13/ACTB	28
GO:0009057	macromolecule catabolic process	36/266	1361/17823	1.77233	0.00057	0.0187657	0.0474905	RPS19/EEF1A1/HNRNPM/ACAN/YWHAZ/RPL29/GPC1/YBX1/RPS3A/RPL14/APOE/SDC1/TIMP1/RPL4/CARHSP1/PIN1/CST3/NPM1/VIM/RPL7/MSN/RPS10/LUM/RPL7A/RPS4X/RPS28/RPS27A/RPS21/UBE2L3/HSPG2/CIRBP/RGN/NEDD8/SERBP1/PCNP/NSFL1C	36
GO:0007044	cell-substrate junction assembly	7/266	96/17823	4.88569	0.00059	0.0192666	0.0490751	TNS1/THBS1/CTTN/GREM1/KRT14/FN1/TLN1	7
GO:0006509	membrane protein ectodomain proteolysis	5/266	46/17823	7.28302	0.00059	0.0192666	0.0490751	ADAM10/APOE/TIMP1/MYH9/RBMX	5
GO:0071827	plasma lipoprotein particle organization	5/266	46/17823	7.28302	0.00059	0.0192666	0.0490751	APOC3/BMP1/APOE/APOA1/ALB	5
GO:0003018	vascular process in circulatory system	9/266	157/17823	3.84098	0.00059	0.0192666	0.0490751	SERPINF2/HBB/FGB/APOE/ADM/COMP/SOD1/KNG1/CHGA	9
GO:0050673	epithelial cell proliferation	15/266	379/17823	2.65186	0.0006	0.0195534	0.0498654	IGFBP3/THBS1/IGFBP5/APOE/APOA1/HTRA1/APOH/SPARC/IGFBP4/KRT2/SERPINF1/CDH13/RGN/TNMD/RTN4	15
GO:0035296	regulation of tube diameter	8/266	126/17823	4.25421	0.00061	0.0197992	0.0506544	SERPINF2/FGB/APOE/ADM/COMP/SOD1/KNG1/CHGA	8
GO:0097746	regulation of blood vessel diameter	8/266	126/17823	4.25421	0.00061	0.0197992	0.0506544	SERPINF2/FGB/APOE/ADM/COMP/SOD1/KNG1/CHGA	8
GO:0030100	regulation of endocytosis	12/266	263/17823	3.05721	0.00062	0.0200429	0.0514421	APP/C4B/APOC3/TF/AHSG/APOE/B2M/C3/GREM1/CALM3/CDH13/HNRNPK	12
GO:0030307	positive regulation of cell growth	9/266	158/17823	3.81667	0.00062	0.0200429	0.0514421	CDH4/ADAM10/F2/PIN1/NGF/FN1/HIST1H1B/MTPN/TNFRSF12A	9
GO:0009790	embryo development	28/266	969/17823	1.93613	0.00064	0.0206067	0.0530135	COL12A1/EFEMP1/ADAM10/CXCL8/RARRES2/CFL1/ADM/APOA1/SOD1/PFN1/SLC9A3R1/GREM1/COL1A1/COL2A1/FN1/RBP4/COL5A2/KRT19/COL11A1/COL6A1/MMP9/COL5A1/FBN2/MYH9/BASP1/COL7A1/XYLT1/BRK1	28
GO:0044403	symbiont process	24/266	778/17823	2.06695	0.00064	0.0206067	0.0530135	GSN/PABPN1/CXCL8/PPIA/LTF/F2/APOE/PPIE/CFL1/B2M/PAK2/FN1/ALB/NPM1/VIM/KRT19/CALM3/PPIB/HNRNPK/RPS27A/EIF4H/ZYX/SUPT6H/TLN1	24
GO:0031115	negative regulation of microtubule polym...	3/266	12/17823	16.7509	0.00065	0.0207626	0.0537973	STMN1/MAP2/STMN2	3
GO:0033700	phospholipid efflux	3/266	12/17823	16.7509	0.00065	0.0207626	0.0537973	APOC3/APOE/APOA1	3
GO:0034370	triglyceride-rich lipoprotein particle r...	3/266	12/17823	16.7509	0.00065	0.0207626	0.0537973	APOC3/APOE/APOA1	3
GO:1902992	negative regulation of amyloid precursor...	3/266	12/17823	16.7509	0.00065	0.0207626	0.0537973	PRNP/APOE/SPON1	3
GO:0010903	negative regulation of very-low-density ...	2/266	3/17823	44.6692	0.00066	0.020916	0.0545798	APOC3/APOA1	2
GO:0097010	eukaryotic translation initiation factor...	2/266	3/17823	44.6692	0.00066	0.020916	0.0545798	EIF4B/EIF4H	2
GO:1900390	regulation of iron ion import	2/266	3/17823	44.6692	0.00066	0.020916	0.0545798	TF/B2M	2
GO:1903225	negative regulation of endodermal cell d...	2/266	3/17823	44.6692	0.00066	0.020916	0.0545798	COL5A2/COL5A1	2
GO:0051271	negative regulation of cellular componen...	13/266	304/17823	2.86529	0.00068	0.0214653	0.0561408	IGFBP3/THBS1/IGFBP5/APOE/TIMP1/ARHGDIA/PIN1/SLC9A3R1/GREM1/COL3A1/APOH/SERPINF1/RGN	13
GO:0099173	postsynapse organization	9/266	160/17823	3.76896	0.00068	0.0214653	0.0561408	PRNP/ADAM10/CDH2/APOE/CFL1/CTTN/NRXN1/ACTB/PDLIM5	9
GO:0031399	regulation of protein modification proce...	44/266	1798/17823	1.63969	0.0007	0.0220534	0.0576968	FKBP1A/APP/SERPINF2/PSAP/ENSA/PRNP/IGFBP3/THBS1/PEA15/CDH2/RARRES2/LTF/F2/FGB/APOE/CSF1/PPP1R12A/APOA1/ARPP19/SOD1/PAK2/PIN1/C3/SLC9A3R1/GREM1/NGF/FN1/NPM1/CALM3/TXN/MMP9/HIST1H1B/IGFBP4/PPIB/PEBP1/NRXN1/ACTB/RPS27A/UBE2L3/UBE2V1/RGN/PKIG/SUPT6H/CAVIN3	44
GO:0045104	intermediate filament cytoskeleton organ...	5/266	48/17823	6.97956	0.00072	0.0226392	0.0592476	SOD1/KRT14/VIM/KRT9/KRT2	5
GO:0044248	cellular catabolic process	52/266	2239/17823	1.55614	0.00073	0.0228643	0.0600211	RPS19/EEF1A1/HNRNPM/ACAN/GCKR/PSAP/ENO1/HBB/QSOX1/APOC3/PKM/YWHAZ/RPL29/GPC1/YBX1/RPS3A/MTDH/RPL14/APOE/HBG2/APOA1/TIMP1/CTTN/RPL4/CARHSP1/ATP6V1G1/STAM2/CST3/NPM1/FABP1/VIM/RPL7/MSN/BLVRB/RPS10/LUM/TPI1/RPL7A/RPS4X/RPS28/RPS27A/RPS21/UBE2L3/HBA1/SRPX/CIRBP/RGN/NEDD8/SERBP1/PCNP/PXDN/NSFL1C	52
GO:0034622	cellular protein-containing complex asse...	31/266	1126/17823	1.84469	0.00073	0.0228643	0.0600211	RPS19/FKBP1A/TMSB15B/GSN/STMN1/MAP2/FGB/STMN2/TBCA/EIF4B/CTTN/PFN1/PIN1/GREM1/NPM1/HIST1H1E/HIST1H1B/HIST1H1C/RBMX/RPS10/MTPN/TMSB4X/RPS28/RPS27A/TMSB10/SPTAN1/CIRBP/EIF4H/BRK1/CCDC114/RTN4	31
GO:0034377	plasma lipoprotein particle assembly	4/266	28/17823	9.57197	0.00075	0.0233544	0.0615643	APOC3/BMP1/APOE/APOA1	4
GO:0071280	cellular response to copper ion	4/266	28/17823	9.57197	0.00075	0.0233544	0.0615643	APP/PRNP/MT1A/MT1E	4
GO:0030010	establishment of cell polarity	8/266	130/17823	4.12331	0.00075	0.0233544	0.0615643	GSN/MAP2/CFL1/SLC9A3R1/MSN/MAP4/MYH9/NSFL1C	8
GO:0034248	regulation of cellular amide metabolic p...	15/266	388/17823	2.59035	0.00076	0.0236202	0.0623339	EEF1A1/APP/PRNP/THBS1/IGFBP5/APOE/PUS7/EIF4B/NPM1/VIM/MTPN/RPS4X/CIRBP/EIF4H/SPON1	15
GO:0051851	modification by host of symbiont morphol...	6/266	73/17823	5.50716	0.00077	0.0238389	0.0631024	LTF/F2/APOE/CFL1/CALM3/PPIB	6
GO:0043542	endothelial cell migration	10/266	197/17823	3.40121	0.00077	0.0238389	0.0631024	THBS1/APOE/APOA1/GREM1/APOH/SPARC/MYH9/SERPINF1/CDH13/TMSB4X	10
GO:0042542	response to hydrogen peroxide	8/266	131/17823	4.09183	0.00079	0.0243644	0.0646355	PSAP/HBB/SDC1/SOD1/COL1A1/FABP1/TXN/HBA1	8
GO:0006641	triglyceride metabolic process	7/266	101/17823	4.64382	0.00079	0.0243644	0.0646355	APOC3/APOE/APOA1/C3/APOH/FABP1/RGN	7
GO:0016339	calcium-dependent cell-cell adhesion via...	5/266	49/17823	6.83712	0.0008	0.0245786	0.0654001	CDH4/CDH11/CDH2/CDH13/NRXN1	5
GO:0045103	intermediate filament-based process	5/266	49/17823	6.83712	0.0008	0.0245786	0.0654001	SOD1/KRT14/VIM/KRT9/KRT2	5
GO:0097061	dendritic spine organization	6/266	74/17823	5.43274	0.00083	0.0254034	0.0676866	PRNP/ADAM10/APOE/CFL1/CTTN/PDLIM5	6
GO:0003012	muscle system process	16/266	433/17823	2.47589	0.00083	0.0254034	0.0676866	GSN/ENO1/PABPN1/CALD1/IGFBP5/COMP/CTTN/SOD1/PIN1/VIM/CALM3/CHGA/MTPN/TPM4/PDLIM5/TLN1	16
GO:0032488	Cdc42 protein signal transduction	3/266	13/17823	15.4624	0.00084	0.0254195	0.0684463	APOC3/APOE/APOA1	3
GO:0034384	high-density lipoprotein particle cleara...	3/266	13/17823	15.4624	0.00084	0.0254195	0.0684463	APOC3/APOE/APOA1	3
GO:0043568	positive regulation of insulin-like grow...	3/266	13/17823	15.4624	0.00084	0.0254195	0.0684463	IGFBP3/IGFBP5/IGFBP4	3
GO:0061430	bone trabecula morphogenesis	3/266	13/17823	15.4624	0.00084	0.0254195	0.0684463	GREM1/COL1A1/FBN2	3
GO:0070208	protein heterotrimerization	3/266	13/17823	15.4624	0.00084	0.0254195	0.0684463	COL1A1/COL1A2/COL6A1	3
GO:0016525	negative regulation of angiogenesis	7/266	102/17823	4.5983	0.00084	0.0254195	0.0684463	THBS1/APOH/SPARC/SERPINF1/HSPG2/TNMD/SPINK5	7
GO:0031323	regulation of cellular metabolic process	116/266	6098/17823	1.27459	0.00085	0.0256257	0.0692048	HNRNPA2B1/EEF1A1/FKBP1A/HNRNPM/TMSB15B/APP/GSN/GCKR/SERPINF2/PSAP/EFEMP1/C4B/CSTB/ENSA/ENO1/HBB/PRNP/IGFBP3/QSOX1/THBS1/APOC3/PEA15/PABPN1/YWHAZ/CDH2/YBX1/RARRES2/LTF/FAM3C/F2/AHSG/IGFBP5/SPP1/FGB/MTDH/NPC2/COL6A3/APOE/PUS7/EIF4B/PPIE/CSF1/MMP3/PPP1R12A/APOA1/A2M/FBLN5/TIMP1/HTRA1/CTTN/ARPP19/CARHSP1/SOD1/PAK2/PFN1/PIN1/C3/PDLIM1/PDCD5/SLC9A3R1/GREM1/EDF1/ATP6V1G1/SERPINC1/CST3/KNG1/NGF/COL1A1/FN…	116
GO:0030833	regulation of actin filament polymerizat...	9/266	165/17823	3.65475	0.00085	0.0256257	0.0692048	TMSB15B/GSN/CTTN/PFN1/MTPN/TMSB4X/TMSB10/SPTAN1/BRK1	9
GO:0003413	chondrocyte differentiation involved in ...	4/266	29/17823	9.2419	0.00086	0.0257345	0.069962	COL12A1/COL6A3/COL6A1/COL7A1	4
GO:0034368	protein-lipid complex remodeling	4/266	29/17823	9.2419	0.00086	0.0257345	0.069962	APOC3/APOE/APOA1/ALB	4
GO:0034369	plasma lipoprotein particle remodeling	4/266	29/17823	9.2419	0.00086	0.0257345	0.069962	APOC3/APOE/APOA1/ALB	4
GO:0060536	cartilage morphogenesis	4/266	29/17823	9.2419	0.00086	0.0257345	0.069962	COL12A1/COL6A3/COL6A1/COL7A1	4
GO:0009620	response to fungus	5/266	50/17823	6.70038	0.00087	0.0258416	0.0707179	RARRES2/LTF/CHGA/COTL1/SPON2	5
GO:0061383	trabecula morphogenesis	5/266	50/17823	6.70038	0.00087	0.0258416	0.0707179	FKBP1A/GREM1/COL1A1/RBP4/FBN2	5
GO:0071825	protein-lipid complex subunit organizati...	5/266	50/17823	6.70038	0.00087	0.0258416	0.0707179	APOC3/BMP1/APOE/APOA1/ALB	5
GO:2001238	positive regulation of extrinsic apoptot...	5/266	50/17823	6.70038	0.00087	0.0258416	0.0707179	THBS1/PEA15/PAK2/SRPX/TNFRSF12A	5
GO:1900407	regulation of cellular response to oxida...	6/266	75/17823	5.3603	0.00089	0.0263869	0.0722262	PSAP/MMP3/FBLN5/SOD1/TXN/RGN	6
GO:0071705	nitrogen compound transport	54/266	2374/17823	1.5241	0.00092	0.0272263	0.0744795	RPS19/HNRNPA2B1/GCKR/PSAP/ENSA/HBB/PRNP/PABPN1/YWHAZ/KTN1/RPL29/PPIA/SCG5/TF/RPS3A/CANX/FGB/RPL14/APOE/APOA1/GRP/CTTN/RPL4/PDCD5/SLC9A3R1/STX7/ATP6V1G1/STAM2/COL1A1/FN1/RBP4/NPM1/TXN/CHGA/RPL7/MYH9/RPS10/ACTB/TMSB4X/RPL7A/RPS4X/RPS28/RPS27A/RPS21/UBE2L3/NUCB1/LTBP2/POSTN/PKIG/SUPT6H/LTBP4/SLC38A10/PHPT1/SYBU	54
GO:0043604	amide biosynthetic process	24/266	800/17823	2.01011	0.00094	0.0277671	0.0759756	RPS19/EEF1A1/APP/THBS1/RPL29/IGFBP5/RPS3A/RPL14/PUS7/EIF4B/RPL4/NPM1/VIM/RPL7/RPS10/MTPN/RPL7A/RPS4X/RPS28/RPS27A/RPS21/CIRBP/EIF4H/TMA7	24
GO:2000181	negative regulation of blood vessel morp...	7/266	104/17823	4.50987	0.00095	0.0280111	0.0767218	THBS1/APOH/SPARC/SERPINF1/HSPG2/TNMD/SPINK5	7
GO:0007566	embryo implantation	5/266	51/17823	6.569	0.00096	0.0282026	0.0774669	RPL29/SPP1/TIMP1/SOD1/MMP9	5
GO:0015031	protein transport	47/266	1990/17823	1.5825	0.00096	0.0282026	0.0774669	RPS19/HNRNPA2B1/GCKR/ENSA/PRNP/PABPN1/YWHAZ/KTN1/RPL29/PPIA/SCG5/TF/RPS3A/CANX/FGB/RPL14/APOE/APOA1/CTTN/RPL4/PDCD5/STX7/ATP6V1G1/STAM2/COL1A1/FN1/RBP4/NPM1/TXN/CHGA/RPL7/MYH9/RPS10/TMSB4X/RPL7A/RPS4X/RPS28/RPS27A/RPS21/UBE2L3/NUCB1/LTBP2/POSTN/PKIG/SUPT6H/PHPT1/SYBU	47
GO:0022898	regulation of transmembrane transporter ...	11/266	240/17823	3.07101	0.001	0.0292178	0.080435	FKBP1A/APP/PRNP/SLC9A3R1/CALM3/MMP9/NRXN1/ACTB/TMSB4X/AHNAK/RGN	11
GO:0040013	negative regulation of locomotion	13/266	317/17823	2.74779	0.001	0.0292178	0.080435	IGFBP3/THBS1/IGFBP5/APOE/TIMP1/ARHGDIA/PIN1/SLC9A3R1/GREM1/COL3A1/APOH/SERPINF1/RGN	13
GO:0007229	integrin-mediated signaling pathway	7/266	105/17823	4.46692	0.001	0.0292178	0.080435	ADAM10/APOA1/TIMP1/COL3A1/MYH9/ZYX/TLN1	7
GO:0031960	response to corticosteroid	9/266	169/17823	3.56825	0.00101	0.0294032	0.0811741	IGFBP2/SDC1/ADM/COL1A1/SPARC/CALM3/PEBP1/SERPINF1/UBE2L3	9
GO:0007266	Rho protein signal transduction	10/266	204/17823	3.2845	0.00101	0.0294032	0.0811741	TRIO/STMN1/APOC3/APOE/CFL1/APOA1/ARHGDIA/COL3A1/COL1A2/CDH13	10
GO:0001932	regulation of protein phosphorylation	36/266	1408/17823	1.71316	0.00105	0.0304576	0.0841185	APP/SERPINF2/PSAP/PRNP/IGFBP3/THBS1/PEA15/CDH2/RARRES2/LTF/F2/FGB/APOE/CSF1/APOA1/SOD1/PAK2/PIN1/C3/SLC9A3R1/GREM1/NGF/FN1/NPM1/CALM3/TXN/MMP9/IGFBP4/PEBP1/NRXN1/ACTB/RPS27A/UBE2V1/RGN/PKIG/CAVIN3	36
GO:1902905	positive regulation of supramolecular fi...	10/266	205/17823	3.26848	0.00105	0.0304576	0.0841185	APP/GSN/SERPINF2/STMN2/APOE/CFL1/APOA1/CTTN/PFN1/BRK1	10
GO:0035304	regulation of protein dephosphorylation	8/266	137/17823	3.91263	0.00106	0.0306372	0.0848516	FKBP1A/ENSA/IGFBP3/PPP1R12A/ARPP19/PIN1/CALM3/RGN	8
GO:0010759	positive regulation of macrophage chemot...	3/266	14/17823	14.3579	0.00106	0.0306372	0.0848516	THBS1/RARRES2/CSF1	3
GO:0043085	positive regulation of catalytic activit...	36/266	1411/17823	1.70952	0.00109	0.0314479	0.0870441	HNRNPA2B1/APP/GSN/GCKR/PSAP/PRNP/THBS1/PEA15/PABPN1/LTF/F2/APOE/CSF1/SIPA1/PPP1R12A/APOA1/A2M/SOD1/PAK2/PFN1/ARHGDIA/PIN1/PDCD5/GREM1/NGF/APOH/FN1/FABP1/CALM3/TXN/NRXN1/TMSB4X/RPS27A/UBE2L3/UBE2V1/RGN	36
GO:0034367	protein-containing complex remodeling	4/266	31/17823	8.64565	0.00111	0.0318536	0.0884999	APOC3/APOE/APOA1/ALB	4
GO:0042744	hydrogen peroxide catabolic process	4/266	31/17823	8.64565	0.00111	0.0318536	0.0884999	HBB/HBG2/HBA1/PXDN	4
GO:0045745	positive regulation of G protein-coupled...	4/266	31/17823	8.64565	0.00111	0.0318536	0.0884999	F2/GRP/C3/CHGA	4
GO:0042325	regulation of phosphorylation	38/266	1519/17823	1.6762	0.00113	0.0323699	0.089951	APP/GCKR/SERPINF2/PSAP/PRNP/IGFBP3/THBS1/PEA15/CDH2/RARRES2/LTF/F2/AHSG/FGB/APOE/CSF1/APOA1/SOD1/PAK2/PIN1/C3/SLC9A3R1/GREM1/NGF/FN1/NPM1/CALM3/TXN/MMP9/IGFBP4/PEBP1/NRXN1/ACTB/RPS27A/UBE2V1/RGN/PKIG/CAVIN3	38
GO:0031329	regulation of cellular catabolic process	23/266	766/17823	2.01186	0.00119	0.0340281	0.0942769	EEF1A1/HNRNPM/GCKR/PSAP/QSOX1/APOC3/YWHAZ/YBX1/MTDH/APOE/TIMP1/CTTN/CARHSP1/ATP6V1G1/CST3/NPM1/FABP1/VIM/MSN/RPS27A/CIRBP/RGN/SERBP1	23
GO:0090288	negative regulation of cellular response...	8/266	140/17823	3.82879	0.00121	0.0345386	0.0957097	THBS1/GPC1/HTRA1/PIN1/GREM1/FBN2/RPS27A/LTBP1	8
GO:0010721	negative regulation of cell development	13/266	324/17823	2.68842	0.00122	0.034701	0.0964244	APP/MAP2/LTF/F2/SPP1/STMN2/APOE/B2M/ARHGDIA/COL3A1/VIM/POSTN/RTN4	13
GO:0046677	response to antibiotic	13/266	324/17823	2.68842	0.00122	0.034701	0.0964244	GSN/PSAP/HBB/SDC1/SOD1/COL1A1/RBP4/FABP1/SPARC/TXN/PEBP1/HBA1/SDF4	13
GO:0046579	positive regulation of Ras protein signa...	5/266	54/17823	6.20405	0.00124	0.0352077	0.0978505	CSF1/APOA1/ARPP19/NGF/COL3A1	5
GO:0010906	regulation of glucose metabolic process	7/266	109/17823	4.30299	0.00125	0.0353048	0.0985618	GCKR/IGFBP3/FAM3C/IGFBP5/ARPP19/IGFBP4/RGN	7
GO:0017015	regulation of transforming growth factor...	7/266	109/17823	4.30299	0.00125	0.0353048	0.0985618	THBS1/HTRA1/PIN1/FBN2/RPS27A/LTBP1/LTBP4	7
GO:0048598	embryonic morphogenesis	19/266	583/17823	2.18366	0.00125	0.0353048	0.0985618	COL12A1/EFEMP1/CFL1/ADM/APOA1/SOD1/PFN1/SLC9A3R1/GREM1/COL2A1/FN1/RBP4/COL5A2/COL11A1/COL6A1/MMP9/COL5A1/FBN2/COL7A1	19
GO:0065005	protein-lipid complex assembly	4/266	32/17823	8.37547	0.00126	0.0354628	0.0992721	APOC3/BMP1/APOE/APOA1	4
GO:0019318	hexose metabolic process	11/266	247/17823	2.98397	0.00126	0.0354628	0.0992721	GCKR/ENO1/IGFBP3/PKM/FAM3C/IGFBP5/ARPP19/RBP4/IGFBP4/TPI1/RGN	11
GO:0006931	substrate-dependent cell migration, cell...	2/266	4/17823	33.5019	0.00131	0.0363615	0.102806	FN1/TNFRSF12A	2
GO:0035583	sequestering of TGFbeta in extracellular...	2/266	4/17823	33.5019	0.00131	0.0363615	0.102806	FBN2/LTBP1	2
GO:0051801	cytolysis in other organism involved in ...	2/266	4/17823	33.5019	0.00131	0.0363615	0.102806	F2/ALB	2
GO:0097118	neuroligin clustering involved in postsy...	2/266	4/17823	33.5019	0.00131	0.0363615	0.102806	CDH2/NRXN1	2
GO:1905908	positive regulation of amyloid fibril fo...	2/266	4/17823	33.5019	0.00131	0.0363615	0.102806	APP/APOE	2
GO:0018158	protein oxidation	3/266	15/17823	13.4008	0.00131	0.0363615	0.102806	APOA1/LOX/LOXL1	3
GO:0034380	high-density lipoprotein particle assemb...	3/266	15/17823	13.4008	0.00131	0.0363615	0.102806	BMP1/APOE/APOA1	3
GO:0044794	positive regulation by host of viral pro...	3/266	15/17823	13.4008	0.00131	0.0363615	0.102806	APOE/CFL1/PPIB	3
GO:0045807	positive regulation of endocytosis	8/266	142/17823	3.77486	0.00133	0.0368531	0.104212	C4B/TF/AHSG/APOE/B2M/C3/GREM1/HNRNPK	8
GO:0007369	gastrulation	9/266	176/17823	3.42633	0.00134	0.0370664	0.104914	COL12A1/APOA1/FN1/COL5A2/COL11A1/COL6A1/MMP9/COL5A1/COL7A1	9
GO:0034381	plasma lipoprotein particle clearance	5/266	55/17823	6.09125	0.00135	0.037279	0.105614	APOC3/NPC2/APOE/APOA1/HNRNPK	5
GO:1903844	regulation of cellular response to trans...	7/266	111/17823	4.22546	0.00138	0.0380422	0.107708	THBS1/HTRA1/PIN1/FBN2/RPS27A/LTBP1/LTBP4	7
GO:0019433	triglyceride catabolic process	4/266	33/17823	8.12167	0.00141	0.0386705	0.109793	APOC3/APOE/APOA1/FABP1	4
GO:0055090	acylglycerol homeostasis	4/266	33/17823	8.12167	0.00141	0.0386705	0.109793	GCKR/APOC3/APOE/APOA1	4
GO:0070328	triglyceride homeostasis	4/266	33/17823	8.12167	0.00141	0.0386705	0.109793	GCKR/APOC3/APOE/APOA1	4
GO:0043412	macromolecule modification	86/266	4303/17823	1.33914	0.00142	0.0388785	0.110485	FKBP1A/TRIO/APP/SERPINF2/PSAP/EFEMP1/ENSA/PRNP/IGFBP3/QSOX1/THBS1/PEA15/PABPN1/ADAM10/KTN1/CDH2/PPIA/RARRES2/TF/LTF/F2/AHSG/IGFBP5/SPP1/FGB/APOE/PUS7/PPIE/CSF1/CFL1/PPP1R12A/APOA1/TIMP1/ARPP19/SOD1/PAK2/PIN1/C3/SLC9A3R1/GREM1/SERPINC1/CST3/KNG1/NGF/COL3A1/FN1/ALB/AFP/KRT1/NPM1/DBI/CALM3/HIST1H1E/TXN/F5/KRT10/MMP9/HIST1H1B/HIST1H1C/ITIH2/IGFBP4/PPIB/LOX/PEBP1/MAN1A1/KRT2/NRXN1/ACTB/UFM1/RPS27A/UBE…	86
GO:0043588	skin development	15/266	413/17823	2.43355	0.00143	0.0390859	0.111177	STMN1/IGFBP5/COL1A1/COL3A1/KRT14/KRT1/COL5A2/COL1A2/KRT19/KRT10/COL5A1/KRT9/KRT2/SPINK6/SPINK5	15
GO:0034762	regulation of transmembrane transport	18/266	545/17823	2.21297	0.00145	0.0394984	0.112557	FKBP1A/APP/PRNP/THBS1/PEA15/GKAP1/RARRES2/F2/ARPP19/C3/SLC9A3R1/CALM3/MMP9/NRXN1/ACTB/TMSB4X/AHNAK/RGN	18
GO:0008154	actin polymerization or depolymerization	10/266	214/17823	3.13102	0.00145	0.0394984	0.112557	TMSB15B/GSN/CFL1/CTTN/PFN1/MTPN/TMSB4X/TMSB10/SPTAN1/BRK1	10
GO:0014070	response to organic cyclic compound	26/266	924/17823	1.88539	0.00146	0.0397036	0.113245	APP/GSN/THBS1/PEA15/IGFBP2/IGFBP5/SPP1/SDC1/ADM/SOD1/PAK2/ARHGDIA/COL1A1/NPM1/SPARC/CALM3/MSN/LOX/PEBP1/SERPINF1/LUM/ACTB/UFM1/UBE2L3/POSTN/NEDD8	26
GO:0032409	regulation of transporter activity	11/266	252/17823	2.92477	0.00147	0.0399081	0.113932	FKBP1A/APP/PRNP/SLC9A3R1/CALM3/MMP9/NRXN1/ACTB/TMSB4X/AHNAK/RGN	11
GO:0045664	regulation of neuron differentiation	20/266	640/17823	2.09387	0.00155	0.0420092	0.119392	CDH4/APP/MAP2/ADAM10/CDH2/SPP1/DBN1/STMN2/APOE/CFL1/B2M/CTTN/ARHGDIA/NGF/FN1/VIM/SERPINF1/PDLIM5/TNFRSF12A/RTN4	20
GO:1905475	regulation of protein localization to me...	9/266	180/17823	3.35019	0.00156	0.0422091	0.12007	GSN/PRNP/ADAM10/YWHAZ/CDH2/PDCD5/STX7/NRXN1/ACTB	9
GO:0048009	insulin-like growth factor receptor sign...	4/266	34/17823	7.8828	0.00158	0.0424648	0.121423	IGFBP3/IGFBP2/IGFBP5/IGFBP4	4
GO:0071634	regulation of transforming growth factor...	4/266	34/17823	7.8828	0.00158	0.0424648	0.121423	SERPINF2/THBS1/LUM/LTBP1	4
GO:0090207	regulation of triglyceride metabolic pro...	4/266	34/17823	7.8828	0.00158	0.0424648	0.121423	APOC3/APOE/C3/RGN	4
GO:0009894	regulation of catabolic process	25/266	880/17823	1.90352	0.00158	0.0424648	0.121423	EEF1A1/HNRNPM/GCKR/PSAP/QSOX1/APOC3/YWHAZ/YBX1/RARRES2/MTDH/APOE/TIMP1/CTTN/CARHSP1/PIN1/ATP6V1G1/CST3/NPM1/FABP1/VIM/MSN/RPS27A/CIRBP/RGN/SERBP1	25
GO:0015671	oxygen transport	3/266	16/17823	12.5632	0.00159	0.0425206	0.122097	HBB/HBG2/HBA1	3
GO:0016584	nucleosome positioning	3/266	16/17823	12.5632	0.00159	0.0425206	0.122097	HIST1H1E/HIST1H1B/HIST1H1C	3
GO:0070293	renal absorption	3/266	16/17823	12.5632	0.00159	0.0425206	0.122097	GSN/HBB/SLC9A3R1	3
GO:0060429	epithelium development	32/266	1234/17823	1.73754	0.00161	0.0429841	0.123444	PSAP/CDH2/IGFBP5/SDC1/CSF1/CFL1/ADM/PPP1R12A/SOD1/PFN1/SLC9A3R1/GREM1/EDF1/COL2A1/KRT14/KRT1/VIM/KRT19/KRT10/COL5A1/MSN/HNRNPH3/KRT9/KRT2/TAGLN2/COL18A1/BASP1/TAGLN/SPINK6/TNMD/SPINK5/RTN4	32
GO:0030336	negative regulation of cell migration	11/266	255/17823	2.89036	0.00162	0.0431794	0.124115	IGFBP3/THBS1/IGFBP5/APOE/TIMP1/ARHGDIA/SLC9A3R1/GREM1/COL3A1/APOH/SERPINF1	11
GO:0051347	positive regulation of transferase activ...	20/266	643/17823	2.0841	0.00164	0.0436403	0.125455	HNRNPA2B1/GCKR/PRNP/THBS1/PEA15/PABPN1/LTF/F2/CSF1/SOD1/PAK2/PIN1/GREM1/NGF/CALM3/TXN/NRXN1/RPS27A/UBE2L3/UBE2V1	20
GO:0060341	regulation of cellular localization	25/266	883/17823	1.89705	0.00166	0.0440269	0.126791	FKBP1A/GSN/PRNP/MAP2/ADAM10/YWHAZ/CDH2/F2/PPP1R12A/PIN1/PDCD5/STX7/CALM3/TXN/MSN/NRXN1/ACTB/UBE2L3/NUCB1/PKIG/SUPT6H/RTN4/PHPT1/SYBU/NSFL1C	25
GO:0006959	humoral immune response	14/266	377/17823	2.4882	0.00166	0.0440269	0.126791	RPS19/C4B/CXCL8/RARRES2/LTF/F2/FGB/A2M/C3/KRT1/HMGN2/CHGA/SPON2/SPINK5	14
GO:0006915	apoptotic process	45/266	1933/17823	1.55984	0.00168	0.0444841	0.128123	TRIO/APP/GSN/ENO1/PRNP/IGFBP3/THBS1/PEA15/ADAM10/YWHAZ/LTF/RPS3A/FGB/MTDH/APOE/CFL1/ADM/COMP/TIMP1/CTTN/SOD1/PAK2/ARHGDIA/PIN1/PDCD5/SLC9A3R1/GREM1/KNG1/NGF/COL2A1/APOH/ALB/NPM1/FABP1/MMP9/CAST/COL18A1/UFM1/HNRNPK/RPS27A/SRPX/RGN/SERBP1/TNFRSF12A/RTN4	45
GO:1901343	negative regulation of vasculature devel...	7/266	115/17823	4.07849	0.0017	0.0448661	0.129451	THBS1/APOH/SPARC/SERPINF1/HSPG2/TNMD/SPINK5	7
GO:0007399	nervous system development	52/266	2325/17823	1.49858	0.0017	0.0448661	0.129451	CDH4/ACAN/CDH11/APP/GSN/STMN1/MAP2/ADAM10/YWHAZ/CDH2/GPC1/F2/SPP1/DBN1/STMN2/APOE/CSF1/CFL1/ADM/B2M/APOA1/CTTN/SOD1/PAK2/PFN1/ARHGDIA/PIN1/SLC9A3R1/NGF/COL2A1/COL3A1/FN1/VIM/CALM3/MAP4/PEBP1/SERPINF1/NRXN1/MTPN/ACTB/BASP1/HSPG2/SPTAN1/POSTN/PDLIM5/SDF4/SPON2/TNFRSF12A/SPINK5/RTN4/PDLIM7/SYBU	52
GO:0055072	iron ion homeostasis	6/266	85/17823	4.72968	0.00171	0.0449091	0.130113	TF/LTF/B2M/SOD1/ATP6V1G1/NEDD8	6
GO:1902882	regulation of response to oxidative stre...	6/266	85/17823	4.72968	0.00171	0.0449091	0.130113	PSAP/MMP3/FBLN5/SOD1/TXN/RGN	6
GO:0048878	chemical homeostasis	30/266	1136/17823	1.76947	0.00171	0.0449091	0.130113	FKBP1A/RBP1/APP/GCKR/STMN1/PRNP/APOC3/TF/LTF/F2/IGFBP5/NPC2/APOE/ADM/B2M/APOA1/SOD1/SLC9A3R1/ATP6V1G1/KNG1/RBP4/KRT1/MT1A/MT1E/CALM3/SERPINF1/RGN/NEDD8/PHPT1/SYBU	30
GO:0043393	regulation of protein binding	10/266	219/17823	3.05953	0.00172	0.0450982	0.130775	FKBP1A/APP/STMN1/MAP2/APOE/B2M/PIN1/MMP9/ACTB/SPON1	10
GO:0051092	positive regulation of NF-kappaB transcr...	8/266	148/17823	3.62182	0.00173	0.0452866	0.131435	APP/LTF/MTDH/GREM1/NPM1/MTPN/RPS27A/UBE2V1	8
GO:0050727	regulation of inflammatory response	15/266	422/17823	2.38165	0.00176	0.0459226	0.13341	RPS19/APP/C4B/F2/AHSG/APOE/MMP3/APOA1/A2M/C3/KRT1/MMP9/SERPINF1/TMSB4X/ZYX	15
GO:1901031	regulation of response to reactive oxyge...	4/266	35/17823	7.65757	0.00176	0.0459226	0.13341	PSAP/FBLN5/TXN/RGN	4
GO:0043666	regulation of phosphoprotein phosphatase...	7/266	116/17823	4.04333	0.00178	0.0463693	0.134722	FKBP1A/ENSA/IGFBP3/PPP1R12A/ARPP19/CALM3/RGN	7
GO:0010977	negative regulation of neuron projection...	8/266	149/17823	3.59752	0.00181	0.0470746	0.136682	MAP2/SPP1/STMN2/APOE/B2M/ARHGDIA/VIM/RTN4	8
GO:0050767	regulation of neurogenesis	23/266	792/17823	1.94582	0.00184	0.0477777	0.138634	CDH4/APP/MAP2/ADAM10/CDH2/F2/SPP1/DBN1/STMN2/APOE/CSF1/CFL1/B2M/CTTN/ARHGDIA/NGF/COL3A1/FN1/VIM/SERPINF1/PDLIM5/TNFRSF12A/RTN4	23
GO:0043388	positive regulation of DNA binding	5/266	59/17823	5.67828	0.00185	0.04796	0.139282	EDF1/NGF/CALM3/TXN/MMP9	5
GO:0030041	actin filament polymerization	9/266	185/17823	3.25964	0.00189	0.0488397	0.141866	TMSB15B/GSN/CTTN/PFN1/MTPN/TMSB4X/TMSB10/SPTAN1/BRK1	9
GO:0007162	negative regulation of cell adhesion	11/266	260/17823	2.83477	0.00189	0.0488397	0.141866	PRNP/THBS1/ADAM10/TGFBI/SIPA1/APOA1/ARHGDIA/KNG1/COL1A1/CDH13/POSTN	11
GO:1900409	positive regulation of cellular response...	3/266	17/17823	11.8242	0.00191	0.0491985	0.143153	MMP3/SOD1/RGN	3
GO:1905523	positive regulation of macrophage migrat...	3/266	17/17823	11.8242	0.00191	0.0491985	0.143153	THBS1/RARRES2/CSF1	3
GO:0001101	response to acid chemical	13/266	341/17823	2.5544	0.00192	0.0493771	0.143794	GSN/IGFBP2/CFL1/SIPA1/COL1A1/COL3A1/RBP4/COL5A2/COL1A2/SPARC/COL6A1/SERPINF1/COL18A1	13
GO:0071604	transforming growth factor beta producti...	4/266	36/17823	7.44486	0.00196	0.0503254	0.146352	SERPINF2/THBS1/LUM/LTBP1	4
GO:0043549	regulation of kinase activity	24/266	845/17823	1.90307	0.00197	0.0503413	0.146989	APP/GCKR/PRNP/THBS1/PEA15/LTF/F2/AHSG/APOE/CSF1/SOD1/PAK2/SLC9A3R1/GREM1/NGF/NPM1/CALM3/TXN/NRXN1/ACTB/RPS27A/UBE2V1/RGN/PKIG	24
GO:0072376	protein activation cascade	10/266	223/17823	3.00465	0.00197	0.0503413	0.146989	C4B/F2/FGB/A2M/C3/F9/SERPINC1/KNG1/APOH/KRT1	10
GO:0048675	axon extension	7/266	118/17823	3.9748	0.00197	0.0503413	0.146989	CDH4/MAP2/APOE/CTTN/FN1/TNFRSF12A/RTN4	7
GO:0033619	membrane protein proteolysis	5/266	60/17823	5.58365	0.00199	0.0507718	0.14826	ADAM10/APOE/TIMP1/MYH9/RBMX	5
GO:0051960	regulation of nervous system development	25/266	896/17823	1.86952	0.00202	0.0514557	0.150159	CDH4/APP/MAP2/ADAM10/YWHAZ/CDH2/F2/SPP1/DBN1/STMN2/APOE/CSF1/CFL1/B2M/CTTN/ARHGDIA/NGF/COL3A1/FN1/VIM/SERPINF1/NRXN1/PDLIM5/TNFRSF12A/RTN4	25
GO:0042592	homeostatic process	43/266	1842/17823	1.56415	0.00204	0.051883	0.151421	RPS19/HNRNPA2B1/FKBP1A/RBP1/APP/GCKR/STMN1/PRNP/QSOX1/APOC3/CDH2/TF/LTF/F2/IGFBP5/SPP1/NPC2/APOE/CSF1/ADM/B2M/APOA1/SOD1/SLC9A3R1/ATP6V1G1/KNG1/COL2A1/RBP4/ALB/KRT1/MT1A/MT1E/CALM3/TXN/COL11A2/SERPINF1/ACTB/ACTG1/RGN/NEDD8/SH3BGRL3/PHPT1/SYBU	43
GO:0051384	response to glucocorticoid	8/266	152/17823	3.52651	0.00205	0.0520551	0.15205	IGFBP2/SDC1/ADM/SPARC/CALM3/PEBP1/SERPINF1/UBE2L3	8
GO:0006639	acylglycerol metabolic process	7/266	119/17823	3.9414	0.00207	0.0524802	0.153306	APOC3/APOE/APOA1/C3/APOH/FABP1/RGN	7
GO:0010817	regulation of hormone levels	17/266	518/17823	2.19897	0.00208	0.0526508	0.153933	RBP1/ENSA/SCG5/SPP1/FGB/ADM/APOA1/GRP/NGF/RBP4/AFP/SERPINA7/CHGA/PEBP1/LTBP4/PHPT1/SYBU	17
GO:0042327	positive regulation of phosphorylation	28/266	1049/17823	1.78847	0.0021	0.0529904	0.155183	APP/GCKR/SERPINF2/PSAP/PRNP/IGFBP3/THBS1/PEA15/CDH2/RARRES2/LTF/F2/FGB/CSF1/SOD1/PAK2/PIN1/C3/GREM1/NGF/CALM3/TXN/MMP9/IGFBP4/NRXN1/RPS27A/UBE2V1/CAVIN3	28
GO:0031348	negative regulation of defense response	9/266	188/17823	3.20763	0.0021	0.0529904	0.155183	RPS19/F2/APOE/APOA1/A2M/HTRA1/KRT1/SERPINF1/SPINK5	9
GO:0062012	regulation of small molecule metabolic p...	13/266	345/17823	2.52478	0.00212	0.0533326	0.15643	GCKR/ENO1/IGFBP3/APOC3/FAM3C/IGFBP5/APOE/ARPP19/SOD1/FABP1/IGFBP4/TMSB4X/RGN	13
GO:0018208	peptidyl-proline modification	5/266	61/17823	5.49211	0.00215	0.0533326	0.158293	FKBP1A/PPIA/PPIE/PIN1/PPIB	5
GO:0010901	regulation of very-low-density lipoprote...	2/266	5/17823	26.8015	0.00215	0.0533326	0.158293	APOC3/APOA1	2
GO:0018057	peptidyl-lysine oxidation	2/266	5/17823	26.8015	0.00215	0.0533326	0.158293	LOX/LOXL1	2
GO:0019732	antifungal humoral response	2/266	5/17823	26.8015	0.00215	0.0533326	0.158293	RARRES2/LTF	2
GO:0034756	regulation of iron ion transport	2/266	5/17823	26.8015	0.00215	0.0533326	0.158293	TF/B2M	2
GO:0045541	negative regulation of cholesterol biosy...	2/266	5/17823	26.8015	0.00215	0.0533326	0.158293	APOE/SOD1	2
GO:0090206	negative regulation of cholesterol metab...	2/266	5/17823	26.8015	0.00215	0.0533326	0.158293	APOE/SOD1	2
GO:0097114	NMDA glutamate receptor clustering	2/266	5/17823	26.8015	0.00215	0.0533326	0.158293	APOE/NRXN1	2
GO:0106119	negative reguation of sterol biosyntheti...	2/266	5/17823	26.8015	0.00215	0.0533326	0.158293	APOE/SOD1	2
GO:1903224	regulation of endodermal cell differenti...	2/266	5/17823	26.8015	0.00215	0.0533326	0.158293	COL5A2/COL5A1	2
GO:0006638	neutral lipid metabolic process	7/266	120/17823	3.90855	0.00217	0.0537459	0.159531	APOC3/APOE/APOA1/C3/APOH/FABP1/RGN	7
GO:0001934	positive regulation of protein phosphory...	27/266	1002/17823	1.80549	0.0022	0.0544052	0.16138	APP/SERPINF2/PSAP/PRNP/IGFBP3/THBS1/PEA15/CDH2/RARRES2/LTF/F2/FGB/CSF1/SOD1/PAK2/PIN1/C3/GREM1/NGF/CALM3/TXN/MMP9/IGFBP4/NRXN1/RPS27A/UBE2V1/CAVIN3	27
GO:2001236	regulation of extrinsic apoptotic signal...	8/266	154/17823	3.48071	0.00222	0.0548156	0.162609	THBS1/PEA15/FGB/CTTN/PAK2/COL2A1/SRPX/TNFRSF12A	8
GO:0050680	negative regulation of epithelial cell p...	7/266	121/17823	3.87625	0.00227	0.0557935	0.165664	THBS1/APOE/APOH/SPARC/SERPINF1/RGN/TNMD	7
GO:0000028	ribosomal small subunit assembly	3/266	18/17823	11.1673	0.00227	0.0557935	0.165664	RPS19/RPS10/RPS28	3
GO:0043691	reverse cholesterol transport	3/266	18/17823	11.1673	0.00227	0.0557935	0.165664	APOC3/APOE/APOA1	3
GO:0006996	organelle organization	77/266	3823/17823	1.34954	0.00228	0.0559538	0.166273	RPS19/HNRNPA2B1/TMSB15B/GSN/SERPINF2/STMN1/MAP2/DYNC1LI2/YWHAZ/CDH2/PPIA/DBN1/STMN2/APOE/SDC1/CFL1/SIPA1/DCTN2/PPP1R12A/APOA1/CTTN/SOD1/PFN1/ARHGDIA/PIN1/PDCD5/SLC9A3R1/STX7/STAM2/KRT14/PTMA/NPM1/TUBB/VIM/KRT19/CALM3/HIST1H1E/CHGA/F5/MMP9/HIST1H1B/HIST1H1C/MSN/MAP4/MARCKS/PEBP1/KRT9/MYH9/KRT2/RPS10/NRXN1/MTPN/ACTB/TMSB4X/RPS28/RPS27A/ACTG1/TMSB10/TPM4/UBE2L3/TUBB4B/SRPX/COL7A1/SPTAN1/CIRBP/ZYX/SU…	77
GO:0009991	response to extracellular stimulus	17/266	523/17823	2.17794	0.0023	0.0562613	0.167487	RPS19/RBP1/GSN/ENSA/PKM/IGFBP2/SPP1/APOE/ADM/SIPA1/APOA1/SOD1/SERPINC1/COL1A1/ALB/SPARC/POSTN	17
GO:0050776	regulation of immune response	28/266	1056/17823	1.77661	0.0023	0.0562613	0.167487	RPS19/FKBP1A/C4B/PRNP/LTF/F2/FGB/B2M/APOA1/A2M/PAK2/C3/STX7/COL1A1/COL2A1/COL3A1/KRT1/COL1A2/CD99/ACTB/RPS27A/ACTG1/UBE2V1/SUPT6H/BRK1/SPON2/SPINK5/PHPT1	28
GO:0006027	glycosaminoglycan catabolic process	5/266	62/17823	5.40353	0.00231	0.0562613	0.168093	ACAN/GPC1/SDC1/LUM/HSPG2	5
GO:0051057	positive regulation of small GTPase medi...	5/266	62/17823	5.40353	0.00231	0.0562613	0.168093	CSF1/APOA1/ARPP19/NGF/COL3A1	5
GO:0046578	regulation of Ras protein signal transdu...	10/266	228/17823	2.93876	0.00231	0.0562613	0.168093	TRIO/STMN1/APOC3/APOE/CSF1/APOA1/ARPP19/ARHGDIA/NGF/COL3A1	10
GO:0043408	regulation of MAPK cascade	22/266	759/17823	1.94214	0.00235	0.0570628	0.170507	APP/SERPINF2/PSAP/IGFBP3/THBS1/PEA15/CDH2/FGB/APOE/SOD1/PAK2/PIN1/SLC9A3R1/GREM1/NGF/FN1/IGFBP4/PEBP1/NRXN1/RPS27A/UBE2V1/CAVIN3	22
GO:0031401	positive regulation of protein modificat...	31/266	1212/17823	1.71379	0.00235	0.0570628	0.170507	FKBP1A/APP/SERPINF2/PSAP/PRNP/IGFBP3/THBS1/PEA15/CDH2/RARRES2/LTF/F2/FGB/CSF1/PPP1R12A/SOD1/PAK2/PIN1/C3/GREM1/NGF/CALM3/TXN/MMP9/HIST1H1B/IGFBP4/NRXN1/RPS27A/UBE2L3/UBE2V1/CAVIN3	31
GO:0044087	regulation of cellular component biogene...	26/266	959/17823	1.81658	0.00244	0.059159	0.175889	TMSB15B/APP/GSN/SERPINF2/STMN1/MAP2/THBS1/STMN2/APOE/SDC1/MMP3/APOA1/CTTN/PFN1/GREM1/NPM1/CHGA/MSN/MAP4/NRXN1/MTPN/TMSB4X/TMSB10/SPTAN1/BRK1/PDLIM5	26
GO:0000165	MAPK cascade	25/266	909/17823	1.84279	0.00245	0.0593121	0.176483	APP/SERPINF2/PSAP/IGFBP3/THBS1/PEA15/PABPN1/CDH2/FGB/APOE/APOA1/SOD1/PAK2/PIN1/SLC9A3R1/GREM1/NGF/FN1/IGFBP4/PEBP1/NRXN1/RPS27A/UBE2V1/SPTAN1/CAVIN3	25
GO:0008152	metabolic process	195/266	11605/17823	1.12587	0.00247	0.0597065	0.177667	RPS19/HNRNPA2B1/EEF1A1/FKBP1A/COL15A1/HNRNPM/TRIO/TMSB15B/ACAN/RBP1/APP/GSN/GCKR/SERPINF2/PSAP/EFEMP1/C4B/CSTB/ENSA/ENO1/HBB/PRNP/IGFBP3/QSOX1/THBS1/APOC3/PEA15/PABPN1/PKM/GKAP1/ADAM10/YWHAZ/KTN1/BMP1/RPL29/CDH2/CXCL8/GPC1/PPIA/YBX1/SCG5/RARRES2/TF/LTF/FAM3C/IGFBP2/F2/AHSG/IGFBP5/RPS3A/SPP1/GC/TGFBI/FGB/MTDH/NPC2/COL6A3/RPL14/APOE/PUS7/EIF4B/HBG2/PPIE/SDC1/CSF1/CFL1/MMP3/ADM/B2M/IGFBP6/PPP1R12A/A…	195
GO:0006879	cellular iron ion homeostasis	5/266	63/17823	5.31776	0.00248	0.0598584	0.178258	TF/LTF/SOD1/ATP6V1G1/NEDD8	5
GO:0007043	cell-cell junction assembly	7/266	123/17823	3.81322	0.00249	0.05992	0.178849	CDH4/CDH11/CDH2/MTDH/CDH13/PATJ/TLN1	7
GO:0043207	response to external biotic stimulus	27/266	1011/17823	1.78942	0.00249	0.05992	0.178849	RPS19/C4B/ENO1/STMN1/PABPN1/CXCL8/RARRES2/LTF/F2/FGB/MTDH/NPC2/CFL1/ADM/B2M/GRP/HTRA1/C3/HMGN2/VIM/SPARC/CHGA/LOXL1/COTL1/CCDC80/SPON2/SPINK5	27
GO:0042127	regulation of cell proliferation	38/266	1589/17823	1.60236	0.0025	0.0600709	0.179438	APP/SERPINF2/PRNP/IGFBP3/THBS1/ADAM10/CDH2/CXCL8/LTF/IGFBP2/F2/IGFBP5/APOE/CSF1/ADM/IGFBP6/TIMP1/HTRA1/PDCD5/SLC9A3R1/GREM1/NGF/APOH/FN1/RBP4/NPM1/SPARC/MMP9/SERPINF1/COL18A1/CDH13/RPS4X/SRPX/RGN/BRK1/TNMD/RTN4/CLEC11A	38
GO:0033273	response to vitamin	6/266	92/17823	4.36981	0.00255	0.061181	0.182372	RBP1/GSN/SPP1/COL1A1/SPARC/POSTN	6
GO:0006935	chemotaxis	19/266	622/17823	2.04674	0.00261	0.0625274	0.185866	RPS19/CDH4/APP/THBS1/ADAM10/CXCL8/GPC1/RARRES2/CSF1/APOA1/LECT2/GREM1/CHGA/CDH13/NRXN1/TMSB4X/SPTAN1/SPON2/PDLIM7	19
GO:0043931	ossification involved in bone maturation	3/266	19/17823	10.5795	0.00267	0.0633987	0.18933	LTF/GREM1/XYLT1	3
GO:0070734	histone H3-K27 methylation	3/266	19/17823	10.5795	0.00267	0.0633987	0.18933	HIST1H1E/HIST1H1C/SUPT6H	3
GO:0071636	positive regulation of transforming grow...	3/266	19/17823	10.5795	0.00267	0.0633987	0.18933	SERPINF2/THBS1/LUM	3
GO:0097062	dendritic spine maintenance	3/266	19/17823	10.5795	0.00267	0.0633987	0.18933	PRNP/APOE/CTTN	3
GO:1902884	positive regulation of response to oxida...	3/266	19/17823	10.5795	0.00267	0.0633987	0.18933	MMP3/SOD1/RGN	3
GO:0031347	regulation of defense response	22/266	767/17823	1.92188	0.00267	0.0633987	0.18933	RPS19/APP/C4B/LTF/F2/AHSG/FGB/APOE/MMP3/APOA1/A2M/HTRA1/PAK2/C3/KRT1/MMP9/SERPINF1/TMSB4X/RPS27A/UBE2V1/ZYX/SPINK5	22
GO:0042330	taxis	19/266	624/17823	2.04018	0.0027	0.0639225	0.19105	RPS19/CDH4/APP/THBS1/ADAM10/CXCL8/GPC1/RARRES2/CSF1/APOA1/LECT2/GREM1/CHGA/CDH13/NRXN1/TMSB4X/SPTAN1/SPON2/PDLIM7	19
GO:0032412	regulation of ion transmembrane transpor...	10/266	233/17823	2.8757	0.0027	0.0639225	0.19105	FKBP1A/APP/PRNP/SLC9A3R1/CALM3/MMP9/NRXN1/TMSB4X/AHNAK/RGN	10
GO:0061024	membrane organization	24/266	870/17823	1.84838	0.00286	0.0676111	0.200106	GSN/THBS1/YWHAZ/CDH2/PPIA/TF/APOE/CTTN/SOD1/C3/PDCD5/STX7/STAM2/CALM3/F5/COL5A1/MYH9/NRXN1/ACTB/RPS27A/ACTG1/COL7A1/RTN4/NSFL1C	24
GO:0010712	regulation of collagen metabolic process	4/266	40/17823	6.70038	0.00291	0.0684914	0.202895	SERPINF2/F2/CST3/VIM	4
GO:0046461	neutral lipid catabolic process	4/266	40/17823	6.70038	0.00291	0.0684914	0.202895	APOC3/APOE/APOA1/FABP1	4
GO:0046464	acylglycerol catabolic process	4/266	40/17823	6.70038	0.00291	0.0684914	0.202895	APOC3/APOE/APOA1/FABP1	4
GO:0044265	cellular macromolecule catabolic process	29/266	1126/17823	1.72567	0.00294	0.0690964	0.204559	RPS19/HNRNPM/YWHAZ/RPL29/GPC1/YBX1/RPS3A/RPL14/APOE/RPL4/CARHSP1/CST3/NPM1/VIM/RPL7/MSN/RPS10/RPL7A/RPS4X/RPS28/RPS27A/RPS21/UBE2L3/CIRBP/RGN/NEDD8/SERBP1/PCNP/NSFL1C	29
GO:0046364	monosaccharide biosynthetic process	6/266	95/17823	4.23182	0.003	0.0704038	0.207866	ENO1/FAM3C/ARPP19/RBP4/TPI1/RGN	6
GO:0006026	aminoglycan catabolic process	5/266	66/17823	5.07604	0.00304	0.0711351	0.210055	ACAN/GPC1/SDC1/LUM/HSPG2	5
GO:0042274	ribosomal small subunit biogenesis	5/266	66/17823	5.07604	0.00304	0.0711351	0.210055	RPS19/NPM1/RPS10/RPS28/RPS21	5
GO:1901699	cellular response to nitrogen compound	19/266	631/17823	2.01755	0.00305	0.0712655	0.210601	APP/PRNP/THBS1/PKM/GKAP1/RARRES2/AHSG/IGFBP5/MMP3/SOD1/ATP6V1G1/COL1A1/COL3A1/COL5A2/NPM1/COL1A2/VIM/COL6A1/ACTB	19
GO:0080090	regulation of primary metabolic process	112/266	6046/17823	1.24122	0.0031	0.0721198	0.213317	HNRNPA2B1/EEF1A1/FKBP1A/HNRNPM/TMSB15B/APP/GSN/GCKR/SERPINF2/PSAP/EFEMP1/C4B/CSTB/ENSA/ENO1/PRNP/IGFBP3/THBS1/APOC3/PEA15/PABPN1/YWHAZ/CDH2/YBX1/RARRES2/LTF/FAM3C/F2/AHSG/IGFBP5/SPP1/FGB/MTDH/NPC2/COL6A3/APOE/PUS7/EIF4B/PPIE/CSF1/PPP1R12A/APOA1/A2M/TIMP1/HTRA1/ARPP19/CARHSP1/SOD1/PAK2/PFN1/PIN1/C3/PDLIM1/PDCD5/SLC9A3R1/GREM1/EDF1/SERPINC1/CST3/KNG1/NGF/COL1A1/FN1/CLEC3B/SERPINA7/NPM1/FABP1/VIM/CA…	112
GO:0031936	negative regulation of chromatin silenci...	3/266	20/17823	10.0506	0.0031	0.0721198	0.213317	HIST1H1E/HIST1H1B/HIST1H1C	3
GO:0048025	negative regulation of mRNA splicing, vi...	3/266	20/17823	10.0506	0.0031	0.0721198	0.213317	HNRNPA2B1/RBMX/HNRNPK	3
GO:0002181	cytoplasmic translation	6/266	96/17823	4.18773	0.00316	0.0734096	0.216551	RPL29/EIF4B/RPS28/RPS21/EIF4H/TMA7	6
GO:1901575	organic substance catabolic process	47/266	2110/17823	1.4925	0.00317	0.0735358	0.217088	RPS19/EEF1A1/HNRNPM/ACAN/GCKR/ENO1/APOC3/PKM/YWHAZ/RPL29/GPC1/YBX1/RARRES2/RPS3A/SPP1/RPL14/APOE/SDC1/APOA1/TIMP1/RPL4/CARHSP1/PIN1/CST3/NPM1/FABP1/VIM/RPL7/MSN/BLVRB/RPS10/LUM/TPI1/RPL7A/RPS4X/RPS28/RPS27A/RPS21/UBE2L3/HSPG2/CIRBP/RGN/NEDD8/CES4A/SERBP1/PCNP/NSFL1C	47
GO:0030574	collagen catabolic process	4/266	41/17823	6.53695	0.00318	0.0736616	0.217623	COL15A1/MMP3/CST3/MMP9	4
GO:0010756	positive regulation of plasminogen activ...	2/266	6/17823	22.3346	0.0032	0.0738063	0.218693	ENO1/CLEC3B	2
GO:0010757	negative regulation of plasminogen activ...	2/266	6/17823	22.3346	0.0032	0.0738063	0.218693	SERPINF2/THBS1	2
GO:1900157	regulation of bone mineralization involv...	2/266	6/17823	22.3346	0.0032	0.0738063	0.218693	LTF/GREM1	2
GO:0045936	negative regulation of phosphate metabol...	17/266	541/17823	2.10548	0.00325	0.0747454	0.221354	FKBP1A/GCKR/ENSA/PRNP/IGFBP3/AHSG/APOE/ARPP19/PAK2/PIN1/SLC9A3R1/GREM1/NPM1/CALM3/PEBP1/RGN/PKIG	17
GO:0023014	signal transduction by protein phosphory...	25/266	929/17823	1.80312	0.00325	0.0747454	0.221354	APP/SERPINF2/PSAP/IGFBP3/THBS1/PEA15/PABPN1/CDH2/FGB/APOE/APOA1/SOD1/PAK2/PIN1/SLC9A3R1/GREM1/NGF/FN1/IGFBP4/PEBP1/NRXN1/RPS27A/UBE2V1/SPTAN1/CAVIN3	25
GO:0035556	intracellular signal transduction	59/266	2803/17823	1.41035	0.00329	0.0755574	0.223469	FKBP1A/TRIO/APP/GSN/SERPINF2/PSAP/TNS1/ENO1/STMN1/PRNP/IGFBP3/THBS1/APOC3/PEA15/PABPN1/CDH2/CXCL8/LTF/F2/IGFBP5/FGB/MTDH/APOE/CSF1/CFL1/ADM/SIPA1/APOA1/A2M/ARPP19/CARHSP1/SOD1/PAK2/ARHGDIA/PIN1/SLC9A3R1/GREM1/NGF/COL3A1/FN1/COL1A2/CALM3/TXN/CHGA/MMP9/IGFBP4/PEBP1/CDH13/NRXN1/HNRNPK/TMSB4X/RPS27A/UBE2V1/SPTAN1/RGN/PATJ/BRK1/CAVIN3/RTN4	59
GO:0010563	negative regulation of phosphorus metabo...	17/266	542/17823	2.10159	0.00331	0.0759084	0.224523	FKBP1A/GCKR/ENSA/PRNP/IGFBP3/AHSG/APOE/ARPP19/PAK2/PIN1/SLC9A3R1/GREM1/NPM1/CALM3/PEBP1/RGN/PKIG	17
GO:0007507	heart development	17/266	543/17823	2.09772	0.00337	0.0771744	0.227666	FKBP1A/ACAN/THBS1/ADM/PIN1/GREM1/COL2A1/COL3A1/RBP4/SPARC/COL11A1/COL5A1/LOX/BASP1/LTBP1/PDLIM5/RTN4	17
GO:0006886	intracellular protein transport	29/266	1137/17823	1.70898	0.00338	0.0772935	0.228187	RPS19/HNRNPA2B1/GCKR/PRNP/PABPN1/YWHAZ/RPL29/SCG5/RPS3A/RPL14/CTTN/RPL4/PDCD5/STX7/STAM2/NPM1/TXN/RPL7/RPS10/RPL7A/RPS4X/RPS28/RPS27A/RPS21/UBE2L3/NUCB1/LTBP2/PKIG/SUPT6H	29
GO:0090090	negative regulation of canonical Wnt sig...	7/266	130/17823	3.60789	0.00339	0.0774122	0.228708	CDH2/IGFBP2/APOE/IGFBP6/SLC9A3R1/GREM1/IGFBP4	7
GO:1990138	neuron projection extension	8/266	165/17823	3.24867	0.0034	0.0775306	0.229228	CDH4/MAP2/APOE/CTTN/FN1/POSTN/TNFRSF12A/RTN4	8
GO:0051187	cofactor catabolic process	5/266	68/17823	4.92675	0.00346	0.0787872	0.232333	HBB/HBG2/BLVRB/HBA1/PXDN	5
GO:0033344	cholesterol efflux	4/266	42/17823	6.38131	0.00348	0.0790191	0.233363	APOC3/NPC2/APOE/APOA1	4
GO:0071675	regulation of mononuclear cell migration	4/266	42/17823	6.38131	0.00348	0.0790191	0.233363	THBS1/RARRES2/CSF1/GREM1	4
GO:0048259	regulation of receptor-mediated endocyto...	6/266	98/17823	4.10227	0.0035	0.0793613	0.23439	APP/APOC3/TF/B2M/GREM1/HNRNPK	6
GO:0034764	positive regulation of transmembrane tra...	9/266	203/17823	2.97061	0.00352	0.0795906	0.235414	GKAP1/RARRES2/F2/ARPP19/C3/SLC9A3R1/CALM3/TMSB4X/RGN	9
GO:0050768	negative regulation of neurogenesis	11/266	282/17823	2.61362	0.00352	0.0795906	0.235414	APP/MAP2/F2/SPP1/STMN2/APOE/B2M/ARHGDIA/COL3A1/VIM/RTN4	11
GO:0050921	positive regulation of chemotaxis	7/266	131/17823	3.58035	0.00354	0.0799305	0.236435	THBS1/ADAM10/CXCL8/RARRES2/CSF1/CDH13/TMSB4X	7
GO:0015669	gas transport	3/266	21/17823	9.57197	0.00358	0.080495	0.23847	HBB/HBG2/HBA1	3
GO:0044342	type B pancreatic cell proliferation	3/266	21/17823	9.57197	0.00358	0.080495	0.23847	IGFBP3/IGFBP5/IGFBP4	3
GO:0070977	bone maturation	3/266	21/17823	9.57197	0.00358	0.080495	0.23847	LTF/GREM1/XYLT1	3
GO:0009914	hormone transport	12/266	325/17823	2.47398	0.00366	0.082179	0.242506	ENSA/SCG5/SPP1/FGB/ADM/GRP/RBP4/SERPINA7/CHGA/LTBP4/PHPT1/SYBU	12
GO:0071230	cellular response to amino acid stimulus	5/266	69/17823	4.85534	0.00368	0.082513	0.243509	COL1A1/COL3A1/COL5A2/COL1A2/COL6A1	5
GO:0010675	regulation of cellular carbohydrate meta...	7/266	132/17823	3.55323	0.00369	0.0826221	0.244009	GCKR/IGFBP3/FAM3C/IGFBP5/ARPP19/IGFBP4/RGN	7
GO:0051171	regulation of nitrogen compound metaboli...	109/266	5884/17823	1.24123	0.0037	0.082731	0.244509	HNRNPA2B1/EEF1A1/FKBP1A/HNRNPM/TMSB15B/APP/GSN/GCKR/SERPINF2/PSAP/EFEMP1/C4B/CSTB/ENSA/ENO1/HBB/PRNP/IGFBP3/THBS1/PEA15/PABPN1/YWHAZ/CDH2/YBX1/RARRES2/LTF/F2/AHSG/IGFBP5/SPP1/FGB/MTDH/COL6A3/APOE/PUS7/EIF4B/PPIE/CSF1/PPP1R12A/APOA1/A2M/TIMP1/HTRA1/ARPP19/CARHSP1/SOD1/PAK2/PFN1/PIN1/C3/PDLIM1/PDCD5/SLC9A3R1/GREM1/EDF1/SERPINC1/CST3/KNG1/NGF/COL1A1/FN1/CLEC3B/SERPINA7/NPM1/FABP1/VIM/CALM3/HIST1H1E/…	109
GO:0009607	response to biotic stimulus	27/266	1042/17823	1.73618	0.00377	0.0841792	0.247987	RPS19/C4B/ENO1/STMN1/PABPN1/CXCL8/RARRES2/LTF/F2/FGB/MTDH/NPC2/CFL1/ADM/B2M/GRP/HTRA1/C3/HMGN2/VIM/SPARC/CHGA/LOXL1/COTL1/CCDC80/SPON2/SPINK5	27
GO:0071622	regulation of granulocyte chemotaxis	4/266	43/17823	6.23291	0.00379	0.0845086	0.248975	THBS1/CXCL8/RARRES2/CSF1	4
GO:0031325	positive regulation of cellular metaboli...	66/266	3238/17823	1.36573	0.00391	0.0870637	0.254849	HNRNPA2B1/FKBP1A/APP/GSN/GCKR/SERPINF2/PSAP/ENO1/HBB/PRNP/IGFBP3/THBS1/PEA15/CDH2/YBX1/RARRES2/LTF/F2/SPP1/FGB/MTDH/APOE/CSF1/PPP1R12A/APOA1/ARPP19/SOD1/PAK2/PIN1/C3/PDLIM1/PDCD5/GREM1/EDF1/NGF/COL1A1/FN1/CLEC3B/NPM1/FABP1/VIM/CALM3/HIST1H1E/TXN/MMP9/HIST1H1B/HIST1H1C/IGFBP4/MSN/PEBP1/MYH9/RBMX/LUM/CDH13/NRXN1/HNRNPK/TMSB4X/RPS4X/RPS27A/UBE2L3/UBE2V1/CIRBP/RGN/SUPT6H/CAVIN3/SPON1	66
GO:0043254	regulation of protein complex assembly	15/266	460/17823	2.18491	0.00397	0.0882777	0.257752	TMSB15B/GSN/STMN1/MAP2/STMN2/APOE/MMP3/CTTN/PFN1/MSN/MTPN/TMSB4X/TMSB10/SPTAN1/BRK1	15
GO:0051056	regulation of small GTPase mediated sign...	12/266	329/17823	2.44391	0.00404	0.0895867	0.26111	TRIO/STMN1/APOC3/APOE/CSF1/SIPA1/APOA1/A2M/ARPP19/ARHGDIA/NGF/COL3A1	12
GO:0060249	anatomical structure homeostasis	14/266	416/17823	2.25493	0.00404	0.0895867	0.26111	HNRNPA2B1/TF/LTF/SPP1/CSF1/B2M/SOD1/COL2A1/RBP4/ALB/KRT1/COL11A2/ACTB/ACTG1	14
GO:0051591	response to cAMP	6/266	101/17823	3.98042	0.00406	0.0899064	0.262064	APP/IGFBP5/SDC1/COL1A1/SPARC/PEBP1	6
GO:0048639	positive regulation of developmental gro...	8/266	170/17823	3.15312	0.00407	0.090004	0.26254	CDH4/CSF1/PIN1/NGF/FN1/PPIB/BASP1/TNFRSF12A	8
GO:0150077	regulation of neuroinflammatory response	3/266	22/17823	9.13688	0.0041	0.0905431	0.263964	APP/MMP3/MMP9	3
GO:0060627	regulation of vesicle-mediated transport	16/266	508/17823	2.11035	0.00416	0.091681	0.266797	APP/C4B/MAP2/APOC3/TF/AHSG/FGB/APOE/SDC1/B2M/C3/GREM1/CALM3/MSN/CDH13/HNRNPK	16
GO:0030512	negative regulation of transforming grow...	5/266	71/17823	4.71857	0.00417	0.091681	0.267267	HTRA1/PIN1/FBN2/RPS27A/LTBP1	5
GO:1903312	negative regulation of mRNA metabolic pr...	5/266	71/17823	4.71857	0.00417	0.091681	0.267267	HNRNPA2B1/YBX1/RBMX/HNRNPK/CIRBP	5
GO:0044344	cellular response to fibroblast growth f...	7/266	135/17823	3.47427	0.00418	0.091681	0.267736	HNRNPM/THBS1/CXCL8/GPC1/COL1A1/NRXN1/POSTN	7
GO:1905952	regulation of lipid localization	7/266	135/17823	3.47427	0.00418	0.091681	0.267736	THBS1/APOC3/SPP1/APOE/APOA1/C3/HNRNPK	7
GO:0002064	epithelial cell development	9/266	209/17823	2.88533	0.00425	0.0930895	0.271005	SDC1/PPP1R12A/SOD1/SLC9A3R1/VIM/MSN/KRT2/COL18A1/TNMD	9
GO:0005996	monosaccharide metabolic process	11/266	290/17823	2.54152	0.00435	0.0951503	0.275624	GCKR/ENO1/IGFBP3/PKM/FAM3C/IGFBP5/ARPP19/RBP4/IGFBP4/TPI1/RGN	11
GO:0032914	positive regulation of transforming grow...	2/266	7/17823	19.1439	0.00444	0.0956888	0.279731	THBS1/LUM	2
GO:0043152	induction of bacterial agglutination	2/266	7/17823	19.1439	0.00444	0.0956888	0.279731	FGB/SPON2	2
GO:0046836	glycolipid transport	2/266	7/17823	19.1439	0.00444	0.0956888	0.279731	PSAP/NPC2	2
GO:0071694	maintenance of protein location in extra...	2/266	7/17823	19.1439	0.00444	0.0956888	0.279731	FBN2/LTBP1	2
GO:0090647	modulation of age-related behavioral dec...	2/266	7/17823	19.1439	0.00444	0.0956888	0.279731	APP/PRNP	2
GO:0098532	histone H3-K27 trimethylation	2/266	7/17823	19.1439	0.00444	0.0956888	0.279731	HIST1H1E/HIST1H1C	2
GO:1900004	negative regulation of serine-type endop...	2/266	7/17823	19.1439	0.00444	0.0956888	0.279731	SPINK6/SPINK5	2
GO:1902572	negative regulation of serine-type pepti...	2/266	7/17823	19.1439	0.00444	0.0956888	0.279731	SPINK6/SPINK5	2
GO:1990048	anterograde neuronal dense core vesicle ...	2/266	7/17823	19.1439	0.00444	0.0956888	0.279731	MAP2/SYBU	2
GO:2000427	positive regulation of apoptotic cell cl...	2/266	7/17823	19.1439	0.00444	0.0956888	0.279731	C4B/C3	2
GO:2000542	negative regulation of gastrulation	2/266	7/17823	19.1439	0.00444	0.0956888	0.279731	COL5A2/COL5A1	2
GO:0019731	antibacterial humoral response	4/266	45/17823	5.95589	0.00447	0.0962066	0.28109	LTF/FGB/SPON2/SPINK5	4
GO:0009612	response to mechanical stimulus	9/266	211/17823	2.85798	0.00453	0.097238	0.283792	THBS1/IGFBP2/ARHGDIA/COL1A1/COL3A1/COL11A1/NRXN1/MTPN/POSTN	9
GO:0010632	regulation of epithelial cell migration	9/266	211/17823	2.85798	0.00453	0.097238	0.283792	THBS1/APOE/PFN1/APOH/SPARC/MMP9/SERPINF1/TMSB4X/RTN4	9
GO:0051640	organelle localization	20/266	705/17823	1.90082	0.00466	0.0998953	0.289578	MAP2/DYNC1LI2/YWHAZ/CDH2/DCTN2/SLC9A3R1/STX7/ALB/NPM1/TUBB/CALM3/CHGA/F5/MAP4/MYH9/NRXN1/TUBB4B/COL7A1/SYBU/NSFL1C	20
GO:0019430	removal of superoxide radicals	3/266	23/17823	8.73962	0.00467	0.0999765	0.290019	FBLN5/SOD1/RGN	3
GO:1903845	negative regulation of cellular response...	5/266	73/17823	4.5893	0.00469	0.100271	0.2909	HTRA1/PIN1/FBN2/RPS27A/LTBP1	5
GO:0010638	positive regulation of organelle organiz...	18/266	609/17823	1.98041	0.00471	0.100565	0.291778	HNRNPA2B1/GSN/SERPINF2/YWHAZ/STMN2/SDC1/CFL1/APOA1/CTTN/PFN1/PDCD5/MMP9/HIST1H1B/MSN/PEBP1/UBE2L3/BRK1/NSFL1C	18
GO:0051707	response to other organism	26/266	1009/17823	1.72656	0.00478	0.101925	0.294836	RPS19/C4B/ENO1/STMN1/PABPN1/CXCL8/RARRES2/LTF/F2/FGB/MTDH/NPC2/CFL1/ADM/B2M/HTRA1/C3/HMGN2/VIM/SPARC/CHGA/LOXL1/COTL1/CCDC80/SPON2/SPINK5	26
GO:0019216	regulation of lipid metabolic process	13/266	380/17823	2.29223	0.00482	0.102642	0.296572	PSAP/APOC3/RARRES2/F2/NPC2/APOE/APOA1/SOD1/C3/EDF1/FABP1/RGN/GOLM1	13
GO:0044764	multi-organism cellular process	4/266	46/17823	5.82641	0.00484	0.102932	0.297436	PPIA/LTF/F2/ALB	4
GO:0032368	regulation of lipid transport	6/266	105/17823	3.82879	0.00491	0.104282	0.300446	THBS1/APOC3/SPP1/APOE/APOA1/HNRNPK	6
GO:0042326	negative regulation of phosphorylation	14/266	426/17823	2.202	0.00497	0.105418	0.303005	GCKR/PRNP/IGFBP3/AHSG/APOE/PAK2/PIN1/SLC9A3R1/GREM1/NPM1/CALM3/PEBP1/RGN/PKIG	14
GO:0034332	adherens junction organization	7/266	140/17823	3.35019	0.00509	0.107679	0.308067	CDH4/CDH11/THBS1/CDH2/CTTN/GREM1/CDH13	7
GO:0035023	regulation of Rho protein signal transdu...	7/266	140/17823	3.35019	0.00509	0.107679	0.308067	TRIO/STMN1/APOC3/APOE/APOA1/ARHGDIA/COL3A1	7
GO:0006024	glycosaminoglycan biosynthetic process	6/266	106/17823	3.79267	0.00514	0.108594	0.310154	ACAN/GPC1/SDC1/LUM/HSPG2/XYLT1	6
GO:0050792	regulation of viral process	8/266	177/17823	3.02842	0.00518	0.109296	0.311815	GSN/CXCL8/PPIA/LTF/APOE/PPIE/CFL1/PPIB	8
GO:0016032	viral process	20/266	713/17823	1.87949	0.00526	0.110839	0.315114	GSN/PABPN1/CXCL8/PPIA/LTF/APOE/PPIE/CFL1/B2M/PAK2/NPM1/VIM/KRT19/PPIB/HNRNPK/RPS27A/EIF4H/ZYX/SUPT6H/TLN1	20
GO:0010758	regulation of macrophage chemotaxis	3/266	24/17823	8.37547	0.00528	0.11097	0.315933	THBS1/RARRES2/CSF1	3
GO:1903010	regulation of bone development	3/266	24/17823	8.37547	0.00528	0.11097	0.315933	LTF/GREM1/RGN	3
GO:0046683	response to organophosphorus	7/266	141/17823	3.32643	0.00529	0.111035	0.316342	APP/IGFBP5/SDC1/SOD1/COL1A1/SPARC/PEBP1	7
GO:0045926	negative regulation of growth	10/266	257/17823	2.60715	0.00539	0.112986	0.320406	ENO1/MAP2/IGFBP5/SPP1/SIPA1/GREM1/RBP4/MT1A/MT1E/RTN4	10
GO:0042692	muscle cell differentiation	12/266	342/17823	2.35101	0.00547	0.114514	0.323623	CDH2/IGFBP5/SDC1/ADM/PIN1/GREM1/KRT19/MYH9/MTPN/ACTG1/SUPT6H/PDLIM5	12
GO:0001935	endothelial cell proliferation	7/266	142/17823	3.303	0.0055	0.114844	0.324821	THBS1/APOE/APOA1/APOH/SPARC/CDH13/TNMD	7
GO:0071774	response to fibroblast growth factor	7/266	142/17823	3.303	0.0055	0.114844	0.324821	HNRNPM/THBS1/CXCL8/GPC1/COL1A1/NRXN1/POSTN	7
GO:0006953	acute-phase response	4/266	48/17823	5.58365	0.00564	0.117462	0.330358	SERPINF2/F2/AHSG/FN1	4
GO:0010596	negative regulation of endothelial cell ...	4/266	48/17823	5.58365	0.00564	0.117462	0.330358	THBS1/APOE/APOH/SERPINF1	4
GO:0033993	response to lipid	24/266	919/17823	1.74983	0.00565	0.117519	0.33075	RBP1/THBS1/PABPN1/CXCL8/LTF/IGFBP2/SPP1/MTDH/SDC1/ADM/COL1A1/RBP4/VIM/SPARC/CALM3/MSN/LOX/PEBP1/SERPINF1/UFM1/UBE2L3/LOXL1/POSTN/SPON2	24
GO:0072593	reactive oxygen species metabolic proces...	10/266	259/17823	2.58702	0.00569	0.118198	0.332313	HBB/THBS1/F2/HBG2/MMP3/FBLN5/SOD1/HBA1/RGN/PXDN	10
GO:0051961	negative regulation of nervous system de...	11/266	301/17823	2.44864	0.00572	0.118668	0.333481	APP/MAP2/F2/SPP1/STMN2/APOE/B2M/ARHGDIA/COL3A1/VIM/RTN4	11
GO:0045859	regulation of protein kinase activity	21/266	769/17823	1.82975	0.00579	0.119185	0.33619	APP/PRNP/THBS1/PEA15/LTF/APOE/CSF1/SOD1/PAK2/SLC9A3R1/GREM1/NGF/NPM1/CALM3/TXN/NRXN1/ACTB/RPS27A/UBE2V1/RGN/PKIG	21
GO:1901566	organonitrogen compound biosynthetic pro...	41/266	1839/17823	1.49383	0.00584	0.119185	0.338112	RPS19/EEF1A1/ACAN/APP/GCKR/ENO1/THBS1/PKM/RPL29/GPC1/IGFBP5/RPS3A/RPL14/APOE/PUS7/EIF4B/SDC1/ADM/APOA1/RPL4/NPM1/DBI/VIM/RPL7/MAN1A1/RPS10/LUM/MTPN/TPI1/HNRNPK/TMSB4X/RPL7A/RPS4X/RPS28/RPS27A/RPS21/HSPG2/CIRBP/EIF4H/XYLT1/TMA7	41
GO:0002158	osteoclast proliferation	2/266	8/17823	16.7509	0.00586	0.119185	0.338877	CSF1/GREM1	2
GO:0021684	cerebellar granular layer formation	2/266	8/17823	16.7509	0.00586	0.119185	0.338877	NRXN1/MTPN	2
GO:0021707	cerebellar granule cell differentiation	2/266	8/17823	16.7509	0.00586	0.119185	0.338877	NRXN1/MTPN	2
GO:0032253	dense core granule localization	2/266	8/17823	16.7509	0.00586	0.119185	0.338877	MAP2/SYBU	2
GO:0051683	establishment of Golgi localization	2/266	8/17823	16.7509	0.00586	0.119185	0.338877	YWHAZ/SLC9A3R1	2
GO:0071692	protein localization to extracellular re...	2/266	8/17823	16.7509	0.00586	0.119185	0.338877	FBN2/LTBP1	2
GO:0090209	negative regulation of triglyceride meta...	2/266	8/17823	16.7509	0.00586	0.119185	0.338877	APOC3/APOE	2
GO:0099519	dense core granule cytoskeletal transpor...	2/266	8/17823	16.7509	0.00586	0.119185	0.338877	MAP2/SYBU	2
GO:1901950	dense core granule transport	2/266	8/17823	16.7509	0.00586	0.119185	0.338877	MAP2/SYBU	2
GO:1905906	regulation of amyloid fibril formation	2/266	8/17823	16.7509	0.00586	0.119185	0.338877	APP/APOE	2
GO:0002688	regulation of leukocyte chemotaxis	6/266	109/17823	3.68828	0.00588	0.119185	0.339641	THBS1/ADAM10/CXCL8/RARRES2/CSF1/GREM1	6
GO:0051261	protein depolymerization	6/266	109/17823	3.68828	0.00588	0.119185	0.339641	GSN/STMN1/STMN2/CFL1/MTPN/SPTAN1	6
GO:1904035	regulation of epithelial cell apoptotic ...	5/266	77/17823	4.35089	0.00588	0.119185	0.339641	GSN/THBS1/FGB/CAST/COL18A1	5
GO:0002685	regulation of leukocyte migration	8/266	181/17823	2.96149	0.00591	0.119185	0.340783	APP/THBS1/ADAM10/CXCL8/RARRES2/CSF1/GREM1/MSN	8
GO:0042445	hormone metabolic process	9/266	220/17823	2.74106	0.00592	0.119185	0.341163	RBP1/SCG5/SPP1/ADM/APOA1/NGF/RBP4/AFP/PEBP1	9
GO:0006735	NADH regeneration	3/266	25/17823	8.04045	0.00593	0.119185	0.341543	ENO1/PKM/TPI1	3
GO:0032967	positive regulation of collagen biosynth...	3/266	25/17823	8.04045	0.00593	0.119185	0.341543	SERPINF2/F2/VIM	3
GO:0033119	negative regulation of RNA splicing	3/266	25/17823	8.04045	0.00593	0.119185	0.341543	HNRNPA2B1/RBMX/HNRNPK	3
GO:0048799	animal organ maturation	3/266	25/17823	8.04045	0.00593	0.119185	0.341543	LTF/GREM1/XYLT1	3
GO:0061621	canonical glycolysis	3/266	25/17823	8.04045	0.00593	0.119185	0.341543	ENO1/PKM/TPI1	3
GO:0061718	glucose catabolic process to pyruvate	3/266	25/17823	8.04045	0.00593	0.119185	0.341543	ENO1/PKM/TPI1	3
GO:0071450	cellular response to oxygen radical	3/266	25/17823	8.04045	0.00593	0.119185	0.341543	FBLN5/SOD1/RGN	3
GO:0071451	cellular response to superoxide	3/266	25/17823	8.04045	0.00593	0.119185	0.341543	FBLN5/SOD1/RGN	3
GO:0045862	positive regulation of proteolysis	12/266	346/17823	2.32383	0.00598	0.12004	0.343434	APP/GSN/ENO1/APOE/C3/PDCD5/NGF/FN1/CLEC3B/MYH9/RGN/SPON1	12
GO:0090303	positive regulation of wound healing	4/266	49/17823	5.46969	0.00607	0.121695	0.34681	SERPINF2/THBS1/F2/APOH	4
GO:0090287	regulation of cellular response to growt...	10/266	262/17823	2.5574	0.00615	0.123145	0.349782	THBS1/GPC1/HTRA1/PIN1/GREM1/FBN2/NRXN1/RPS27A/LTBP1/LTBP4	10
GO:0045665	negative regulation of neuron differenti...	9/266	222/17823	2.71637	0.00627	0.125237	0.354189	APP/MAP2/SPP1/STMN2/APOE/B2M/ARHGDIA/VIM/RTN4	9
GO:0097191	extrinsic apoptotic signaling pathway	9/266	222/17823	2.71637	0.00627	0.125237	0.354189	THBS1/PEA15/FGB/CTTN/PAK2/NGF/COL2A1/SRPX/TNFRSF12A	9
GO:0051173	positive regulation of nitrogen compound...	63/266	3126/17823	1.35036	0.00635	0.126677	0.357095	HNRNPA2B1/FKBP1A/APP/GSN/SERPINF2/PSAP/ENO1/HBB/PRNP/IGFBP3/THBS1/PEA15/CDH2/YBX1/RARRES2/LTF/F2/SPP1/FGB/MTDH/APOE/CSF1/PPP1R12A/SOD1/PAK2/PIN1/C3/PDLIM1/PDCD5/GREM1/EDF1/NGF/COL1A1/FN1/CLEC3B/NPM1/VIM/CALM3/HIST1H1E/TXN/MMP9/HIST1H1B/HIST1H1C/IGFBP4/MSN/PEBP1/MYH9/RBMX/LUM/CDH13/NRXN1/MTPN/HNRNPK/TMSB4X/RPS4X/RPS27A/UBE2L3/UBE2V1/CIRBP/RGN/SUPT6H/CAVIN3/SPON1	63
GO:0008277	regulation of G protein-coupled receptor...	7/266	146/17823	3.21251	0.00638	0.127118	0.358178	STMN1/CXCL8/F2/ADM/GRP/C3/CHGA	7
GO:0006023	aminoglycan biosynthetic process	6/266	111/17823	3.62182	0.00642	0.127641	0.359616	ACAN/GPC1/SDC1/LUM/HSPG2/XYLT1	6
GO:0009628	response to abiotic stimulus	28/266	1138/17823	1.6486	0.00643	0.127641	0.359974	APP/ENO1/THBS1/PKM/IGFBP2/ADM/SIPA1/SOD1/ARHGDIA/PDLIM1/ATP6V1G1/COL1A1/COL3A1/KRT14/NPM1/FABP1/SPARC/TXN/COL11A1/PEBP1/SERPINF1/COL18A1/NRXN1/MTPN/RPS27A/CIRBP/POSTN/SDF4	28
GO:0007265	Ras protein signal transduction	14/266	439/17823	2.13679	0.00643	0.127641	0.359974	TRIO/STMN1/APOC3/APOE/CSF1/CFL1/APOA1/ARPP19/ARHGDIA/NGF/COL3A1/COL1A2/CDH13/BRK1	14
GO:0030834	regulation of actin filament depolymeriz...	4/266	50/17823	5.3603	0.00652	0.129109	0.363183	GSN/CFL1/MTPN/SPTAN1	4
GO:1990090	cellular response to nerve growth factor...	4/266	50/17823	5.3603	0.00652	0.129109	0.363183	APP/DYNC1LI2/STMN2/NGF	4
GO:0048545	response to steroid hormone	13/266	395/17823	2.20519	0.00661	0.130485	0.366359	THBS1/IGFBP2/SPP1/SDC1/ADM/COL1A1/SPARC/CALM3/LOX/PEBP1/SERPINF1/UFM1/UBE2L3	13
GO:0051668	localization within membrane	7/266	147/17823	3.19066	0.00661	0.130485	0.366359	GSN/ADAM10/CDH2/APOE/STX7/CDH13/NRXN1	7
GO:0010714	positive regulation of collagen metaboli...	3/266	26/17823	7.7312	0.00663	0.130485	0.367061	SERPINF2/F2/VIM	3
GO:0061615	glycolytic process through fructose-6-ph...	3/266	26/17823	7.7312	0.00663	0.130485	0.367061	ENO1/PKM/TPI1	3
GO:0061620	glycolytic process through glucose-6-pho...	3/266	26/17823	7.7312	0.00663	0.130485	0.367061	ENO1/PKM/TPI1	3
GO:0051146	striated muscle cell differentiation	10/266	265/17823	2.52844	0.00665	0.130718	0.367761	CDH2/IGFBP5/SDC1/PIN1/GREM1/KRT19/MYH9/MTPN/ACTG1/PDLIM5	10
GO:0043534	blood vessel endothelial cell migration	6/266	112/17823	3.58949	0.0067	0.13138	0.369504	THBS1/APOE/APOA1/GREM1/MYH9/TMSB4X	6
GO:0090101	negative regulation of transmembrane rec...	6/266	112/17823	3.58949	0.0067	0.13138	0.369504	HTRA1/PIN1/GREM1/FBN2/RPS27A/LTBP1	6
GO:0031032	actomyosin structure organization	8/266	185/17823	2.89746	0.00672	0.131452	0.370199	SERPINF2/STMN1/APOA1/PFN1/KRT19/MYH9/ACTG1/ZYX	8
GO:0006468	protein phosphorylation	42/266	1911/17823	1.47261	0.00672	0.131452	0.370199	TRIO/APP/SERPINF2/PSAP/EFEMP1/PRNP/IGFBP3/THBS1/PEA15/PABPN1/ADAM10/CDH2/RARRES2/LTF/F2/FGB/APOE/CSF1/CFL1/APOA1/SOD1/PAK2/PIN1/C3/SLC9A3R1/GREM1/NGF/FN1/NPM1/CALM3/TXN/MMP9/IGFBP4/PEBP1/NRXN1/ACTB/RPS27A/UBE2V1/SPTAN1/RGN/PKIG/CAVIN3	42
GO:0019725	cellular homeostasis	24/266	933/17823	1.72357	0.00677	0.13227	0.371929	FKBP1A/APP/GCKR/PRNP/QSOX1/TF/LTF/F2/APOE/ADM/SOD1/SLC9A3R1/ATP6V1G1/KNG1/MT1A/MT1E/CALM3/TXN/SERPINF1/RGN/NEDD8/SH3BGRL3/PHPT1/SYBU	24
GO:0006457	protein folding	9/266	225/17823	2.68015	0.00683	0.13328	0.373993	FKBP1A/PPIA/CANX/TBCA/PPIE/B2M/PDCD5/PPIB/LTBP4	9
GO:0031099	regeneration	8/266	186/17823	2.88188	0.00693	0.135068	0.377402	GSN/PKM/SPP1/ADM/APOA1/MTPN/POSTN/RGN	8
GO:0055082	cellular chemical homeostasis	21/266	782/17823	1.79933	0.00696	0.135489	0.378417	FKBP1A/APP/GCKR/PRNP/TF/LTF/F2/APOE/ADM/SOD1/SLC9A3R1/ATP6V1G1/KNG1/MT1A/MT1E/CALM3/SERPINF1/RGN/NEDD8/PHPT1/SYBU	21
GO:0035904	aorta development	4/266	51/17823	5.2552	0.00699	0.135908	0.37943	COL3A1/LOX/LOXL1/LTBP1	4
GO:0051495	positive regulation of cytoskeleton orga...	9/266	226/17823	2.66829	0.00702	0.136327	0.380438	GSN/SERPINF2/STMN2/CFL1/APOA1/CTTN/PFN1/BRK1/NSFL1C	9
GO:1904062	regulation of cation transmembrane trans...	11/266	310/17823	2.37755	0.00708	0.137326	0.382446	FKBP1A/APP/PRNP/F2/SLC9A3R1/CALM3/MMP9/NRXN1/TMSB4X/AHNAK/RGN	11
GO:0010770	positive regulation of cell morphogenesi...	7/266	149/17823	3.14783	0.00711	0.137412	0.383446	CDH4/FGB/APOA1/ARHGDIA/NGF/FN1/TNFRSF12A	7
GO:0031214	biomineral tissue development	7/266	149/17823	3.14783	0.00711	0.137412	0.383446	LTF/AHSG/SPP1/GREM1/COL1A1/CLEC3B/FBN2	7
GO:0016310	phosphorylation	49/266	2318/17823	1.41639	0.00711	0.137412	0.383446	TRIO/APP/GCKR/SERPINF2/PSAP/EFEMP1/ENO1/PRNP/IGFBP3/THBS1/PEA15/PABPN1/PKM/GKAP1/ADAM10/YWHAZ/CDH2/RARRES2/LTF/F2/AHSG/FGB/APOE/CSF1/CFL1/APOA1/SOD1/PAK2/PIN1/C3/SLC9A3R1/GREM1/NGF/FN1/NPM1/CALM3/TXN/MMP9/IGFBP4/PEBP1/NRXN1/TPI1/ACTB/RPS27A/UBE2V1/SPTAN1/RGN/PKIG/CAVIN3	49
GO:0097190	apoptotic signaling pathway	17/266	586/17823	1.9438	0.00712	0.13744	0.383778	GSN/ENO1/THBS1/PEA15/YWHAZ/FGB/CTTN/SOD1/PAK2/PDCD5/SLC9A3R1/NGF/COL2A1/MMP9/HNRNPK/SRPX/TNFRSF12A	17
GO:0031667	response to nutrient levels	15/266	491/17823	2.04696	0.00714	0.137661	0.384442	RBP1/GSN/ENSA/PKM/IGFBP2/SPP1/APOE/ADM/APOA1/SOD1/SERPINC1/COL1A1/ALB/SPARC/POSTN	15
GO:0090092	regulation of transmembrane receptor pro...	9/266	227/17823	2.65654	0.00722	0.139037	0.387082	FKBP1A/THBS1/HTRA1/PIN1/GREM1/FBN2/RPS27A/LTBP1/LTBP4	9
GO:0006807	nitrogen compound metabolic process	173/266	10258/17823	1.13001	0.00726	0.13964	0.388393	RPS19/HNRNPA2B1/EEF1A1/FKBP1A/HNRNPM/TRIO/TMSB15B/ACAN/APP/GSN/GCKR/SERPINF2/PSAP/EFEMP1/C4B/CSTB/ENSA/ENO1/HBB/PRNP/IGFBP3/QSOX1/THBS1/APOC3/PEA15/PABPN1/PKM/ADAM10/YWHAZ/KTN1/BMP1/RPL29/CDH2/GPC1/PPIA/YBX1/SCG5/RARRES2/TF/LTF/IGFBP2/F2/AHSG/IGFBP5/RPS3A/SPP1/TGFBI/FGB/MTDH/COL6A3/RPL14/APOE/PUS7/EIF4B/PPIE/SDC1/CSF1/CFL1/MMP3/ADM/B2M/IGFBP6/PPP1R12A/APOA1/A2M/TIMP1/HTRA1/RPL4/ARPP19/CARHSP1/SOD…	173
GO:1901879	regulation of protein depolymerization	5/266	81/17823	4.13603	0.00727	0.139666	0.38872	GSN/STMN2/CFL1/MTPN/SPTAN1	5
GO:0051592	response to calcium ion	7/266	150/17823	3.12684	0.00736	0.139787	0.391648	THBS1/FGB/SDC1/SPARC/CALM3/PEBP1/NRXN1	7
GO:0048668	collateral sprouting	3/266	27/17823	7.44486	0.00738	0.139787	0.392295	APP/SPP1/NGF	3
GO:0010468	regulation of gene expression	85/266	4490/17823	1.26845	0.0074	0.139787	0.39294	RPS19/HNRNPA2B1/HNRNPM/TMSB15B/APP/GSN/SERPINF2/EFEMP1/C4B/ENO1/PRNP/THBS1/PABPN1/YWHAZ/RPL29/YBX1/LTF/F2/IGFBP5/RPS3A/SPP1/MTDH/RPL14/APOE/PUS7/EIF4B/PPIE/CSF1/PPP1R12A/A2M/COMP/HTRA1/RPL4/CARHSP1/PFN1/PIN1/C3/PDLIM1/PDCD5/GREM1/EDF1/NGF/COL1A1/COL2A1/FN1/CLEC3B/NPM1/VIM/HIST1H1E/TXN/HIST1H1B/HIST1H1C/RPL7/CAST/MSN/MYH9/SERPINF1/RBMX/RPS10/LUM/CDH13/NRXN1/MTPN/ACTB/HNRNPK/TMSB4X/RPL7A/RPS4X/RPS2…	85
GO:0010873	positive regulation of cholesterol ester...	2/266	9/17823	14.8897	0.00745	0.139787	0.394547	APOE/APOA1	2
GO:0034382	chylomicron remnant clearance	2/266	9/17823	14.8897	0.00745	0.139787	0.394547	APOC3/APOE	2
GO:0034447	very-low-density lipoprotein particle cl...	2/266	9/17823	14.8897	0.00745	0.139787	0.394547	APOC3/APOE	2
GO:0035376	sterol import	2/266	9/17823	14.8897	0.00745	0.139787	0.394547	APOC3/APOA1	2
GO:0035581	sequestering of extracellular ligand fro...	2/266	9/17823	14.8897	0.00745	0.139787	0.394547	FBN2/LTBP1	2
GO:0042117	monocyte activation	2/266	9/17823	14.8897	0.00745	0.139787	0.394547	ADAM10/CSF1	2
GO:0043589	skin morphogenesis	2/266	9/17823	14.8897	0.00745	0.139787	0.394547	COL1A1/COL1A2	2
GO:0048251	elastic fiber assembly	2/266	9/17823	14.8897	0.00745	0.139787	0.394547	FBLN5/LOX	2
GO:0051014	actin filament severing	2/266	9/17823	14.8897	0.00745	0.139787	0.394547	GSN/MYH9	2
GO:0051342	regulation of cyclic-nucleotide phosphod...	2/266	9/17823	14.8897	0.00745	0.139787	0.394547	CALM3/RGN	2
GO:0070508	cholesterol import	2/266	9/17823	14.8897	0.00745	0.139787	0.394547	APOC3/APOA1	2
GO:0071830	triglyceride-rich lipoprotein particle c...	2/266	9/17823	14.8897	0.00745	0.139787	0.394547	APOC3/APOE	2
GO:0097119	postsynaptic density protein 95 clusteri...	2/266	9/17823	14.8897	0.00745	0.139787	0.394547	CDH2/NRXN1	2
GO:1900003	regulation of serine-type endopeptidase ...	2/266	9/17823	14.8897	0.00745	0.139787	0.394547	SPINK6/SPINK5	2
GO:1902571	regulation of serine-type peptidase acti...	2/266	9/17823	14.8897	0.00745	0.139787	0.394547	SPINK6/SPINK5	2
GO:1990709	presynaptic active zone organization	2/266	9/17823	14.8897	0.00745	0.139787	0.394547	CAST/NRXN1	2
GO:2000425	regulation of apoptotic cell clearance	2/266	9/17823	14.8897	0.00745	0.139787	0.394547	C4B/C3	2
GO:0060828	regulation of canonical Wnt signaling pa...	9/266	229/17823	2.63334	0.00762	0.142811	0.39995	CDH2/IGFBP2/APOE/IGFBP6/PIN1/SLC9A3R1/GREM1/COL1A1/IGFBP4	9
GO:0050772	positive regulation of axonogenesis	5/266	82/17823	4.0856	0.00765	0.143206	0.400893	CDH4/ARHGDIA/NGF/FN1/TNFRSF12A	5
GO:0045596	negative regulation of cell differentiat...	19/266	690/17823	1.84503	0.00781	0.146032	0.405875	TRIO/APP/EFEMP1/MAP2/LTF/F2/IGFBP5/SPP1/STMN2/APOE/B2M/ARHGDIA/GREM1/COL3A1/COL5A2/VIM/COL5A1/POSTN/RTN4	19
GO:0009893	positive regulation of metabolic process	69/266	3518/17823	1.31417	0.00787	0.146983	0.407721	RPS19/HNRNPA2B1/FKBP1A/APP/GSN/GCKR/SERPINF2/PSAP/ENO1/HBB/PRNP/IGFBP3/THBS1/PEA15/CDH2/YBX1/RARRES2/LTF/F2/SPP1/FGB/MTDH/APOE/CSF1/PPP1R12A/APOA1/ARPP19/SOD1/PAK2/PIN1/C3/PDLIM1/PDCD5/GREM1/EDF1/NGF/COL1A1/FN1/CLEC3B/NPM1/FABP1/VIM/CALM3/HIST1H1E/TXN/MMP9/HIST1H1B/HIST1H1C/IGFBP4/MSN/PEBP1/MYH9/RBMX/LUM/CDH13/NRXN1/MTPN/ACTB/HNRNPK/TMSB4X/RPS4X/RPS27A/UBE2L3/UBE2V1/CIRBP/RGN/SUPT6H/CAVIN3/SPON1	69
GO:0034763	negative regulation of transmembrane tra...	6/266	116/17823	3.46571	0.00791	0.147388	0.408946	FKBP1A/THBS1/PEA15/SLC9A3R1/CALM3/MMP9	6
GO:0043200	response to amino acid	6/266	116/17823	3.46571	0.00791	0.147388	0.408946	CFL1/COL1A1/COL3A1/COL5A2/COL1A2/COL6A1	6
GO:0046879	hormone secretion	11/266	315/17823	2.33981	0.00794	0.147776	0.409862	ENSA/SCG5/SPP1/FGB/ADM/GRP/RBP4/CHGA/LTBP4/PHPT1/SYBU	11
GO:1990089	response to nerve growth factor	4/266	53/17823	5.05689	0.00801	0.148906	0.411986	APP/DYNC1LI2/STMN2/NGF	4
GO:0060840	artery development	5/266	83/17823	4.03637	0.00804	0.149292	0.412892	APOE/COL3A1/LOX/LOXL1/LTBP1	5
GO:0000303	response to superoxide	3/266	28/17823	7.17897	0.00817	0.151357	0.416786	FBLN5/SOD1/RGN	3
GO:0002026	regulation of the force of heart contrac...	3/266	28/17823	7.17897	0.00817	0.151357	0.416786	ADM/CHGA/PEBP1	3
GO:2000116	regulation of cysteine-type endopeptidas...	9/266	232/17823	2.59928	0.00827	0.153033	0.419746	GSN/THBS1/LTF/PAK2/PDCD5/NGF/FABP1/MMP9/CAST	9
GO:0045597	positive regulation of cell differentiat...	24/266	950/17823	1.69273	0.00837	0.154706	0.422676	CDH4/APP/SERPINF2/IGFBP3/CDH2/GPC1/RARRES2/LTF/FGB/STMN2/APOE/CSF1/ADM/APOA1/ARHGDIA/PIN1/GREM1/NGF/COL1A1/FN1/FBN2/SERPINF1/TNFRSF12A/PDLIM7	24
GO:0043154	negative regulation of cysteine-type end...	5/266	84/17823	3.98832	0.00845	0.155827	0.424999	THBS1/PAK2/NGF/FABP1/MMP9	5
GO:0048661	positive regulation of smooth muscle cel...	5/266	84/17823	3.98832	0.00845	0.155827	0.424999	SERPINF2/THBS1/IGFBP5/MMP9/CDH13	5
GO:0010828	positive regulation of glucose transmemb...	4/266	54/17823	4.96324	0.00855	0.156951	0.427877	GKAP1/RARRES2/ARPP19/C3	4
GO:0030042	actin filament depolymerization	4/266	54/17823	4.96324	0.00855	0.156951	0.427877	GSN/CFL1/MTPN/SPTAN1	4
GO:0048260	positive regulation of receptor-mediated...	4/266	54/17823	4.96324	0.00855	0.156951	0.427877	TF/B2M/GREM1/HNRNPK	4
GO:0070206	protein trimerization	4/266	54/17823	4.96324	0.00855	0.156951	0.427877	COL1A1/COL1A2/COL6A1/BRK1	4
GO:0021700	developmental maturation	10/266	276/17823	2.42767	0.00873	0.160073	0.432984	APP/YWHAZ/LTF/PFN1/GREM1/PEBP1/NRXN1/XYLT1/SPINK5/SYBU	10
GO:0014074	response to purine-containing compound	7/266	155/17823	3.02598	0.00874	0.160074	0.433265	APP/IGFBP5/SDC1/SOD1/COL1A1/SPARC/PEBP1	7
GO:0002690	positive regulation of leukocyte chemota...	5/266	85/17823	3.9414	0.00887	0.162086	0.436894	THBS1/ADAM10/CXCL8/RARRES2/CSF1	5
GO:0071674	mononuclear cell migration	5/266	85/17823	3.9414	0.00887	0.162086	0.436894	RPS19/THBS1/RARRES2/CSF1/GREM1	5
GO:0000305	response to oxygen radical	3/266	29/17823	6.93142	0.00902	0.164082	0.441024	FBLN5/SOD1/RGN	3
GO:0006929	substrate-dependent cell migration	3/266	29/17823	6.93142	0.00902	0.164082	0.441024	CTTN/FN1/TNFRSF12A	3
GO:0050686	negative regulation of mRNA processing	3/266	29/17823	6.93142	0.00902	0.164082	0.441024	HNRNPA2B1/RBMX/HNRNPK	3
GO:0050849	negative regulation of calcium-mediated ...	3/266	29/17823	6.93142	0.00902	0.164082	0.441024	FKBP1A/PRNP/CALM3	3
GO:0007565	female pregnancy	8/266	195/17823	2.74887	0.00909	0.165155	0.442931	RPL29/IGFBP2/IGFBP5/SPP1/ADM/TIMP1/SOD1/MMP9	8
GO:0043113	receptor clustering	4/266	55/17823	4.873	0.00912	0.165155	0.443744	GSN/CDH2/APOE/NRXN1	4
GO:0097366	response to bronchodilator	4/266	55/17823	4.873	0.00912	0.165155	0.443744	THBS1/MMP3/SOD1/CALM3	4
GO:0097755	positive regulation of blood vessel diam...	4/266	55/17823	4.873	0.00912	0.165155	0.443744	APOE/ADM/SOD1/KNG1	4
GO:0060070	canonical Wnt signaling pathway	10/266	278/17823	2.41021	0.00916	0.165288	0.444824	CDH2/IGFBP2/APOE/SDC1/IGFBP6/PIN1/SLC9A3R1/GREM1/COL1A1/IGFBP4	10
GO:0001731	formation of translation preinitiation c...	2/266	10/17823	13.4008	0.00923	0.165288	0.446705	EIF4B/EIF4H	2
GO:0001768	establishment of T cell polarity	2/266	10/17823	13.4008	0.00923	0.165288	0.446705	GSN/MYH9	2
GO:0021683	cerebellar granular layer morphogenesis	2/266	10/17823	13.4008	0.00923	0.165288	0.446705	NRXN1/MTPN	2
GO:0032908	regulation of transforming growth factor...	2/266	10/17823	13.4008	0.00923	0.165288	0.446705	THBS1/LUM	2
GO:0051715	cytolysis in other organism	2/266	10/17823	13.4008	0.00923	0.165288	0.446705	F2/ALB	2
GO:0071394	cellular response to testosterone stimul...	2/266	10/17823	13.4008	0.00923	0.165288	0.446705	SPP1/MSN	2
GO:1900122	positive regulation of receptor binding	2/266	10/17823	13.4008	0.00923	0.165288	0.446705	B2M/MMP9	2
GO:1990535	neuron projection maintenance	2/266	10/17823	13.4008	0.00923	0.165288	0.446705	APP/PRNP	2
GO:2000121	regulation of removal of superoxide radi...	2/266	10/17823	13.4008	0.00923	0.165288	0.446705	FBLN5/RGN	2
GO:0090087	regulation of peptide transport	19/266	702/17823	1.81349	0.00929	0.165982	0.448307	ENSA/PRNP/PPIA/FGB/APOA1/GRP/PDCD5/FN1/RBP4/TXN/CHGA/TMSB4X/UBE2L3/NUCB1/POSTN/PKIG/SUPT6H/PHPT1/SYBU	19
GO:0006029	proteoglycan metabolic process	5/266	86/17823	3.89557	0.00931	0.165982	0.448839	ACAN/GPC1/COL2A1/COL11A1/XYLT1	5
GO:0006094	gluconeogenesis	5/266	86/17823	3.89557	0.00931	0.165982	0.448839	ENO1/FAM3C/ARPP19/RBP4/TPI1	5
GO:0050829	defense response to Gram-negative bacter...	5/266	86/17823	3.89557	0.00931	0.165982	0.448839	RPS19/RARRES2/LTF/F2/CHGA	5
GO:0030203	glycosaminoglycan metabolic process	7/266	157/17823	2.98743	0.00935	0.166327	0.4499	ACAN/GPC1/SDC1/ITIH2/LUM/HSPG2/XYLT1	7
GO:0045216	cell-cell junction organization	7/266	157/17823	2.98743	0.00935	0.166327	0.4499	CDH4/CDH11/CDH2/MTDH/CDH13/PATJ/TLN1	7
GO:0009617	response to bacterium	19/266	704/17823	1.80834	0.00955	0.169697	0.455143	RPS19/C4B/PABPN1/CXCL8/RARRES2/LTF/F2/FGB/MTDH/ADM/B2M/C3/VIM/SPARC/CHGA/LOXL1/CCDC80/SPON2/SPINK5	19
GO:0017001	antibiotic catabolic process	4/266	56/17823	4.78598	0.0097	0.171794	0.459011	HBB/HBG2/HBA1/PXDN	4
GO:0035306	positive regulation of dephosphorylation	4/266	56/17823	4.78598	0.0097	0.171794	0.459011	PPP1R12A/PIN1/CALM3/RGN	4
GO:1903036	positive regulation of response to wound...	4/266	56/17823	4.78598	0.0097	0.171794	0.459011	SERPINF2/THBS1/F2/APOH	4
GO:0048524	positive regulation of viral process	5/266	87/17823	3.85079	0.00976	0.172477	0.460543	PPIA/APOE/PPIE/CFL1/PPIB	5
GO:1901184	regulation of ERBB signaling pathway	5/266	87/17823	3.85079	0.00976	0.172477	0.460543	APP/STAM2/MMP9/CDH13/RTN4	5
GO:0040036	regulation of fibroblast growth factor r...	3/266	30/17823	6.70038	0.00991	0.174553	0.464334	THBS1/GPC1/NRXN1	3
GO:0042311	vasodilation	3/266	30/17823	6.70038	0.00991	0.174553	0.464334	APOE/SOD1/KNG1	3
GO:1904037	positive regulation of epithelial cell a...	3/266	30/17823	6.70038	0.00991	0.174553	0.464334	GSN/THBS1/COL18A1	3
GO:0002687	positive regulation of leukocyte migrati...	6/266	122/17823	3.29527	0.01001	0.176121	0.466832	APP/THBS1/ADAM10/CXCL8/RARRES2/CSF1	6
GO:0007264	small GTPase mediated signal transductio...	16/266	561/17823	1.91098	0.01036	0.18208	0.475395	TRIO/STMN1/APOC3/APOE/CSF1/CFL1/SIPA1/APOA1/A2M/ARPP19/ARHGDIA/NGF/COL3A1/COL1A2/CDH13/BRK1	16
GO:0006109	regulation of carbohydrate metabolic pro...	7/266	161/17823	2.91321	0.01064	0.186594	0.48205	GCKR/IGFBP3/FAM3C/IGFBP5/ARPP19/IGFBP4/RGN	7
GO:0045766	positive regulation of angiogenesis	7/266	161/17823	2.91321	0.01064	0.186594	0.48205	THBS1/PKM/CXCL8/MTDH/ADM/C3/GREM1	7
GO:0010827	regulation of glucose transmembrane tran...	5/266	89/17823	3.76426	0.01071	0.18721	0.483688	PEA15/GKAP1/RARRES2/ARPP19/C3	5
GO:0019319	hexose biosynthetic process	5/266	89/17823	3.76426	0.01071	0.18721	0.483688	ENO1/FAM3C/ARPP19/RBP4/TPI1	5
GO:0045069	regulation of viral genome replication	5/266	89/17823	3.76426	0.01071	0.18721	0.483688	CXCL8/PPIA/LTF/PPIE/PPIB	5
GO:0051101	regulation of DNA binding	6/266	124/17823	3.24212	0.01079	0.188404	0.485546	EDF1/NGF/CALM3/TXN/MMP9/TMSB4X	6
GO:0090322	regulation of superoxide metabolic proce...	3/266	31/17823	6.48423	0.01085	0.189041	0.486932	FBLN5/SOD1/RGN	3
GO:1905521	regulation of macrophage migration	3/266	31/17823	6.48423	0.01085	0.189041	0.486932	THBS1/RARRES2/CSF1	3
GO:0043954	cellular component maintenance	4/266	58/17823	4.62095	0.01095	0.190577	0.489224	PRNP/APOE/CTTN/SUPT6H	4
GO:0002684	positive regulation of immune system pro...	27/266	1133/17823	1.59674	0.01103	0.191762	0.491043	RPS19/APP/C4B/PRNP/THBS1/ADAM10/CXCL8/RARRES2/LTF/IGFBP2/F2/FGB/CSF1/B2M/A2M/PAK2/C3/STX7/RBP4/KRT1/ACTB/RPS27A/ACTG1/UBE2V1/BRK1/SPON2/PHPT1	27
GO:0051051	negative regulation of transport	14/266	469/17823	2.00011	0.01111	0.192327	0.492849	FKBP1A/APP/THBS1/APOC3/PEA15/APOA1/SLC9A3R1/FN1/CALM3/TXN/CHGA/MMP9/TMSB4X/PKIG	14
GO:0001767	establishment of lymphocyte polarity	2/266	11/17823	12.1825	0.01117	0.192327	0.494195	GSN/MYH9	2
GO:0009629	response to gravity	2/266	11/17823	12.1825	0.01117	0.192327	0.494195	PKM/SPARC	2
GO:0010872	regulation of cholesterol esterification	2/266	11/17823	12.1825	0.01117	0.192327	0.494195	APOE/APOA1	2
GO:0032252	secretory granule localization	2/266	11/17823	12.1825	0.01117	0.192327	0.494195	MAP2/SYBU	2
GO:0032905	transforming growth factor beta1 product...	2/266	11/17823	12.1825	0.01117	0.192327	0.494195	THBS1/LUM	2
GO:0035630	bone mineralization involved in bone mat...	2/266	11/17823	12.1825	0.01117	0.192327	0.494195	LTF/GREM1	2
GO:0071281	cellular response to iron ion	2/266	11/17823	12.1825	0.01117	0.192327	0.494195	TF/B2M	2
GO:1902950	regulation of dendritic spine maintenanc...	2/266	11/17823	12.1825	0.01117	0.192327	0.494195	PRNP/APOE	2
GO:0001936	regulation of endothelial cell prolifera...	6/266	125/17823	3.21618	0.0112	0.192432	0.494866	THBS1/APOE/APOH/SPARC/CDH13/TNMD	6
GO:0060996	dendritic spine development	5/266	90/17823	3.72243	0.0112	0.192432	0.494866	ADAM10/APOE/CFL1/PAK2/PDLIM5	5
GO:0070201	regulation of establishment of protein l...	19/266	716/17823	1.77803	0.01128	0.1936	0.496645	ENSA/PRNP/YWHAZ/PPIA/FGB/APOA1/PDCD5/FN1/RBP4/TXN/CHGA/TMSB4X/UBE2L3/NUCB1/POSTN/PKIG/SUPT6H/PHPT1/SYBU	19
GO:0030178	negative regulation of Wnt signaling pat...	7/266	163/17823	2.87746	0.01134	0.194422	0.497971	CDH2/IGFBP2/APOE/IGFBP6/SLC9A3R1/GREM1/IGFBP4	7
GO:0031400	negative regulation of protein modificat...	16/266	568/17823	1.88743	0.01156	0.197983	0.502775	FKBP1A/ENSA/PRNP/IGFBP3/APOE/ARPP19/PAK2/PIN1/SLC9A3R1/GREM1/NPM1/CALM3/PEBP1/RGN/PKIG/SUPT6H	16
GO:0042476	odontogenesis	6/266	126/17823	3.19066	0.01162	0.198589	0.504069	SDC1/CSF1/ADM/HTRA1/COL1A1/COL1A2	6
GO:0055088	lipid homeostasis	6/266	126/17823	3.19066	0.01162	0.198589	0.504069	RBP1/GCKR/APOC3/NPC2/APOE/APOA1	6
GO:2000379	positive regulation of reactive oxygen s...	5/266	91/17823	3.68153	0.01171	0.199791	0.505998	HBB/THBS1/F2/SOD1/RGN	5
GO:0007163	establishment or maintenance of cell pol...	8/266	204/17823	2.6276	0.01173	0.199791	0.506424	GSN/MAP2/CFL1/SLC9A3R1/MSN/MAP4/MYH9/NSFL1C	8
GO:0051896	regulation of protein kinase B signaling	8/266	204/17823	2.6276	0.01173	0.199791	0.506424	THBS1/IGFBP5/MTDH/SLC9A3R1/TXN/NRXN1/CAVIN3/RTN4	8
GO:0033674	positive regulation of kinase activity	16/266	569/17823	1.88411	0.01174	0.199791	0.506637	GCKR/PRNP/THBS1/PEA15/LTF/F2/CSF1/SOD1/PAK2/GREM1/NGF/CALM3/TXN/NRXN1/RPS27A/UBE2V1	16
GO:0006007	glucose catabolic process	3/266	32/17823	6.2816	0.01185	0.201238	0.508968	ENO1/PKM/TPI1	3
GO:0031935	regulation of chromatin silencing	3/266	32/17823	6.2816	0.01185	0.201238	0.508968	HIST1H1E/HIST1H1B/HIST1H1C	3
GO:0010469	regulation of signaling receptor activit...	16/266	570/17823	1.88081	0.01192	0.202	0.51044	APP/EFEMP1/BMP1/CXCL8/FAM3C/F2/SPP1/CSF1/ADM/GRP/TIMP1/GREM1/NGF/NRXN1/MIA/CLEC11A	16
GO:0071417	cellular response to organonitrogen comp...	16/266	570/17823	1.88081	0.01192	0.202	0.51044	APP/PRNP/PKM/GKAP1/RARRES2/AHSG/IGFBP5/SOD1/ATP6V1G1/COL1A1/COL3A1/COL5A2/COL1A2/VIM/COL6A1/ACTB	16
GO:0050728	negative regulation of inflammatory resp...	6/266	127/17823	3.16553	0.01205	0.203347	0.51315	RPS19/F2/APOE/APOA1/KRT1/SERPINF1	6
GO:0035303	regulation of dephosphorylation	8/266	205/17823	2.61478	0.01205	0.203347	0.51315	FKBP1A/ENSA/IGFBP3/PPP1R12A/ARPP19/PIN1/CALM3/RGN	8
GO:0043903	regulation of symbiosis, encompassing mu...	8/266	205/17823	2.61478	0.01205	0.203347	0.51315	GSN/CXCL8/PPIA/LTF/APOE/PPIE/CFL1/PPIB	8
GO:0050920	regulation of chemotaxis	8/266	205/17823	2.61478	0.01205	0.203347	0.51315	THBS1/ADAM10/CXCL8/RARRES2/CSF1/GREM1/CDH13/TMSB4X	8
GO:0006875	cellular metal ion homeostasis	16/266	572/17823	1.87423	0.01229	0.206915	0.518076	FKBP1A/APP/PRNP/TF/LTF/F2/APOE/ADM/SOD1/ATP6V1G1/KNG1/MT1A/MT1E/CALM3/RGN/NEDD8	16
GO:0032515	negative regulation of phosphoprotein ph...	4/266	60/17823	4.46692	0.0123	0.206915	0.518279	FKBP1A/ENSA/ARPP19/RGN	4
GO:0046503	glycerolipid catabolic process	4/266	60/17823	4.46692	0.0123	0.206915	0.518279	APOC3/APOE/APOA1/FABP1	4
GO:0048871	multicellular organismal homeostasis	14/266	476/17823	1.9707	0.01251	0.210177	0.522504	STMN1/TF/LTF/SPP1/CSF1/B2M/SOD1/COL2A1/RBP4/ALB/KRT1/COL11A2/ACTB/ACTG1	14
GO:0051223	regulation of protein transport	18/266	673/17823	1.79208	0.01252	0.210177	0.522703	ENSA/PRNP/PPIA/FGB/APOA1/PDCD5/FN1/RBP4/TXN/CHGA/TMSB4X/UBE2L3/NUCB1/POSTN/PKIG/SUPT6H/PHPT1/SYBU	18
GO:0006417	regulation of translation	11/266	337/17823	2.18707	0.01271	0.213144	0.52646	APP/THBS1/IGFBP5/PUS7/EIF4B/NPM1/VIM/MTPN/RPS4X/CIRBP/EIF4H	11
GO:0034766	negative regulation of ion transmembrane...	5/266	93/17823	3.60235	0.01278	0.214095	0.527829	FKBP1A/THBS1/SLC9A3R1/CALM3/MMP9	5
GO:0006022	aminoglycan metabolic process	7/266	167/17823	2.80854	0.01282	0.214542	0.528608	ACAN/GPC1/SDC1/ITIH2/LUM/HSPG2/XYLT1	7
GO:0045815	positive regulation of gene expression, ...	4/266	61/17823	4.39369	0.01302	0.217211	0.532463	HIST1H1E/HIST1H1B/HIST1H1C/ACTB	4
GO:0061077	chaperone-mediated protein folding	4/266	61/17823	4.39369	0.01302	0.217211	0.532463	FKBP1A/CANX/PDCD5/PPIB	4
GO:1905268	negative regulation of chromatin organiz...	4/266	61/17823	4.39369	0.01302	0.217211	0.532463	HIST1H1E/HIST1H1B/HIST1H1C/SUPT6H	4
GO:0010876	lipid localization	12/266	385/17823	2.08843	0.01326	0.219788	0.537007	PSAP/THBS1/APOC3/SPP1/NPC2/APOE/APOA1/C3/APOH/RBP4/FABP1/HNRNPK	12
GO:0008228	opsonization	2/266	12/17823	11.1673	0.01327	0.219788	0.537195	C4B/SPON2	2
GO:0042340	keratan sulfate catabolic process	2/266	12/17823	11.1673	0.01327	0.219788	0.537195	ACAN/LUM	2
GO:0060088	auditory receptor cell stereocilium orga...	2/266	12/17823	11.1673	0.01327	0.219788	0.537195	SOD1/SLC9A3R1	2
GO:0060315	negative regulation of ryanodine-sensiti...	2/266	12/17823	11.1673	0.01327	0.219788	0.537195	FKBP1A/CALM3	2
GO:0097104	postsynaptic membrane assembly	2/266	12/17823	11.1673	0.01327	0.219788	0.537195	CDH2/NRXN1	2
GO:1903651	positive regulation of cytoplasmic trans...	2/266	12/17823	11.1673	0.01327	0.219788	0.537195	MAP2/MSN	2
GO:0030038	contractile actin filament bundle assemb...	5/266	94/17823	3.56403	0.01334	0.220493	0.538503	SERPINF2/STMN1/APOA1/PFN1/ZYX	5
GO:0043149	stress fiber assembly	5/266	94/17823	3.56403	0.01334	0.220493	0.538503	SERPINF2/STMN1/APOA1/PFN1/ZYX	5
GO:0048660	regulation of smooth muscle cell prolife...	6/266	130/17823	3.09248	0.0134	0.221258	0.539618	SERPINF2/IGFBP3/THBS1/IGFBP5/MMP9/CDH13	6
GO:0001933	negative regulation of protein phosphory...	12/266	386/17823	2.08302	0.01351	0.222846	0.541648	PRNP/IGFBP3/APOE/PAK2/PIN1/SLC9A3R1/GREM1/NPM1/CALM3/PEBP1/RGN/PKIG	12
GO:2000377	regulation of reactive oxygen species me...	7/266	169/17823	2.7753	0.01362	0.22443	0.543661	HBB/THBS1/F2/MMP3/FBLN5/SOD1/RGN	7
GO:0022411	cellular component disassembly	15/266	530/17823	1.89633	0.0137	0.225518	0.545113	GSN/STMN1/ADAM10/BMP1/STMN2/CFL1/MMP3/A2M/TIMP1/HTRA1/CTTN/CST3/MMP9/MTPN/SPTAN1	15
GO:0007601	visual perception	8/266	210/17823	2.55252	0.01377	0.225749	0.546377	EFEMP1/TGFBI/COL1A1/COL2A1/RBP4/COL11A1/COL18A1/LUM	8
GO:0002237	response to molecule of bacterial origin	11/266	341/17823	2.16141	0.01377	0.225749	0.546377	C4B/PABPN1/CXCL8/LTF/MTDH/ADM/B2M/VIM/SPARC/LOXL1/SPON2	11
GO:0046887	positive regulation of hormone secretion	6/266	131/17823	3.06887	0.01387	0.225749	0.548169	SPP1/FGB/GRP/RBP4/PHPT1/SYBU	6
GO:0050848	regulation of calcium-mediated signaling	5/266	95/17823	3.52651	0.01391	0.225749	0.548883	FKBP1A/PRNP/CALM3/CDH13/RGN	5
GO:0090277	positive regulation of peptide hormone s...	5/266	95/17823	3.52651	0.01391	0.225749	0.548883	FGB/GRP/RBP4/PHPT1/SYBU	5
GO:0010922	positive regulation of phosphatase activ...	3/266	34/17823	5.9121	0.01398	0.225749	0.550125	PPP1R12A/CALM3/RGN	3
GO:0060969	negative regulation of gene silencing	3/266	34/17823	5.9121	0.01398	0.225749	0.550125	HIST1H1E/HIST1H1B/HIST1H1C	3
GO:0008015	blood circulation	14/266	483/17823	1.94214	0.01405	0.225749	0.551361	SERPINF2/HBB/FGB/APOE/ADM/COMP/SOD1/KNG1/COL1A2/CALM3/CHGA/F5/PEBP1/POSTN	14
GO:0048659	smooth muscle cell proliferation	6/266	132/17823	3.04563	0.01436	0.225749	0.556753	SERPINF2/IGFBP3/THBS1/IGFBP5/MMP9/CDH13	6
GO:1901861	regulation of muscle tissue development	6/266	132/17823	3.04563	0.01436	0.225749	0.556753	GPC1/IGFBP5/PIN1/GREM1/RBP4/MTPN	6
GO:0031532	actin cytoskeleton reorganization	5/266	96/17823	3.48978	0.0145	0.225749	0.559146	GSN/CTTN/ARHGDIA/MYH9/PHPT1	5
GO:0050953	sensory perception of light stimulus	8/266	213/17823	2.51657	0.01488	0.225749	0.565513	EFEMP1/TGFBI/COL1A1/COL2A1/RBP4/COL11A1/COL18A1/LUM	8
GO:0034612	response to tumor necrosis factor	9/266	256/17823	2.3556	0.01501	0.226685	0.567649	THBS1/ADAM10/CXCL8/APOA1/COL1A1/TMSB4X/POSTN/TXNDC17/TNFRSF12A	9
GO:0090596	sensory organ morphogenesis	9/266	256/17823	2.3556	0.01501	0.226685	0.567649	EFEMP1/SOD1/SLC9A3R1/COL2A1/RBP4/COL5A2/COL11A1/COL5A1/FBN2	9
GO:0010771	negative regulation of cell morphogenesi...	5/266	97/17823	3.4538	0.01511	0.227856	0.569278	MAP2/SPP1/ARHGDIA/POSTN/RTN4	5
GO:0032965	regulation of collagen biosynthetic proc...	3/266	35/17823	5.74318	0.01513	0.227856	0.569602	SERPINF2/F2/VIM	3
GO:0048246	macrophage chemotaxis	3/266	35/17823	5.74318	0.01513	0.227856	0.569602	THBS1/RARRES2/CSF1	3
GO:0006936	muscle contraction	11/266	346/17823	2.13018	0.01519	0.228546	0.570572	ENO1/PABPN1/CALD1/COMP/CTTN/SOD1/VIM/CALM3/CHGA/TPM4/TLN1	11
GO:0008088	axo-dendritic transport	4/266	64/17823	4.18773	0.01531	0.229707	0.572499	APP/MAP2/SOD1/SYBU	4
GO:0042246	tissue regeneration	4/266	64/17823	4.18773	0.01531	0.229707	0.572499	GSN/PKM/MTPN/POSTN	4
GO:1903201	regulation of oxidative stress-induced c...	4/266	64/17823	4.18773	0.01531	0.229707	0.572499	PSAP/MMP3/SOD1/TXN	4
GO:0001867	complement activation, lectin pathway	2/266	13/17823	10.3083	0.01553	0.231498	0.575987	A2M/KRT1	2
GO:0001886	endothelial cell morphogenesis	2/266	13/17823	10.3083	0.01553	0.231498	0.575987	COL18A1/TNMD	2
GO:0072578	neurotransmitter-gated ion channel clust...	2/266	13/17823	10.3083	0.01553	0.231498	0.575987	APOE/NRXN1	2
GO:0090128	regulation of synapse maturation	2/266	13/17823	10.3083	0.01553	0.231498	0.575987	YWHAZ/NRXN1	2
GO:0097090	presynaptic membrane organization	2/266	13/17823	10.3083	0.01553	0.231498	0.575987	APOE/NRXN1	2
GO:1902931	negative regulation of alcohol biosynthe...	2/266	13/17823	10.3083	0.01553	0.231498	0.575987	APOE/SOD1	2
GO:1902993	positive regulation of amyloid precursor...	2/266	13/17823	10.3083	0.01553	0.231498	0.575987	APP/SPON1	2
GO:0010921	regulation of phosphatase activity	7/266	174/17823	2.69555	0.01576	0.234709	0.579574	FKBP1A/ENSA/IGFBP3/PPP1R12A/ARPP19/CALM3/RGN	7
GO:0002700	regulation of production of molecular me...	6/266	135/17823	2.97794	0.01588	0.236059	0.581421	B2M/APOA1/RBP4/SUPT6H/SPON2/SPINK5	6
GO:0045471	response to ethanol	6/266	135/17823	2.97794	0.01588	0.236059	0.581421	GSN/SOD1/RBP4/SPARC/PEBP1/SDF4	6
GO:0003013	circulatory system process	14/266	491/17823	1.91049	0.01598	0.237327	0.582948	SERPINF2/HBB/FGB/APOE/ADM/COMP/SOD1/KNG1/COL1A2/CALM3/CHGA/F5/PEBP1/POSTN	14
GO:0001885	endothelial cell development	4/266	65/17823	4.12331	0.01613	0.238893	0.585218	PPP1R12A/MSN/COL18A1/TNMD	4
GO:0010633	negative regulation of epithelial cell m...	4/266	65/17823	4.12331	0.01613	0.238893	0.585218	THBS1/APOE/APOH/SERPINF1	4
GO:0035308	negative regulation of protein dephospho...	4/266	65/17823	4.12331	0.01613	0.238893	0.585218	FKBP1A/ENSA/ARPP19/RGN	4
GO:0034383	low-density lipoprotein particle clearan...	3/266	36/17823	5.58365	0.01633	0.24119	0.588206	APOC3/NPC2/HNRNPK	3
GO:0045070	positive regulation of viral genome repl...	3/266	36/17823	5.58365	0.01633	0.24119	0.588206	PPIA/PPIE/PPIB	3
GO:1900271	regulation of long-term synaptic potenti...	3/266	36/17823	5.58365	0.01633	0.24119	0.588206	APP/PRNP/APOE	3
GO:1904019	epithelial cell apoptotic process	5/266	99/17823	3.38403	0.01638	0.241706	0.588946	GSN/THBS1/FGB/CAST/COL18A1	5
GO:0044839	cell cycle G2/M phase transition	8/266	217/17823	2.47018	0.01647	0.242812	0.590272	APP/ENSA/DCTN2/ARPP19/NPM1/TUBB/CALM3/TUBB4B	8
GO:0006869	lipid transport	11/266	351/17823	2.09983	0.01672	0.246272	0.59391	PSAP/THBS1/APOC3/SPP1/NPC2/APOE/APOA1/APOH/RBP4/FABP1/HNRNPK	11
GO:0006873	cellular ion homeostasis	17/266	644/17823	1.76873	0.01685	0.24796	0.595777	FKBP1A/APP/PRNP/TF/LTF/F2/APOE/ADM/SOD1/SLC9A3R1/ATP6V1G1/KNG1/MT1A/MT1E/CALM3/RGN/NEDD8	17
GO:0030595	leukocyte chemotaxis	8/266	218/17823	2.45885	0.01688	0.248175	0.596205	RPS19/THBS1/ADAM10/CXCL8/RARRES2/CSF1/GREM1/CHGA	8
GO:0010634	positive regulation of epithelial cell m...	6/266	137/17823	2.93447	0.01696	0.24859	0.597343	THBS1/PFN1/SPARC/MMP9/TMSB4X/RTN4	6
GO:0050684	regulation of mRNA processing	6/266	137/17823	2.93447	0.01696	0.24859	0.597343	HNRNPA2B1/PABPN1/RBMX/HNRNPK/CIRBP/SUPT6H	6
GO:0042255	ribosome assembly	4/266	66/17823	4.06083	0.01697	0.24859	0.597485	RPS19/NPM1/RPS10/RPS28	4
GO:1901880	negative regulation of protein depolymer...	4/266	66/17823	4.06083	0.01697	0.24859	0.597485	GSN/STMN2/MTPN/SPTAN1	4
GO:1901652	response to peptide	14/266	495/17823	1.89506	0.01702	0.249095	0.598192	APP/PRNP/PKM/GKAP1/RARRES2/IGFBP2/AHSG/IGFBP5/ADM/TIMP1/ATP6V1G1/COL1A1/VIM/SPARC	14
GO:0035690	cellular response to drug	11/266	352/17823	2.09387	0.01704	0.249162	0.598474	PSAP/PRNP/THBS1/MMP3/PPP1R12A/SOD1/FABP1/VIM/TXN/SERPINF1/ACTB	11
GO:0002697	regulation of immune effector process	13/266	447/17823	1.94866	0.01717	0.250835	0.600299	RPS19/C4B/F2/B2M/APOA1/A2M/HTRA1/C3/STX7/RBP4/SUPT6H/SPON2/SPINK5	13
GO:0044057	regulation of system process	15/266	545/17823	1.84414	0.01721	0.251191	0.600858	APP/ENO1/IGFBP5/FGB/ADM/APOA1/CTTN/SOD1/PIN1/SLC9A3R1/CALM3/CHGA/PEBP1/NRXN1/MTPN	15
GO:0002526	acute inflammatory response	8/266	219/17823	2.44763	0.01731	0.252422	0.602246	SERPINF2/C4B/F2/AHSG/A2M/C3/SERPINC1/FN1	8
GO:0031111	negative regulation of microtubule polym...	3/266	37/17823	5.43274	0.01758	0.255664	0.605948	STMN1/MAP2/STMN2	3
GO:0051293	establishment of spindle localization	3/266	37/17823	5.43274	0.01758	0.255664	0.605948	MAP4/MYH9/NSFL1C	3
GO:0051693	actin filament capping	3/266	37/17823	5.43274	0.01758	0.255664	0.605948	GSN/MTPN/SPTAN1	3
GO:0008217	regulation of blood pressure	7/266	178/17823	2.63498	0.01763	0.25616	0.606626	SERPINF2/HBB/ADM/SOD1/COL1A2/CHGA/POSTN	7
GO:0002093	auditory receptor cell morphogenesis	2/266	14/17823	9.57197	0.01794	0.257871	0.610778	SOD1/SLC9A3R1	2
GO:0002921	negative regulation of humoral immune re...	2/266	14/17823	9.57197	0.01794	0.257871	0.610778	A2M/SPINK5	2
GO:0006878	cellular copper ion homeostasis	2/266	14/17823	9.57197	0.01794	0.257871	0.610778	APP/PRNP	2
GO:0010988	regulation of low-density lipoprotein pa...	2/266	14/17823	9.57197	0.01794	0.257871	0.610778	APOC3/HNRNPK	2
GO:0021681	cerebellar granular layer development	2/266	14/17823	9.57197	0.01794	0.257871	0.610778	NRXN1/MTPN	2
GO:0034433	steroid esterification	2/266	14/17823	9.57197	0.01794	0.257871	0.610778	APOE/APOA1	2
GO:0034434	sterol esterification	2/266	14/17823	9.57197	0.01794	0.257871	0.610778	APOE/APOA1	2
GO:0034435	cholesterol esterification	2/266	14/17823	9.57197	0.01794	0.257871	0.610778	APOE/APOA1	2
GO:0051280	negative regulation of release of seques...	2/266	14/17823	9.57197	0.01794	0.257871	0.610778	FKBP1A/CALM3	2
GO:0051645	Golgi localization	2/266	14/17823	9.57197	0.01794	0.257871	0.610778	YWHAZ/SLC9A3R1	2
GO:0097286	iron ion import	2/266	14/17823	9.57197	0.01794	0.257871	0.610778	TF/B2M	2
GO:1901626	regulation of postsynaptic membrane orga...	2/266	14/17823	9.57197	0.01794	0.257871	0.610778	CDH2/APOE	2
GO:1904018	positive regulation of vasculature devel...	7/266	179/17823	2.62026	0.01812	0.260226	0.613148	THBS1/PKM/CXCL8/MTDH/ADM/C3/GREM1	7
GO:0055065	metal ion homeostasis	17/266	650/17823	1.75241	0.01827	0.262147	0.615102	FKBP1A/APP/PRNP/TF/LTF/F2/APOE/ADM/B2M/SOD1/ATP6V1G1/KNG1/MT1A/MT1E/CALM3/RGN/NEDD8	17
GO:0031647	regulation of protein stability	9/266	265/17823	2.2756	0.01837	0.263347	0.616393	GSN/PRNP/TF/APOA1/PFN1/PIN1/HIST1H1B/PPIB/RTN4	9
GO:0030111	regulation of Wnt signaling pathway	10/266	310/17823	2.16141	0.0184	0.263451	0.616779	APP/CDH2/IGFBP2/APOE/IGFBP6/PIN1/SLC9A3R1/GREM1/COL1A1/IGFBP4	10
GO:2001237	negative regulation of extrinsic apoptot...	5/266	102/17823	3.2845	0.01841	0.263451	0.616908	THBS1/PEA15/FGB/CTTN/COL2A1	5
GO:0034250	positive regulation of cellular amide me...	6/266	140/17823	2.87159	0.01866	0.266555	0.62009	APP/THBS1/NPM1/VIM/RPS4X/CIRBP	6
GO:1903900	regulation of viral life cycle	6/266	140/17823	2.87159	0.01866	0.266555	0.62009	GSN/CXCL8/PPIA/LTF/PPIE/PPIB	6
GO:0030500	regulation of bone mineralization	4/266	68/17823	3.9414	0.01874	0.267223	0.621098	LTF/AHSG/GREM1/FBN2	4
GO:0060998	regulation of dendritic spine developmen...	4/266	68/17823	3.9414	0.01874	0.267223	0.621098	ADAM10/APOE/CFL1/PDLIM5	4
GO:0010470	regulation of gastrulation	3/266	38/17823	5.28977	0.01888	0.268744	0.622848	APOA1/COL5A2/COL5A1	3
GO:0019068	virion assembly	3/266	38/17823	5.28977	0.01888	0.268744	0.622848	PPIA/APOE/RPS27A	3
GO:0007017	microtubule-based process	19/266	756/17823	1.68396	0.01893	0.269217	0.623469	APP/STMN1/MAP2/DYNC1LI2/KTN1/STMN2/DCTN2/PPP1R12A/SOD1/PIN1/NPM1/TUBB/MAP4/MYH9/TUBB4B/CCDC114/TUBB1/SYBU/NSFL1C	19
GO:0030282	bone mineralization	5/266	103/17823	3.25261	0.01912	0.27144	0.62581	LTF/AHSG/GREM1/CLEC3B/FBN2	5
GO:0032091	negative regulation of protein binding	5/266	103/17823	3.25261	0.01912	0.27144	0.62581	STMN1/MAP2/B2M/PIN1/ACTB	5
GO:0038127	ERBB signaling pathway	6/266	141/17823	2.85122	0.01926	0.273187	0.627517	APP/EFEMP1/STAM2/MMP9/CDH13/RTN4	6
GO:0043410	positive regulation of MAPK cascade	15/266	555/17823	1.81091	0.0199	0.282016	0.635125	APP/SERPINF2/PSAP/IGFBP3/THBS1/PEA15/CDH2/FGB/SOD1/NGF/IGFBP4/NRXN1/RPS27A/UBE2V1/CAVIN3	15
GO:0044238	primary metabolic process	177/266	10744/17823	1.10384	0.01995	0.282476	0.635707	RPS19/HNRNPA2B1/EEF1A1/FKBP1A/HNRNPM/TRIO/TMSB15B/ACAN/RBP1/APP/GSN/GCKR/SERPINF2/PSAP/EFEMP1/C4B/CSTB/ENSA/ENO1/PRNP/IGFBP3/QSOX1/THBS1/APOC3/PEA15/PABPN1/PKM/ADAM10/YWHAZ/KTN1/BMP1/RPL29/CDH2/GPC1/PPIA/YBX1/SCG5/RARRES2/TF/LTF/FAM3C/IGFBP2/F2/AHSG/IGFBP5/RPS3A/SPP1/GC/TGFBI/FGB/MTDH/NPC2/COL6A3/RPL14/APOE/PUS7/EIF4B/PPIE/SDC1/CSF1/CFL1/MMP3/ADM/B2M/IGFBP6/PPP1R12A/APOA1/A2M/TIMP1/HTRA1/RPL4/ARP…	177
GO:0031424	keratinization	8/266	225/17823	2.38236	0.02	0.282935	0.636286	KRT14/KRT1/KRT19/KRT10/KRT9/KRT2/SPINK6/SPINK5	8
GO:0046883	regulation of hormone secretion	9/266	269/17823	2.24176	0.02002	0.282969	0.636518	ENSA/SCG5/SPP1/FGB/GRP/RBP4/CHGA/PHPT1/SYBU	9
GO:0001941	postsynaptic membrane organization	3/266	39/17823	5.15414	0.02023	0.284439	0.638928	CDH2/APOE/NRXN1	3
GO:0006734	NADH metabolic process	3/266	39/17823	5.15414	0.02023	0.284439	0.638928	ENO1/PKM/TPI1	3
GO:0015682	ferric iron transport	3/266	39/17823	5.15414	0.02023	0.284439	0.638928	TF/B2M/ATP6V1G1	3
GO:0043277	apoptotic cell clearance	3/266	39/17823	5.15414	0.02023	0.284439	0.638928	C4B/THBS1/C3	3
GO:0061001	regulation of dendritic spine morphogene...	3/266	39/17823	5.15414	0.02023	0.284439	0.638928	ADAM10/CFL1/PDLIM5	3
GO:0072512	trivalent inorganic cation transport	3/266	39/17823	5.15414	0.02023	0.284439	0.638928	TF/B2M/ATP6V1G1	3
GO:0042063	gliogenesis	9/266	270/17823	2.23346	0.02045	0.285987	0.64142	APP/GSN/CDH2/GPC1/F2/CSF1/SOD1/VIM/RTN4	9
GO:0016358	dendrite development	8/266	226/17823	2.37181	0.02048	0.285987	0.641757	APP/MAP2/ADAM10/DBN1/APOE/CFL1/PAK2/PDLIM5	8
GO:0044706	multi-multicellular organism process	8/266	226/17823	2.37181	0.02048	0.285987	0.641757	RPL29/IGFBP2/IGFBP5/SPP1/ADM/TIMP1/SOD1/MMP9	8
GO:1903169	regulation of calcium ion transmembrane ...	6/266	143/17823	2.81135	0.02049	0.285987	0.641869	FKBP1A/PRNP/F2/CALM3/AHNAK/RGN	6
GO:0009415	response to water	2/266	15/17823	8.93383	0.0205	0.285987	0.641981	SIPA1/COL18A1	2
GO:0060347	heart trabecula formation	2/266	15/17823	8.93383	0.0205	0.285987	0.641981	FKBP1A/RBP4	2
GO:0090151	establishment of protein localization to...	2/266	15/17823	8.93383	0.0205	0.285987	0.641981	PDCD5/CALM3	2
GO:1902683	regulation of receptor localization to s...	2/266	15/17823	8.93383	0.0205	0.285987	0.641981	ADAM10/STX7	2
GO:1903209	positive regulation of oxidative stress-...	2/266	15/17823	8.93383	0.0205	0.285987	0.641981	MMP3/SOD1	2
GO:0001909	leukocyte mediated cytotoxicity	5/266	105/17823	3.19066	0.02059	0.286916	0.642988	F2/B2M/STX7/TUBB/TUBB4B	5
GO:0032413	negative regulation of ion transmembrane...	4/266	70/17823	3.82879	0.02062	0.286916	0.643322	FKBP1A/SLC9A3R1/CALM3/MMP9	4
GO:0050771	negative regulation of axonogenesis	4/266	70/17823	3.82879	0.02062	0.286916	0.643322	MAP2/SPP1/ARHGDIA/RTN4	4
GO:0030278	regulation of ossification	7/266	184/17823	2.54906	0.02073	0.288197	0.644542	LTF/AHSG/IGFBP5/CSF1/GREM1/FBN2/PDLIM7	7
GO:0098609	cell-cell adhesion	20/266	817/17823	1.64024	0.02094	0.290865	0.646847	CDH4/CDH11/SERPINF2/HBB/PRNP/CDH2/IGFBP2/FGB/APOA1/PAK2/PDLIM1/CSRP1/MSN/MYH9/CDH13/NRXN1/ACTB/ACTG1/PDLIM5/TLN1	20
GO:0090257	regulation of muscle system process	8/266	227/17823	2.36137	0.02096	0.290892	0.647065	ENO1/IGFBP5/CTTN/SOD1/PIN1/CALM3/CHGA/MTPN	8
GO:0034249	negative regulation of cellular amide me...	6/266	144/17823	2.79182	0.02112	0.29286	0.6488	PRNP/IGFBP5/APOE/PUS7/CIRBP/SPON1	6
GO:0033002	muscle cell proliferation	7/266	185/17823	2.53528	0.02128	0.294825	0.650518	SERPINF2/IGFBP3/THBS1/IGFBP5/RBP4/MMP9/CDH13	7
GO:0045446	endothelial cell differentiation	5/266	106/17823	3.16055	0.02136	0.295679	0.651371	PPP1R12A/EDF1/MSN/COL18A1/TNMD	5
GO:0045087	innate immune response	22/266	926/17823	1.59188	0.02149	0.297223	0.652747	RPS19/APP/GSN/C4B/RARRES2/LTF/FGB/CSF1/B2M/A2M/PAK2/C3/KRT1/TUBB/VIM/CHGA/RPS27A/ACTG1/TUBB4B/UBE2V1/ZYX/SPON2	22
GO:0046324	regulation of glucose import	4/266	71/17823	3.77486	0.02161	0.29839	0.654008	PEA15/GKAP1/RARRES2/ARPP19	4
GO:0030835	negative regulation of actin filament de...	3/266	40/17823	5.02528	0.02163	0.29839	0.654218	GSN/MTPN/SPTAN1	3
GO:0045773	positive regulation of axon extension	3/266	40/17823	5.02528	0.02163	0.29839	0.654218	CDH4/FN1/TNFRSF12A	3
GO:0023061	signal release	13/266	462/17823	1.88539	0.02184	0.301029	0.6564	ENSA/SCG5/SPP1/FGB/ADM/GRP/RBP4/CALM3/CHGA/NRXN1/LTBP4/PHPT1/SYBU	13
GO:0043491	protein kinase B signaling	8/266	229/17823	2.34074	0.02195	0.302028	0.657532	THBS1/IGFBP5/MTDH/SLC9A3R1/TXN/NRXN1/CAVIN3/RTN4	8
GO:0009725	response to hormone	23/266	982/17823	1.56933	0.02195	0.302028	0.657532	THBS1/PKM/GKAP1/RARRES2/IGFBP2/AHSG/IGFBP5/SPP1/FGB/SDC1/ADM/TIMP1/ATP6V1G1/COL1A1/SPARC/CALM3/MSN/LOX/PEBP1/SERPINF1/UFM1/UBE2L3/POSTN	23
GO:0000226	microtubule cytoskeleton organization	15/266	562/17823	1.78836	0.02198	0.302183	0.65784	STMN1/MAP2/DYNC1LI2/STMN2/DCTN2/PPP1R12A/PIN1/NPM1/TUBB/MAP4/MYH9/TUBB4B/CCDC114/TUBB1/NSFL1C	15
GO:0006909	phagocytosis	11/266	366/17823	2.01377	0.022	0.3022	0.658044	GSN/C4B/THBS1/AHSG/C3/MYH9/ACTB/ACTG1/SRPX/BRK1/SPON2	11
GO:0070925	organelle assembly	21/266	876/17823	1.60625	0.02236	0.306883	0.661687	RPS19/GSN/SDC1/DCTN2/STX7/STAM2/NPM1/TUBB/KRT19/MSN/MAP4/RPS10/NRXN1/RPS28/ACTG1/TUBB4B/SRPX/CIRBP/CCDC114/TUBB1/NSFL1C	21
GO:0007605	sensory perception of sound	6/266	146/17823	2.75358	0.02242	0.307444	0.662287	SOD1/SLC9A3R1/COL1A1/COL2A1/COL11A1/COL11A2	6
GO:0016055	Wnt signaling pathway	13/266	465/17823	1.87322	0.02287	0.313336	0.666717	APP/CDH2/IGFBP2/APOE/SDC1/IGFBP6/PFN1/PIN1/SLC9A3R1/GREM1/COL1A1/IGFBP4/RPS27A	13
GO:0043244	regulation of protein complex disassembl...	5/266	108/17823	3.10203	0.02294	0.313336	0.667396	GSN/STMN2/CFL1/MTPN/SPTAN1	5
GO:0030225	macrophage differentiation	3/266	41/17823	4.90271	0.02309	0.313336	0.668841	APP/CSF1/MMP9	3
GO:0010155	regulation of proton transport	2/266	16/17823	8.37547	0.0232	0.313336	0.669893	SLC9A3R1/TMSB4X	2
GO:0010273	detoxification of copper ion	2/266	16/17823	8.37547	0.0232	0.313336	0.669893	MT1A/MT1E	2
GO:0032780	negative regulation of ATPase activity	2/266	16/17823	8.37547	0.0232	0.313336	0.669893	LTF/RGN	2
GO:0040037	negative regulation of fibroblast growth...	2/266	16/17823	8.37547	0.0232	0.313336	0.669893	THBS1/GPC1	2
GO:0042448	progesterone metabolic process	2/266	16/17823	8.37547	0.0232	0.313336	0.669893	ADM/AFP	2
GO:0045198	establishment of epithelial cell apical/...	2/266	16/17823	8.37547	0.0232	0.313336	0.669893	SLC9A3R1/MSN	2
GO:0051127	positive regulation of actin nucleation	2/266	16/17823	8.37547	0.0232	0.313336	0.669893	GSN/BRK1	2
GO:0051284	positive regulation of sequestering of c...	2/266	16/17823	8.37547	0.0232	0.313336	0.669893	FKBP1A/CALM3	2
GO:0060192	negative regulation of lipase activity	2/266	16/17823	8.37547	0.0232	0.313336	0.669893	APOC3/APOA1	2
GO:0071801	regulation of podosome assembly	2/266	16/17823	8.37547	0.0232	0.313336	0.669893	GSN/MSN	2
GO:0080182	histone H3-K4 trimethylation	2/266	16/17823	8.37547	0.0232	0.313336	0.669893	HIST1H1E/HIST1H1C	2
GO:0097091	synaptic vesicle clustering	2/266	16/17823	8.37547	0.0232	0.313336	0.669893	CDH2/NRXN1	2
GO:1905874	regulation of postsynaptic density organ...	2/266	16/17823	8.37547	0.0232	0.313336	0.669893	CDH2/NRXN1	2
GO:1990169	stress response to copper ion	2/266	16/17823	8.37547	0.0232	0.313336	0.669893	MT1A/MT1E	2
GO:2001267	regulation of cysteine-type endopeptidas...	2/266	16/17823	8.37547	0.0232	0.313336	0.669893	GSN/MMP9	2
GO:0007267	cell-cell signaling	34/266	1604/17823	1.42028	0.02352	0.317392	0.672915	CDH11/APP/ENSA/PRNP/ADAM10/CDH2/SCG5/IGFBP2/SPP1/DBN1/FGB/APOE/SDC1/ADM/IGFBP6/GRP/PFN1/PIN1/C3/SLC9A3R1/GREM1/NGF/COL1A1/RBP4/CALM3/TXN/CHGA/IGFBP4/NRXN1/RPS27A/ZYX/LTBP4/PHPT1/SYBU	34
GO:0048729	tissue morphogenesis	16/266	618/17823	1.73473	0.02355	0.317531	0.673196	FKBP1A/COL12A1/IGFBP5/COL6A3/CSF1/CFL1/ADM/PFN1/SLC9A3R1/GREM1/COL3A1/COL11A1/COL6A1/COL5A1/MSN/COL7A1	16
GO:0198738	cell-cell signaling by wnt	13/266	467/17823	1.8652	0.02359	0.317804	0.673569	APP/CDH2/IGFBP2/APOE/SDC1/IGFBP6/PFN1/PIN1/SLC9A3R1/GREM1/COL1A1/IGFBP4/RPS27A	13
GO:0050678	regulation of epithelial cell proliferat...	10/266	323/17823	2.07442	0.02365	0.317949	0.674127	THBS1/APOE/HTRA1/APOH/SPARC/SERPINF1/CDH13/RGN/TNMD/RTN4	10
GO:0040014	regulation of multicellular organism gro...	4/266	73/17823	3.67144	0.02366	0.317949	0.67422	APP/CSF1/SOD1/PPIB	4
GO:0043242	negative regulation of protein complex d...	4/266	73/17823	3.67144	0.02366	0.317949	0.67422	GSN/STMN2/MTPN/SPTAN1	4
GO:0001816	cytokine production	18/266	724/17823	1.66584	0.02422	0.325202	0.679337	APP/SERPINF2/PRNP/THBS1/LTF/F2/B2M/APOA1/SOD1/PIN1/C3/FN1/CHGA/LUM/TMSB4X/LTBP1/POSTN/SPON2	18
GO:0098771	inorganic ion homeostasis	18/266	725/17823	1.66354	0.02451	0.328822	0.681925	FKBP1A/APP/PRNP/TF/LTF/F2/APOE/ADM/B2M/SOD1/SLC9A3R1/ATP6V1G1/KNG1/MT1A/MT1E/CALM3/RGN/NEDD8	18
GO:0032147	activation of protein kinase activity	10/266	325/17823	2.06165	0.02455	0.328933	0.682278	PRNP/THBS1/PEA15/SOD1/PAK2/GREM1/NGF/TXN/RPS27A/UBE2V1	10
GO:0071356	cellular response to tumor necrosis fact...	8/266	234/17823	2.29073	0.02458	0.328933	0.682543	THBS1/CXCL8/APOA1/COL1A1/TMSB4X/POSTN/TXNDC17/TNFRSF12A	8
GO:0035315	hair cell differentiation	3/266	42/17823	4.78598	0.0246	0.328933	0.682719	SOD1/SLC9A3R1/SPINK5	3
GO:0051653	spindle localization	3/266	42/17823	4.78598	0.0246	0.328933	0.682719	MAP4/MYH9/NSFL1C	3
GO:0034599	cellular response to oxidative stress	9/266	279/17823	2.16141	0.02463	0.329061	0.682983	PSAP/THBS1/MMP3/FBLN5/SOD1/FABP1/TXN/MMP9/RGN	9
GO:0015914	phospholipid transport	4/266	74/17823	3.62182	0.02473	0.329849	0.68386	APOC3/NPC2/APOE/APOA1	4
GO:0046785	microtubule polymerization	4/266	74/17823	3.62182	0.02473	0.329849	0.68386	STMN1/MAP2/STMN2/PIN1	4
GO:0010594	regulation of endothelial cell migration	6/266	150/17823	2.68015	0.0252	0.33584	0.687916	THBS1/APOE/APOH/SPARC/SERPINF1/TMSB4X	6
GO:0045667	regulation of osteoblast differentiation	5/266	111/17823	3.01819	0.02546	0.339024	0.690115	LTF/IGFBP5/GREM1/FBN2/PDLIM7	5
GO:0042273	ribosomal large subunit biogenesis	4/266	75/17823	3.57353	0.02582	0.343059	0.69311	RPL14/NPM1/RPL7/RPL7A	4
GO:0016999	antibiotic metabolic process	6/266	151/17823	2.6624	0.02592	0.343059	0.693931	HBB/HBG2/MMP3/SOD1/HBA1/PXDN	6
GO:0010866	regulation of triglyceride biosynthetic ...	2/266	17/17823	7.8828	0.02604	0.343059	0.694912	C3/RGN	2
GO:0030502	negative regulation of bone mineralizati...	2/266	17/17823	7.8828	0.02604	0.343059	0.694912	AHSG/GREM1	2
GO:0051883	killing of cells in other organism invol...	2/266	17/17823	7.8828	0.02604	0.343059	0.694912	F2/ALB	2
GO:0055070	copper ion homeostasis	2/266	17/17823	7.8828	0.02604	0.343059	0.694912	APP/PRNP	2
GO:0061687	detoxification of inorganic compound	2/266	17/17823	7.8828	0.02604	0.343059	0.694912	MT1A/MT1E	2
GO:0071732	cellular response to nitric oxide	2/266	17/17823	7.8828	0.02604	0.343059	0.694912	THBS1/MMP3	2
GO:1901032	negative regulation of response to react...	2/266	17/17823	7.8828	0.02604	0.343059	0.694912	PSAP/TXN	2
GO:1902043	positive regulation of extrinsic apoptot...	2/266	17/17823	7.8828	0.02604	0.343059	0.694912	THBS1/PEA15	2
GO:1903206	negative regulation of hydrogen peroxide...	2/266	17/17823	7.8828	0.02604	0.343059	0.694912	PSAP/TXN	2
GO:2000353	positive regulation of endothelial cell ...	2/266	17/17823	7.8828	0.02604	0.343059	0.694912	THBS1/COL18A1	2
GO:2001039	negative regulation of cellular response...	2/266	17/17823	7.8828	0.02604	0.343059	0.694912	PSAP/TXN	2
GO:0002832	negative regulation of response to bioti...	3/266	43/17823	4.67468	0.02616	0.343515	0.695885	LTF/HTRA1/SPINK5	3
GO:0033574	response to testosterone	3/266	43/17823	4.67468	0.02616	0.343515	0.695885	THBS1/SPP1/MSN	3
GO:0035307	positive regulation of protein dephospho...	3/266	43/17823	4.67468	0.02616	0.343515	0.695885	PPP1R12A/PIN1/CALM3	3
GO:0045910	negative regulation of DNA recombination	3/266	43/17823	4.67468	0.02616	0.343515	0.695885	HIST1H1E/HIST1H1B/HIST1H1C	3
GO:1905114	cell surface receptor signaling pathway ...	15/266	575/17823	1.74792	0.02625	0.344416	0.696612	APP/CDH2/IGFBP2/APOE/SDC1/IGFBP6/PFN1/PIN1/C3/SLC9A3R1/GREM1/COL1A1/IGFBP4/NRXN1/RPS27A	15
GO:1904375	regulation of protein localization to ce...	5/266	112/17823	2.99124	0.02634	0.345316	0.697335	PRNP/ADAM10/STX7/NRXN1/ACTB	5
GO:0043900	regulation of multi-organism process	11/266	377/17823	1.95502	0.02659	0.34831	0.699325	GSN/CXCL8/PPIA/LTF/APOE/PPIE/CFL1/TIMP1/HTRA1/PPIB/SPINK5	11
GO:0051017	actin filament bundle assembly	6/266	152/17823	2.64489	0.02666	0.348943	0.699877	SERPINF2/STMN1/APOA1/PFN1/MARCKS/ZYX	6
GO:0045860	positive regulation of protein kinase ac...	14/266	526/17823	1.78337	0.02691	0.35188	0.701834	PRNP/THBS1/PEA15/LTF/CSF1/SOD1/PAK2/GREM1/NGF/CALM3/TXN/NRXN1/RPS27A/UBE2V1	14
GO:0006096	glycolytic process	4/266	76/17823	3.52651	0.02695	0.35188	0.702145	GCKR/ENO1/PKM/TPI1	4
GO:0042632	cholesterol homeostasis	4/266	76/17823	3.52651	0.02695	0.35188	0.702145	APOC3/NPC2/APOE/APOA1	4
GO:0022618	ribonucleoprotein complex assembly	8/266	239/17823	2.2428	0.02742	0.354393	0.705748	RPS19/EIF4B/NPM1/RBMX/RPS10/RPS28/CIRBP/EIF4H	8
GO:0008089	anterograde axonal transport	3/266	44/17823	4.56844	0.02777	0.354393	0.708375	MAP2/SOD1/SYBU	3
GO:0021762	substantia nigra development	3/266	44/17823	4.56844	0.02777	0.354393	0.708375	CALM3/ACTB/BASP1	3
GO:0030261	chromosome condensation	3/266	44/17823	4.56844	0.02777	0.354393	0.708375	HIST1H1E/HIST1H1B/HIST1H1C	3
GO:0030490	maturation of SSU-rRNA	3/266	44/17823	4.56844	0.02777	0.354393	0.708375	RPS19/RPS28/RPS21	3
GO:0031113	regulation of microtubule polymerization	3/266	44/17823	4.56844	0.02777	0.354393	0.708375	STMN1/MAP2/STMN2	3
GO:0150076	neuroinflammatory response	3/266	44/17823	4.56844	0.02777	0.354393	0.708375	APP/MMP3/MMP9	3
GO:1905517	macrophage migration	3/266	44/17823	4.56844	0.02777	0.354393	0.708375	THBS1/RARRES2/CSF1	3
GO:2001258	negative regulation of cation channel ac...	3/266	44/17823	4.56844	0.02777	0.354393	0.708375	FKBP1A/CALM3/MMP9	3
GO:0003008	system process	43/266	2151/17823	1.33945	0.02781	0.354393	0.708672	APP/GSN/SERPINF2/EFEMP1/ENO1/HBB/PRNP/PABPN1/CALD1/IGFBP5/TGFBI/FGB/APOE/ADM/APOA1/COMP/CTTN/SOD1/PIN1/SLC9A3R1/KNG1/NGF/COL1A1/COL2A1/RBP4/FABP1/COL1A2/VIM/CALM3/CHGA/COL11A1/F5/COL11A2/PEBP1/SERPINF1/COL18A1/LUM/NRXN1/MTPN/TPM4/POSTN/PDLIM5/TLN1	43
GO:0030003	cellular cation homeostasis	16/266	631/17823	1.69899	0.02783	0.354393	0.708821	FKBP1A/APP/PRNP/TF/LTF/F2/APOE/ADM/SOD1/ATP6V1G1/KNG1/MT1A/MT1E/CALM3/RGN/NEDD8	16
GO:0050801	ion homeostasis	19/266	789/17823	1.61353	0.02786	0.354393	0.709043	FKBP1A/APP/PRNP/TF/LTF/F2/APOE/ADM/B2M/APOA1/SOD1/SLC9A3R1/ATP6V1G1/KNG1/MT1A/MT1E/CALM3/RGN/NEDD8	19
GO:0048568	embryonic organ development	12/266	429/17823	1.87423	0.02805	0.354393	0.710443	EFEMP1/CXCL8/RARRES2/ADM/SOD1/SLC9A3R1/COL2A1/RBP4/COL5A2/KRT19/COL11A1/FBN2	12
GO:0006757	ATP generation from ADP	4/266	77/17823	3.48071	0.0281	0.354393	0.710809	GCKR/ENO1/PKM/TPI1	4
GO:0055092	sterol homeostasis	4/266	77/17823	3.48071	0.0281	0.354393	0.710809	APOC3/NPC2/APOE/APOA1	4
GO:0001952	regulation of cell-matrix adhesion	5/266	114/17823	2.93876	0.02815	0.354393	0.711175	THBS1/CSF1/GREM1/CDH13/POSTN	5
GO:0008360	regulation of cell shape	6/266	154/17823	2.61054	0.02819	0.354393	0.711466	F2/ARHGDIA/SLC9A3R1/FN1/MSN/MYH9	6
GO:0061572	actin filament bundle organization	6/266	155/17823	2.59369	0.02897	0.354393	0.717037	SERPINF2/STMN1/APOA1/PFN1/MARCKS/ZYX	6
GO:2001257	regulation of cation channel activity	6/266	155/17823	2.59369	0.02897	0.354393	0.717037	FKBP1A/APP/CALM3/MMP9/NRXN1/AHNAK	6
GO:0010544	negative regulation of platelet activati...	2/266	18/17823	7.44486	0.02901	0.354393	0.717317	F2/APOE	2
GO:0051818	disruption of cells of other organism in...	2/266	18/17823	7.44486	0.02901	0.354393	0.717317	F2/ALB	2
GO:0097501	stress response to metal ion	2/266	18/17823	7.44486	0.02901	0.354393	0.717317	MT1A/MT1E	2
GO:0034754	cellular hormone metabolic process	5/266	115/17823	2.91321	0.02908	0.354393	0.717805	RBP1/SPP1/ADM/RBP4/AFP	5
GO:2000257	regulation of protein activation cascade	5/266	115/17823	2.91321	0.02908	0.354393	0.717805	C4B/F2/A2M/C3/SERPINC1	5
GO:0032410	negative regulation of transporter activ...	4/266	78/17823	3.43609	0.02928	0.354393	0.719191	FKBP1A/SLC9A3R1/CALM3/MMP9	4
GO:0010001	glial cell differentiation	7/266	198/17823	2.36882	0.0294	0.354393	0.720017	APP/GSN/CDH2/GPC1/F2/SOD1/VIM	7
GO:0007157	heterophilic cell-cell adhesion via plas...	3/266	45/17823	4.46692	0.02943	0.354393	0.720222	CDH4/CDH2/NRXN1	3
GO:0034728	nucleosome organization	6/266	156/17823	2.57707	0.02977	0.355803	0.722531	PTMA/NPM1/HIST1H1E/HIST1H1B/HIST1H1C/SUPT6H	6
GO:0071704	organic substance metabolic process	181/266	11113/17823	1.09131	0.02994	0.35757	0.723671	RPS19/HNRNPA2B1/EEF1A1/FKBP1A/HNRNPM/TRIO/TMSB15B/ACAN/RBP1/APP/GSN/GCKR/SERPINF2/PSAP/EFEMP1/C4B/CSTB/ENSA/ENO1/PRNP/IGFBP3/QSOX1/THBS1/APOC3/PEA15/PABPN1/PKM/ADAM10/YWHAZ/KTN1/BMP1/RPL29/CDH2/CXCL8/GPC1/PPIA/YBX1/SCG5/RARRES2/TF/LTF/FAM3C/IGFBP2/F2/AHSG/IGFBP5/RPS3A/SPP1/GC/TGFBI/FGB/MTDH/NPC2/COL6A3/RPL14/APOE/PUS7/EIF4B/PPIE/SDC1/CSF1/CFL1/MMP3/ADM/B2M/IGFBP6/PPP1R12A/APOA1/A2M/COMP/TIMP1/HTR…	181
GO:0002698	negative regulation of immune effector p...	5/266	116/17823	2.88809	0.03004	0.357703	0.724337	RPS19/APOA1/A2M/HTRA1/SPINK5	5
GO:0003014	renal system process	5/266	116/17823	2.88809	0.03004	0.357703	0.724337	GSN/SERPINF2/HBB/ADM/SLC9A3R1	5
GO:0019079	viral genome replication	5/266	116/17823	2.88809	0.03004	0.357703	0.724337	CXCL8/PPIA/LTF/PPIE/PPIB	5
GO:1904659	glucose transmembrane transport	5/266	116/17823	2.88809	0.03004	0.357703	0.724337	PEA15/GKAP1/RARRES2/ARPP19/C3	5
GO:0000086	G2/M transition of mitotic cell cycle	7/266	199/17823	2.35692	0.0301	0.358152	0.724735	APP/ENSA/DCTN2/ARPP19/TUBB/CALM3/TUBB4B	7
GO:0019932	second-messenger-mediated signaling	12/266	434/17823	1.85264	0.03028	0.360028	0.725923	FKBP1A/PRNP/THBS1/CXCL8/APOE/ADM/SLC9A3R1/CALM3/CHGA/PEBP1/CDH13/RGN	12
GO:0046323	glucose import	4/266	79/17823	3.3926	0.0305	0.362109	0.727361	PEA15/GKAP1/RARRES2/ARPP19	4
GO:0051492	regulation of stress fiber assembly	4/266	79/17823	3.3926	0.0305	0.362109	0.727361	SERPINF2/STMN1/APOA1/PFN1	4
GO:0051897	positive regulation of protein kinase B ...	6/266	157/17823	2.56065	0.03058	0.362791	0.72788	THBS1/IGFBP5/MTDH/TXN/NRXN1/RTN4	6
GO:0070482	response to oxygen levels	10/266	338/17823	1.98236	0.03097	0.367147	0.730383	ENO1/THBS1/PKM/ADM/PDLIM1/ATP6V1G1/COL1A1/FABP1/RPS27A/POSTN	10
GO:0032371	regulation of sterol transport	3/266	46/17823	4.36981	0.03115	0.368738	0.731523	APOC3/APOE/APOA1	3
GO:0032374	regulation of cholesterol transport	3/266	46/17823	4.36981	0.03115	0.368738	0.731523	APOC3/APOE/APOA1	3
GO:0007517	muscle organ development	11/266	387/17823	1.9045	0.03133	0.370596	0.732653	FKBP1A/GPC1/COL6A3/PIN1/GREM1/COL3A1/RBP4/COL11A1/MTPN/BASP1/TAGLN	11
GO:0002790	peptide secretion	15/266	589/17823	1.70638	0.03152	0.372415	0.733836	ENSA/PPIA/CANX/FGB/APOA1/GRP/FN1/RBP4/CHGA/TMSB4X/LTBP2/POSTN/LTBP4/PHPT1/SYBU	15
GO:0097529	myeloid leukocyte migration	7/266	201/17823	2.33346	0.03153	0.372415	0.733898	RPS19/THBS1/CXCL8/RARRES2/CSF1/GREM1/CHGA	7
GO:0031100	animal organ regeneration	4/266	80/17823	3.35019	0.03174	0.373525	0.735192	PKM/ADM/APOA1/RGN	4
GO:0042058	regulation of epidermal growth factor re...	4/266	80/17823	3.35019	0.03174	0.373525	0.735192	APP/STAM2/MMP9/CDH13	4
GO:0042866	pyruvate biosynthetic process	4/266	80/17823	3.35019	0.03174	0.373525	0.735192	GCKR/ENO1/PKM/TPI1	4
GO:0043462	regulation of ATPase activity	4/266	80/17823	3.35019	0.03174	0.373525	0.735192	LTF/PFN1/TMSB4X/RGN	4
GO:0097756	negative regulation of blood vessel diam...	4/266	80/17823	3.35019	0.03174	0.373525	0.735192	FGB/ADM/COMP/CHGA	4
GO:0015850	organic hydroxy compound transport	8/266	246/17823	2.17898	0.03177	0.373605	0.735376	APOC3/SPP1/NPC2/APOE/APOA1/RBP4/CHGA/ACTB	8
GO:0007173	epidermal growth factor receptor signali...	5/266	118/17823	2.83914	0.032	0.375682	0.736777	APP/EFEMP1/STAM2/MMP9/CDH13	5
GO:0010523	negative regulation of calcium ion trans...	2/266	19/17823	7.05303	0.03211	0.375682	0.737442	FKBP1A/CALM3	2
GO:0051016	barbed-end actin filament capping	2/266	19/17823	7.05303	0.03211	0.375682	0.737442	GSN/MTPN	2
GO:0051546	keratinocyte migration	2/266	19/17823	7.05303	0.03211	0.375682	0.737442	MMP9/KRT2	2
GO:0060117	auditory receptor cell development	2/266	19/17823	7.05303	0.03211	0.375682	0.737442	SOD1/SLC9A3R1	2
GO:1901881	positive regulation of protein depolymer...	2/266	19/17823	7.05303	0.03211	0.375682	0.737442	STMN2/CFL1	2
GO:2000727	positive regulation of cardiac muscle ce...	2/266	19/17823	7.05303	0.03211	0.375682	0.737442	PIN1/GREM1	2
GO:0060326	cell chemotaxis	9/266	294/17823	2.05114	0.0329	0.384043	0.742121	RPS19/THBS1/ADAM10/CXCL8/RARRES2/CSF1/GREM1/CHGA/TMSB4X	9
GO:0008038	neuron recognition	3/266	47/17823	4.27684	0.03292	0.384043	0.742237	APP/YWHAZ/RTN4	3
GO:0045933	positive regulation of muscle contractio...	3/266	47/17823	4.27684	0.03292	0.384043	0.742237	ENO1/CTTN/CHGA	3
GO:0051055	negative regulation of lipid biosyntheti...	3/266	47/17823	4.27684	0.03292	0.384043	0.742237	APOC3/APOE/SOD1	3
GO:1903533	regulation of protein targeting	4/266	81/17823	3.30883	0.03301	0.384535	0.742759	PRNP/PDCD5/UBE2L3/NUCB1	4
GO:1904063	negative regulation of cation transmembr...	4/266	81/17823	3.30883	0.03301	0.384535	0.742759	FKBP1A/SLC9A3R1/CALM3/MMP9	4
GO:0010604	positive regulation of macromolecule met...	61/266	3268/17823	1.25068	0.03318	0.386236	0.74374	HNRNPA2B1/FKBP1A/APP/GSN/SERPINF2/PSAP/ENO1/PRNP/IGFBP3/THBS1/PEA15/CDH2/YBX1/RARRES2/LTF/F2/SPP1/FGB/MTDH/APOE/CSF1/PPP1R12A/SOD1/PAK2/PIN1/C3/PDLIM1/PDCD5/GREM1/EDF1/NGF/COL1A1/FN1/CLEC3B/NPM1/VIM/CALM3/HIST1H1E/TXN/MMP9/HIST1H1B/HIST1H1C/IGFBP4/MSN/MYH9/RBMX/LUM/CDH13/NRXN1/MTPN/ACTB/HNRNPK/RPS4X/RPS27A/UBE2L3/UBE2V1/CIRBP/RGN/SUPT6H/CAVIN3/SPON1	61
GO:0030072	peptide hormone secretion	8/266	249/17823	2.15273	0.03377	0.39282	0.747084	ENSA/FGB/GRP/RBP4/CHGA/LTBP4/PHPT1/SYBU	8
GO:0003158	endothelium development	5/266	120/17823	2.79182	0.03405	0.395506	0.748641	PPP1R12A/EDF1/MSN/COL18A1/TNMD	5
GO:0045727	positive regulation of translation	5/266	120/17823	2.79182	0.03405	0.395506	0.748641	THBS1/NPM1/VIM/RPS4X/CIRBP	5
GO:0008625	extrinsic apoptotic signaling pathway vi...	4/266	82/17823	3.26848	0.03431	0.398238	0.75007	THBS1/PEA15/FGB/NGF	4
GO:0008284	positive regulation of cell proliferatio...	21/266	917/17823	1.53444	0.03435	0.398415	0.750288	SERPINF2/THBS1/ADAM10/LTF/IGFBP2/F2/IGFBP5/CSF1/ADM/TIMP1/HTRA1/GREM1/FN1/NPM1/MMP9/COL18A1/CDH13/RPS4X/BRK1/RTN4/CLEC11A	21
GO:0046326	positive regulation of glucose import	3/266	48/17823	4.18773	0.03474	0.402359	0.752398	GKAP1/RARRES2/ARPP19	3
GO:1900449	regulation of glutamate receptor signali...	3/266	48/17823	4.18773	0.03474	0.402359	0.752398	APP/PRNP/NRXN1	3
GO:0000470	maturation of LSU-rRNA	2/266	20/17823	6.70038	0.03533	0.403961	0.755522	RPL7/RPL7A	2
GO:0006516	glycoprotein catabolic process	2/266	20/17823	6.70038	0.03533	0.403961	0.755522	GPC1/CST3	2
GO:0030903	notochord development	2/266	20/17823	6.70038	0.03533	0.403961	0.755522	COL2A1/COL5A2	2
GO:0032331	negative regulation of chondrocyte diffe...	2/266	20/17823	6.70038	0.03533	0.403961	0.755522	EFEMP1/GREM1	2
GO:0034104	negative regulation of tissue remodeling	2/266	20/17823	6.70038	0.03533	0.403961	0.755522	GREM1/CST3	2
GO:0035089	establishment of apical/basal cell polar...	2/266	20/17823	6.70038	0.03533	0.403961	0.755522	SLC9A3R1/MSN	2
GO:0048670	regulation of collateral sprouting	2/266	20/17823	6.70038	0.03533	0.403961	0.755522	SPP1/NGF	2
GO:0050860	negative regulation of T cell receptor s...	2/266	20/17823	6.70038	0.03533	0.403961	0.755522	PRNP/PHPT1	2
GO:0051004	regulation of lipoprotein lipase activit...	2/266	20/17823	6.70038	0.03533	0.403961	0.755522	APOC3/APOH	2
GO:0051497	negative regulation of stress fiber asse...	2/266	20/17823	6.70038	0.03533	0.403961	0.755522	STMN1/PFN1	2
GO:0060231	mesenchymal to epithelial transition	2/266	20/17823	6.70038	0.03533	0.403961	0.755522	GREM1/BASP1	2
GO:0061436	establishment of skin barrier	2/266	20/17823	6.70038	0.03533	0.403961	0.755522	STMN1/KRT1	2
GO:0071731	response to nitric oxide	2/266	20/17823	6.70038	0.03533	0.403961	0.755522	THBS1/MMP3	2
GO:0071800	podosome assembly	2/266	20/17823	6.70038	0.03533	0.403961	0.755522	GSN/MSN	2
GO:0097242	amyloid-beta clearance	2/266	20/17823	6.70038	0.03533	0.403961	0.755522	APOE/C3	2
GO:1902170	cellular response to reactive nitrogen s...	2/266	20/17823	6.70038	0.03533	0.403961	0.755522	THBS1/MMP3	2
GO:2000310	regulation of NMDA receptor activity	2/266	20/17823	6.70038	0.03533	0.403961	0.755522	APP/NRXN1	2
GO:2001275	positive regulation of glucose import in...	2/266	20/17823	6.70038	0.03533	0.403961	0.755522	GKAP1/RARRES2	2
GO:0001817	regulation of cytokine production	16/266	651/17823	1.64679	0.03553	0.40596	0.756563	SERPINF2/PRNP/THBS1/LTF/F2/B2M/APOA1/SOD1/PIN1/C3/FN1/LUM/TMSB4X/LTBP1/POSTN/SPON2	16
GO:0014897	striated muscle hypertrophy	4/266	83/17823	3.2291	0.03564	0.40664	0.757132	IGFBP5/PIN1/MTPN/PDLIM5	4
GO:0036473	cell death in response to oxidative stre...	4/266	83/17823	3.2291	0.03564	0.40664	0.757132	PSAP/MMP3/SOD1/TXN	4
GO:0006754	ATP biosynthetic process	5/266	122/17823	2.74606	0.03617	0.412394	0.759836	GCKR/ENO1/PKM/TPI1/TMSB4X	5
GO:0071826	ribonucleoprotein complex subunit organi...	8/266	253/17823	2.1187	0.03657	0.41666	0.761837	RPS19/EIF4B/NPM1/RBMX/RPS10/RPS28/CIRBP/EIF4H	8
GO:2000351	regulation of endothelial cell apoptotic...	3/266	49/17823	4.10227	0.03661	0.416821	0.762035	THBS1/FGB/COL18A1	3
GO:0048732	gland development	12/266	447/17823	1.79876	0.03668	0.417322	0.762382	PSAP/PKM/IGFBP5/CSF1/APOA1/SOD1/SLC9A3R1/SERPINC1/MSN/SERPINF1/RGN/RTN4	12
GO:1902532	negative regulation of intracellular sig...	13/266	498/17823	1.74909	0.03683	0.418733	0.76312	FKBP1A/ENO1/STMN1/PRNP/THBS1/APOE/PIN1/SLC9A3R1/CALM3/MMP9/PEBP1/TMSB4X/CAVIN3	13
GO:0034284	response to monosaccharide	7/266	208/17823	2.25493	0.0369	0.418937	0.763463	GCKR/ENSA/THBS1/SPARC/SERPINF1/PHPT1/SYBU	7
GO:0090276	regulation of peptide hormone secretion	7/266	208/17823	2.25493	0.0369	0.418937	0.763463	ENSA/FGB/GRP/RBP4/CHGA/PHPT1/SYBU	7
GO:0030301	cholesterol transport	4/266	84/17823	3.19066	0.037	0.419481	0.763952	APOC3/NPC2/APOE/APOA1	4
GO:0060419	heart growth	4/266	84/17823	3.19066	0.037	0.419481	0.763952	PIN1/RBP4/BASP1/PDLIM5	4
GO:0008645	hexose transmembrane transport	5/266	123/17823	2.72373	0.03726	0.422131	0.765212	PEA15/GKAP1/RARRES2/ARPP19/C3	5
GO:0050954	sensory perception of mechanical stimulu...	6/266	165/17823	2.4365	0.0376	0.425684	0.76684	SOD1/SLC9A3R1/COL1A1/COL2A1/COL11A1/COL11A2	6
GO:0043281	regulation of cysteine-type endopeptidas...	7/266	209/17823	2.24415	0.03772	0.426742	0.767409	GSN/THBS1/PAK2/PDCD5/NGF/FABP1/MMP9	7
GO:0045785	positive regulation of cell adhesion	11/266	399/17823	1.84722	0.03778	0.427121	0.767693	SERPINF2/THBS1/IGFBP2/FGB/CSF1/APOA1/PAK2/FN1/CDH13/CCDC80/EMILIN2	11
GO:0001818	negative regulation of cytokine producti...	8/266	255/17823	2.10208	0.03803	0.429344	0.768867	PRNP/THBS1/LTF/F2/APOA1/PIN1/FN1/TMSB4X	8
GO:0051091	positive regulation of DNA-binding trans...	8/266	255/17823	2.10208	0.03803	0.429344	0.768867	APP/LTF/MTDH/GREM1/NPM1/MTPN/RPS27A/UBE2V1	8
GO:0034765	regulation of ion transmembrane transpor...	12/266	450/17823	1.78677	0.03829	0.431977	0.770076	FKBP1A/APP/PRNP/THBS1/F2/SLC9A3R1/CALM3/MMP9/NRXN1/TMSB4X/AHNAK/RGN	12
GO:0014896	muscle hypertrophy	4/266	85/17823	3.15312	0.03839	0.432196	0.770537	IGFBP5/PIN1/MTPN/PDLIM5	4
GO:0070167	regulation of biomineral tissue developm...	4/266	85/17823	3.15312	0.03839	0.432196	0.770537	LTF/AHSG/GREM1/FBN2	4
GO:1901019	regulation of calcium ion transmembrane ...	4/266	85/17823	3.15312	0.03839	0.432196	0.770537	FKBP1A/CALM3/AHNAK/RGN	4
GO:0050821	protein stabilization	6/266	166/17823	2.42182	0.03854	0.432325	0.771226	APOA1/PFN1/PIN1/HIST1H1B/PPIB/RTN4	6
GO:0055001	muscle cell development	6/266	166/17823	2.42182	0.03854	0.432325	0.771226	SDC1/ADM/PIN1/KRT19/ACTG1/PDLIM5	6
GO:0071229	cellular response to acid chemical	7/266	210/17823	2.23346	0.03854	0.432325	0.771226	SIPA1/COL1A1/COL3A1/COL5A2/COL1A2/COL6A1/SERPINF1	7
GO:0010984	regulation of lipoprotein particle clear...	2/266	21/17823	6.38131	0.03867	0.432325	0.771819	APOC3/HNRNPK	2
GO:0030859	polarized epithelial cell differentiatio...	2/266	21/17823	6.38131	0.03867	0.432325	0.771819	SLC9A3R1/MSN	2
GO:0032516	positive regulation of phosphoprotein ph...	2/266	21/17823	6.38131	0.03867	0.432325	0.771819	PPP1R12A/CALM3	2
GO:0033622	integrin activation	2/266	21/17823	6.38131	0.03867	0.432325	0.771819	FN1/TLN1	2
GO:0048261	negative regulation of receptor-mediated...	2/266	21/17823	6.38131	0.03867	0.432325	0.771819	APP/APOC3	2
GO:0051000	positive regulation of nitric-oxide synt...	2/266	21/17823	6.38131	0.03867	0.432325	0.771819	APOE/CALM3	2
GO:2001026	regulation of endothelial cell chemotaxi...	2/266	21/17823	6.38131	0.03867	0.432325	0.771819	THBS1/TMSB4X	2
GO:0055080	cation homeostasis	17/266	713/17823	1.59757	0.03929	0.438952	0.774609	FKBP1A/APP/PRNP/TF/LTF/F2/APOE/ADM/B2M/SOD1/ATP6V1G1/KNG1/MT1A/MT1E/CALM3/RGN/NEDD8	17
GO:0051100	negative regulation of binding	6/266	167/17823	2.40732	0.0395	0.440798	0.775538	STMN1/MAP2/B2M/PIN1/ACTB/TMSB4X	6
GO:0015749	monosaccharide transmembrane transport	5/266	125/17823	2.68015	0.03951	0.440798	0.775582	PEA15/GKAP1/RARRES2/ARPP19/C3	5
GO:0046031	ADP metabolic process	4/266	86/17823	3.11645	0.03981	0.443837	0.776896	GCKR/ENO1/PKM/TPI1	4
GO:0019935	cyclic-nucleotide-mediated signaling	7/266	212/17823	2.21239	0.04023	0.44821	0.77871	THBS1/APOE/ADM/SLC9A3R1/CALM3/CHGA/PEBP1	7
GO:0009913	epidermal cell differentiation	10/266	354/17823	1.89276	0.04041	0.449662	0.779478	SOD1/SLC9A3R1/KRT14/KRT1/KRT19/KRT10/KRT9/KRT2/SPINK6/SPINK5	10
GO:0051656	establishment of organelle localization	13/266	505/17823	1.72485	0.04044	0.449662	0.779605	MAP2/YWHAZ/DCTN2/SLC9A3R1/NPM1/CALM3/CHGA/F5/MAP4/MYH9/COL7A1/SYBU/NSFL1C	13
GO:0031102	neuron projection regeneration	3/266	51/17823	3.9414	0.0405	0.449662	0.77986	SPP1/ADM/APOA1	3
GO:0051353	positive regulation of oxidoreductase ac...	3/266	51/17823	3.9414	0.0405	0.449662	0.77986	APOE/CALM3/RGN	3
GO:1900024	regulation of substrate adhesion-depende...	3/266	51/17823	3.9414	0.0405	0.449662	0.77986	FGB/APOA1/POSTN	3
GO:0010467	gene expression	95/266	5453/17823	1.16731	0.0407	0.451571	0.780705	RPS19/HNRNPA2B1/EEF1A1/FKBP1A/HNRNPM/TMSB15B/APP/GSN/SERPINF2/EFEMP1/C4B/ENO1/PRNP/THBS1/PABPN1/ADAM10/YWHAZ/RPL29/YBX1/SCG5/LTF/F2/IGFBP5/RPS3A/SPP1/FGB/MTDH/RPL14/APOE/PUS7/EIF4B/PPIE/CSF1/PPP1R12A/A2M/COMP/HTRA1/RPL4/CARHSP1/PFN1/PIN1/C3/PDLIM1/PDCD5/GREM1/EDF1/F9/NGF/COL1A1/COL2A1/APOH/FN1/CLEC3B/PTMA/NPM1/VIM/HIST1H1E/TXN/HIST1H1B/HIST1H1C/RPL7/CAST/MSN/HNRNPH3/MYH9/SERPINF1/RBMX/RPS10/LUM/C…	95
GO:0022613	ribonucleoprotein complex biogenesis	12/266	455/17823	1.76713	0.04107	0.455362	0.78225	RPS19/RPL14/EIF4B/NPM1/RPL7/RBMX/RPS10/RPL7A/RPS28/RPS21/CIRBP/EIF4H	12
GO:0061097	regulation of protein tyrosine kinase ac...	4/266	87/17823	3.08063	0.04125	0.457043	0.782994	APP/PRNP/PAK2/GREM1	4
GO:0034219	carbohydrate transmembrane transport	5/266	127/17823	2.63794	0.04183	0.459035	0.785357	PEA15/GKAP1/RARRES2/ARPP19/C3	5
GO:0048706	embryonic skeletal system development	5/266	127/17823	2.63794	0.04183	0.459035	0.785357	COL1A1/COL2A1/RBP4/COL11A1/XYLT1	5
GO:0051186	cofactor metabolic process	14/266	560/17823	1.67509	0.04208	0.459035	0.78636	GCKR/ENO1/HBB/PKM/HBG2/MMP3/SOD1/DBI/BLVRB/TPI1/HBA1/RGN/PXDN/BOLA2	14
GO:0002438	acute inflammatory response to antigenic...	2/266	22/17823	6.09125	0.04213	0.459035	0.786559	C3/SERPINC1	2
GO:0014912	negative regulation of smooth muscle cel...	2/266	22/17823	6.09125	0.04213	0.459035	0.786559	IGFBP3/IGFBP5	2
GO:0021533	cell differentiation in hindbrain	2/266	22/17823	6.09125	0.04213	0.459035	0.786559	NRXN1/MTPN	2
GO:0033561	regulation of water loss via skin	2/266	22/17823	6.09125	0.04213	0.459035	0.786559	STMN1/KRT1	2
GO:0033688	regulation of osteoblast proliferation	2/266	22/17823	6.09125	0.04213	0.459035	0.786559	LTF/GREM1	2
GO:0046823	negative regulation of nucleocytoplasmic...	2/266	22/17823	6.09125	0.04213	0.459035	0.786559	TXN/PKIG	2
GO:0048026	positive regulation of mRNA splicing, vi...	2/266	22/17823	6.09125	0.04213	0.459035	0.786559	RBMX/CIRBP	2
GO:0061162	establishment of monopolar cell polarity	2/266	22/17823	6.09125	0.04213	0.459035	0.786559	SLC9A3R1/MSN	2
GO:0061213	positive regulation of mesonephros devel...	2/266	22/17823	6.09125	0.04213	0.459035	0.786559	GREM1/BASP1	2
GO:1905809	negative regulation of synapse organizat...	2/266	22/17823	6.09125	0.04213	0.459035	0.786559	PRNP/APOE	2
GO:0050994	regulation of lipid catabolic process	3/266	52/17823	3.8656	0.04252	0.459035	0.788102	APOC3/RARRES2/FABP1	3
GO:2001169	regulation of ATP biosynthetic process	3/266	52/17823	3.8656	0.04252	0.459035	0.788102	GCKR/ENO1/TMSB4X	3
GO:0110020	regulation of actomyosin structure organ...	4/266	88/17823	3.04563	0.04273	0.459035	0.788924	SERPINF2/STMN1/APOA1/PFN1	4
GO:0034446	substrate adhesion-dependent cell spread...	4/266	89/17823	3.0114	0.04424	0.46009	0.794649	FGB/APOA1/FN1/POSTN	4
GO:0045744	negative regulation of G protein-coupled...	3/266	53/17823	3.79267	0.04459	0.462237	0.795932	STMN1/CXCL8/ADM	3
GO:0048168	regulation of neuronal synaptic plastici...	3/266	53/17823	3.79267	0.04459	0.462237	0.795932	APP/DBN1/APOE	3
GO:0060997	dendritic spine morphogenesis	3/266	53/17823	3.79267	0.04459	0.462237	0.795932	ADAM10/CFL1/PDLIM5	3
GO:0097120	receptor localization to synapse	3/266	53/17823	3.79267	0.04459	0.462237	0.795932	ADAM10/STX7/NRXN1	3
GO:0098930	axonal transport	3/266	53/17823	3.79267	0.04459	0.462237	0.795932	MAP2/SOD1/SYBU	3
GO:0051348	negative regulation of transferase activ...	8/266	264/17823	2.03042	0.04506	0.466809	0.79763	GCKR/AHSG/APOE/PAK2/NPM1/RGN/PKIG/PHPT1	8
GO:0016202	regulation of striated muscle tissue dev...	5/266	130/17823	2.57707	0.04547	0.470412	0.799088	GPC1/PIN1/GREM1/RBP4/MTPN	5
GO:0010894	negative regulation of steroid biosynthe...	2/266	23/17823	5.82641	0.0457	0.470412	0.799896	APOE/SOD1	2
GO:0032232	negative regulation of actin filament bu...	2/266	23/17823	5.82641	0.0457	0.470412	0.799896	STMN1/PFN1	2
GO:0032799	low-density lipoprotein receptor particl...	2/266	23/17823	5.82641	0.0457	0.470412	0.799896	APOE/HNRNPK	2
GO:0051412	response to corticosterone	2/266	23/17823	5.82641	0.0457	0.470412	0.799896	CALM3/PEBP1	2
GO:0061339	establishment or maintenance of monopola...	2/266	23/17823	5.82641	0.0457	0.470412	0.799896	SLC9A3R1/MSN	2
GO:0085029	extracellular matrix assembly	2/266	23/17823	5.82641	0.0457	0.470412	0.799896	FBLN5/LOX	2
GO:1900120	regulation of receptor binding	2/266	23/17823	5.82641	0.0457	0.470412	0.799896	B2M/MMP9	2
GO:1903205	regulation of hydrogen peroxide-induced ...	2/266	23/17823	5.82641	0.0457	0.470412	0.799896	PSAP/TXN	2
GO:1903649	regulation of cytoplasmic transport	2/266	23/17823	5.82641	0.0457	0.470412	0.799896	MAP2/MSN	2
GO:0046620	regulation of organ growth	4/266	90/17823	2.97794	0.04578	0.470934	0.800176	SOD1/PIN1/RBP4/BASP1	4
GO:0008544	epidermis development	12/266	463/17823	1.7366	0.04581	0.470942	0.800281	IGFBP5/SOD1/SLC9A3R1/KRT14/KRT1/KRT19/KRT10/KRT9/KRT2/COL7A1/SPINK6/SPINK5	12
GO:0008202	steroid metabolic process	9/266	313/17823	1.92663	0.04589	0.471463	0.80056	APP/SPP1/GC/NPC2/APOE/ADM/APOA1/SOD1/AFP	9
GO:0051224	negative regulation of protein transport	6/266	174/17823	2.31047	0.04663	0.477754	0.803102	APOA1/FN1/TXN/CHGA/TMSB4X/PKIG	6
GO:0009435	NAD biosynthetic process	3/266	54/17823	3.72243	0.04671	0.477754	0.803372	ENO1/PKM/TPI1	3
GO:0019320	hexose catabolic process	3/266	54/17823	3.72243	0.04671	0.477754	0.803372	ENO1/PKM/TPI1	3
GO:0048488	synaptic vesicle endocytosis	3/266	54/17823	3.72243	0.04671	0.477754	0.803372	CANX/CALM3/ACTG1	3
GO:0061098	positive regulation of protein tyrosine ...	3/266	54/17823	3.72243	0.04671	0.477754	0.803372	PRNP/PAK2/GREM1	3
GO:0072577	endothelial cell apoptotic process	3/266	54/17823	3.72243	0.04671	0.477754	0.803372	THBS1/FGB/COL18A1	3
GO:0140238	presynaptic endocytosis	3/266	54/17823	3.72243	0.04671	0.477754	0.803372	CANX/CALM3/ACTG1	3
GO:0062014	negative regulation of small molecule me...	4/266	91/17823	2.94522	0.04734	0.48389	0.80548	APOC3/FAM3C/APOE/SOD1	4
GO:2001234	negative regulation of apoptotic signali...	7/266	220/17823	2.13194	0.04746	0.484809	0.805877	ENO1/THBS1/PEA15/FGB/CTTN/COL2A1/MMP9	7
GO:0046890	regulation of lipid biosynthetic process	6/266	175/17823	2.29727	0.04771	0.487053	0.806697	APOC3/APOE/APOA1/SOD1/C3/RGN	6
GO:0071347	cellular response to interleukin-1	5/266	132/17823	2.53802	0.048	0.489703	0.80764	CXCL8/FGB/RBMX/RPS27A/UBE2V1	5
GO:0032781	positive regulation of ATPase activity	3/266	55/17823	3.65475	0.04888	0.497735	0.810447	PFN1/TMSB4X/RGN	3
GO:0050766	positive regulation of phagocytosis	3/266	55/17823	3.65475	0.04888	0.497735	0.810447	C4B/AHSG/C3	3
GO:0060563	neuroepithelial cell differentiation	3/266	55/17823	3.65475	0.04888	0.497735	0.810447	CDH2/SOD1/SLC9A3R1	3
GO:0002920	regulation of humoral immune response	5/266	133/17823	2.51894	0.0493	0.500396	0.811758	C4B/F2/A2M/C3/SPINK5	5
GO:0010288	response to lead ion	2/266	24/17823	5.58365	0.04937	0.500396	0.811975	APP/SPARC	2
GO:0021697	cerebellar cortex formation	2/266	24/17823	5.58365	0.04937	0.500396	0.811975	NRXN1/MTPN	2
GO:0051043	regulation of membrane protein ectodomai...	2/266	24/17823	5.58365	0.04937	0.500396	0.811975	APOE/TIMP1	2
GO:0070168	negative regulation of biomineral tissue...	2/266	24/17823	5.58365	0.04937	0.500396	0.811975	AHSG/GREM1	2
GO:0071294	cellular response to zinc ion	2/266	24/17823	5.58365	0.04937	0.500396	0.811975	MT1A/MT1E	2
GO:2001273	regulation of glucose import in response...	2/266	24/17823	5.58365	0.04937	0.500396	0.811975	GKAP1/RARRES2	2
GO:0006888	ER to Golgi vesicle-mediated transport	7/266	222/17823	2.11273	0.04939	0.500396	0.812036	DYNC1LI2/F2/DCTN2/F9/F5/COL7A1/SPTAN1	7
GO:0002791	regulation of peptide secretion	12/266	469/17823	1.71438	0.04961	0.502309	0.812714	ENSA/PPIA/FGB/APOA1/GRP/FN1/RBP4/CHGA/TMSB4X/POSTN/PHPT1/SYBU	12
GO:1904950	negative regulation of establishment of ...	6/266	177/17823	2.27131	0.04992	0.50513	0.81366	APOA1/FN1/TXN/CHGA/TMSB4X/PKIG	6
