# Supplementary material for: In situ transplantation of adipose-derived stem cells via photoactivation improves glucose metabolism in obese mice
Source: Stem Cell Res Ther. 2021 Jul 15;12:408. doi: 10.1186/s13287-021-02494-4 (PMC8281693; doi:10.1186/s13287-021-02494-4)
Supplement: Supplementary file 2 — Additional file 2: Table S2. The obese hASCs CM were identified in the comparative analyses. [file 13287_2021_2494_MOESM2_ESM.xlsx]

## Sheet: CC
ID	Description	GeneRatio	BgRatio	FoldEnrichment	pvalue	p.adjust	qvalue	genes	Count
GO:0044421	extracellular region part	244/366	3503/19032	3.62204	1e-30	2.023e-28	1.85464e-28	RPS19/COL1A2/HNRNPA2B1/SPTBN1/EEF1A1/SNX9/ALB/FLNA/FBN2/COL12A1/COL15A1/HNRNPM/CDH11/APP/EMILIN1/COL11A2/HLA-A/SERPINF2/PSAP/EFEMP1/C4B/VIM/CSTB/ENO1/HBB/RPS14/PRNP/IGFBP3/FABP1/THBS1/APOC3/MYH9/ELN/MFAP5/IL6/RAN/HSPE1/H2AFV/CDH2/CXCL8/GPC1/YBX1/SPP2/CCDC80/LTF/TUBA4A/KRT19/FAM3C/IGFBP2/SERPINE2/RPL24/F2/AHSG/TF/IGFBP5/RPS3A/SPP1/GC/FGB/CXCL6/SPARC/NPC2/APOE/GAPDH/DKK3/CTSB/CSF1/CFL1/ADM/TMPRSS13…	244
GO:0005615	extracellular space	233/366	3302/19032	3.66929	1e-30	2.023e-28	1.85464e-28	RPS19/COL1A2/HNRNPA2B1/SPTBN1/EEF1A1/SNX9/ALB/FLNA/COL12A1/COL15A1/HNRNPM/CDH11/APP/EMILIN1/COL11A2/HLA-A/SERPINF2/PSAP/EFEMP1/C4B/VIM/CSTB/ENO1/HBB/RPS14/PRNP/IGFBP3/FABP1/THBS1/APOC3/MYH9/IL6/RAN/HSPE1/H2AFV/CXCL8/GPC1/YBX1/LTF/TUBA4A/KRT19/FAM3C/IGFBP2/SERPINE2/RPL24/F2/AHSG/TF/IGFBP5/RPS3A/SPP1/GC/FGB/CXCL6/SPARC/NPC2/APOE/GAPDH/DKK3/CTSB/CSF1/CFL1/ADM/TMPRSS13/VTN/B2M/FBN1/DCTN2/IGFBP6/HNRNP…	233
GO:0005576	extracellular region	255/366	4339/19032	3.056	1e-30	2.023e-28	1.85464e-28	RPS19/COL1A2/HNRNPA2B1/SPTBN1/EEF1A1/SNX9/ALB/FLNA/FBN2/COL12A1/COL15A1/HNRNPM/CDH11/APP/EMILIN1/COL11A2/HLA-A/HLA-G/SERPINF2/PSAP/EFEMP1/C4B/VIM/CSTB/ENO1/HBB/RPS14/PRNP/IGFBP3/FABP1/THBS1/APOC3/MYH9/ELN/MFAP5/IL6/RAN/HSPE1/H2AFV/CDH2/CXCL8/GPC1/YBX1/SCG5/SPP2/CCDC80/LTF/TUBA4A/KRT19/FAM3C/IGFBP2/SERPINE2/RPL24/F2/AHSG/TF/IGFBP5/RPS3A/SPP1/GC/FGB/CXCL6/PENK/SPARC/NPC2/APOE/GAPDH/SPINK5/PPIE/DKK3…	255
GO:1903561	extracellular vesicle	178/366	2115/19032	4.37636	1e-30	2.023e-28	1.85464e-28	RPS19/COL1A2/HNRNPA2B1/SPTBN1/EEF1A1/SNX9/ALB/FLNA/COL12A1/COL15A1/HNRNPM/CDH11/APP/EMILIN1/HLA-A/SERPINF2/PSAP/EFEMP1/C4B/VIM/CSTB/ENO1/HBB/RPS14/PRNP/FABP1/THBS1/APOC3/MYH9/RAN/HSPE1/H2AFV/GPC1/YBX1/LTF/TUBA4A/KRT19/FAM3C/IGFBP2/SERPINE2/RPL24/F2/AHSG/TF/RPS3A/SPP1/GC/FGB/NPC2/APOE/GAPDH/CTSB/CFL1/VTN/B2M/DCTN2/HNRNPA1/APOA1/ABHD14B/HNRNPC/FBLN5/COMP/FN1/RPL4/COTL1/PKM/COL18A1/SERPINF1/TPM3/ARH…	178
GO:0043230	extracellular organelle	178/366	2117/19032	4.37222	1e-30	2.023e-28	1.85464e-28	RPS19/COL1A2/HNRNPA2B1/SPTBN1/EEF1A1/SNX9/ALB/FLNA/COL12A1/COL15A1/HNRNPM/CDH11/APP/EMILIN1/HLA-A/SERPINF2/PSAP/EFEMP1/C4B/VIM/CSTB/ENO1/HBB/RPS14/PRNP/FABP1/THBS1/APOC3/MYH9/RAN/HSPE1/H2AFV/GPC1/YBX1/LTF/TUBA4A/KRT19/FAM3C/IGFBP2/SERPINE2/RPL24/F2/AHSG/TF/RPS3A/SPP1/GC/FGB/NPC2/APOE/GAPDH/CTSB/CFL1/VTN/B2M/DCTN2/HNRNPA1/APOA1/ABHD14B/HNRNPC/FBLN5/COMP/FN1/RPL4/COTL1/PKM/COL18A1/SERPINF1/TPM3/ARH…	178
GO:0070062	extracellular exosome	176/366	2095/19032	4.3685	1e-30	2.023e-28	1.85464e-28	RPS19/COL1A2/HNRNPA2B1/SPTBN1/EEF1A1/SNX9/ALB/FLNA/COL12A1/COL15A1/HNRNPM/CDH11/APP/EMILIN1/HLA-A/SERPINF2/PSAP/EFEMP1/C4B/VIM/CSTB/ENO1/HBB/RPS14/PRNP/FABP1/THBS1/APOC3/MYH9/RAN/HSPE1/H2AFV/GPC1/YBX1/LTF/TUBA4A/KRT19/FAM3C/IGFBP2/RPL24/F2/AHSG/TF/RPS3A/SPP1/GC/FGB/NPC2/APOE/GAPDH/CTSB/CFL1/VTN/B2M/DCTN2/HNRNPA1/APOA1/ABHD14B/HNRNPC/FBLN5/COMP/FN1/RPL4/COTL1/PKM/COL18A1/SERPINF1/TPM3/ARHGDIA/KRT9…	176
GO:0062023	collagen-containing extracellular matrix	75/366	333/19032	11.7117	1e-30	2.023e-28	1.85464e-28	COL1A2/FBN2/COL12A1/COL15A1/EMILIN1/COL11A2/SERPINF2/PSAP/EFEMP1/CSTB/THBS1/APOC3/ELN/MFAP5/CDH2/GPC1/SPP2/CCDC80/SERPINE2/AHSG/FGB/SPARC/APOE/CTSB/VTN/FBN1/APOA1/FBLN5/COMP/FN1/MMP2/COL18A1/SERPINF1/TGFB1I1/PLG/SERPINC1/TIMP1/KNG1/COL1A1/COL2A1/COL3A1/APOH/CLEC3B/COL5A2/ANXA2/COL4A2/LGALS1/COL11A1/COL6A1/COL6A2/COL6A3/MMP9/ACAN/ITIH2/OGN/COL5A1/COL5A3/COL8A1/LUM/CDH13/HSPG2/COL7A1/COL14A1/COL16A…	75
GO:0031982	vesicle	210/366	3794/19032	2.87823	1e-30	2.023e-28	1.85464e-28	RPS19/COL1A2/HNRNPA2B1/SPTBN1/EEF1A1/SNX9/ALB/FLNA/COL12A1/COL15A1/HNRNPM/CDH11/APP/EMILIN1/SYBU/NRXN1/HLA-A/HLA-G/SERPINF2/PSAP/EFEMP1/C4B/VIM/CSTB/ENO1/HBB/RPS14/UHRF1BP1L/PRNP/FABP1/THBS1/APOC3/MYH9/RAN/DYNC1LI2/HSPE1/H2AFV/GPC1/YBX1/SCG5/SPP2/CLTA/LTF/TUBA4A/CAV1/KRT19/FAM3C/IGFBP2/SERPINE2/RPL24/F2/AHSG/TF/RPS3A/SPP1/GC/FGB/PENK/SPARC/NPC2/APOE/GAPDH/SPINK5/PPIE/CTSB/CFL1/VTN/B2M/DCTN2/HNRNP…	210
GO:0031012	extracellular matrix	85/366	495/19032	8.92929	1e-30	2.023e-28	1.85464e-28	COL1A2/FBN2/COL12A1/COL15A1/HNRNPM/EMILIN1/COL11A2/SERPINF2/PSAP/EFEMP1/CSTB/THBS1/APOC3/ELN/MFAP5/CDH2/GPC1/SPP2/CCDC80/SERPINE2/AHSG/FGB/SPARC/APOE/CTSB/VTN/FBN1/MMP14/APOA1/FBLN5/COMP/FN1/MMP2/PKM/COL18A1/SERPINF1/TGFB1I1/PLG/SERPINC1/TIMP1/KNG1/COL1A1/COL2A1/COL3A1/APOH/MMP1/KRT1/CLEC3B/COL5A2/ANXA2/MMP3/COL4A2/LGALS1/COL11A1/COL6A1/COL6A2/COL6A3/MMP9/ACAN/ITIH2/OGN/COL5A1/COL5A3/COL8A1/LOX/L…	85
GO:0005788	endoplasmic reticulum lumen	65/366	300/19032	11.2667	1e-30	2.023e-28	1.85464e-28	COL1A2/ALB/COL12A1/COL15A1/APP/COL11A2/IGFBP3/THBS1/IL6/CDH2/SPP2/F2/AHSG/TF/IGFBP5/SPP1/PENK/APOE/CSF1/VTN/B2M/FBN1/APOA1/KTN1/FN1/COL18A1/AFP/C3/ADAM10/F8/F9/SERPINC1/TIMP1/CST3/KNG1/COL1A1/COL2A1/COL3A1/COL5A2/DBI/COL4A2/LGALS1/COL11A1/COL6A1/COL6A2/COL6A3/F5/ITIH2/COL5A1/IGFBP4/PPIB/COL5A3/COL8A1/COL7A1/NUCB1/COL14A1/CKAP4/COL16A1/FSTL1/LTBP1/PDIA6/IGFBP7/GOLM1/MYDGF/SPON1	65
GO:0060205	cytoplasmic vesicle lumen	49/366	336/19032	7.58333	6.6e-29	1.2138e-26	1.04323e-26	EEF1A1/ALB/APP/SERPINF2/CSTB/HBB/THBS1/SPP2/LTF/FAM3C/AHSG/TF/FGB/PENK/SPARC/NPC2/APOE/PPIE/B2M/APOA1/FN1/COTL1/PKM/CFD/C3/PSMD3/F8/PLG/TIMP1/KNG1/APOH/CLEC3B/GSN/ANXA2/TUBB/GSTP1/CXCL1/HSPA8/F5/HSPA6/S100A11/TMSB4X/PPIA/TUBB4B/HBA1/ITIH3/ITIH4/ECM1/RARRES2	49
GO:0031983	vesicle lumen	49/366	337/19032	7.56083	7.6e-29	1.28123e-26	1.1746e-26	EEF1A1/ALB/APP/SERPINF2/CSTB/HBB/THBS1/SPP2/LTF/FAM3C/AHSG/TF/FGB/PENK/SPARC/NPC2/APOE/PPIE/B2M/APOA1/FN1/COTL1/PKM/CFD/C3/PSMD3/F8/PLG/TIMP1/KNG1/APOH/CLEC3B/GSN/ANXA2/TUBB/GSTP1/CXCL1/HSPA8/F5/HSPA6/S100A11/TMSB4X/PPIA/TUBB4B/HBA1/ITIH3/ITIH4/ECM1/RARRES2	49
GO:0044420	extracellular matrix component	24/366	49/19032	25.4694	1.3e-28	2.023e-26	1.85464e-26	COL1A2/FBN2/COL12A1/COL15A1/EMILIN1/COL11A2/ELN/MFAP5/FBN1/FBLN5/COL1A1/COL2A1/COL3A1/COL5A2/COL4A2/COL11A1/ACAN/COL5A1/COL5A3/COL8A1/LUM/COL7A1/COL14A1/LTBP1	24
GO:0034774	secretory granule lumen	46/366	320/19032	7.475	6.8e-27	9.826e-25	9.00824e-25	EEF1A1/ALB/APP/SERPINF2/CSTB/THBS1/SPP2/LTF/FAM3C/AHSG/TF/FGB/PENK/SPARC/NPC2/PPIE/B2M/APOA1/FN1/COTL1/PKM/CFD/C3/PSMD3/F8/PLG/TIMP1/KNG1/APOH/CLEC3B/GSN/ANXA2/TUBB/GSTP1/CXCL1/HSPA8/F5/HSPA6/S100A11/TMSB4X/PPIA/TUBB4B/ITIH3/ITIH4/ECM1/RARRES2	46
GO:0005925	focal adhesion	50/366	407/19032	6.38821	5.8e-26	7.82227e-24	7.00241e-24	RPS19/TNS1/FLNA/CD99/VIM/PXN/RPS14/MYH9/CDH2/CAV1/RPS3A/CFL1/B2M/RPS10/RPL6/MMP14/ZYX/SYNPO2/PPP1R12A/RPL4/PDLIM1/ADAM10/TGFB1I1/GSN/NPM1/PFN1/HSPA8/CD59/HMGA1/RPL7/CSRP1/PPIB/MSN/YWHAQ/CDH13/ACTB/HNRNPK/RPL7A/PPIA/YWHAZ/ACTG1/TPM4/HSPG2/AHNAK/NEXN/CTTN/LASP1/CSRP2/PDLIM7/TLN1	50
GO:0005924	cell-substrate adherens junction	50/366	410/19032	6.34146	8.2e-26	1.03679e-23	9.50502e-24	RPS19/TNS1/FLNA/CD99/VIM/PXN/RPS14/MYH9/CDH2/CAV1/RPS3A/CFL1/B2M/RPS10/RPL6/MMP14/ZYX/SYNPO2/PPP1R12A/RPL4/PDLIM1/ADAM10/TGFB1I1/GSN/NPM1/PFN1/HSPA8/CD59/HMGA1/RPL7/CSRP1/PPIB/MSN/YWHAQ/CDH13/ACTB/HNRNPK/RPL7A/PPIA/YWHAZ/ACTG1/TPM4/HSPG2/AHNAK/NEXN/CTTN/LASP1/CSRP2/PDLIM7/TLN1	50
GO:0030055	cell-substrate junction	50/366	414/19032	6.28019	1.3e-25	1.547e-23	1.41825e-23	RPS19/TNS1/FLNA/CD99/VIM/PXN/RPS14/MYH9/CDH2/CAV1/RPS3A/CFL1/B2M/RPS10/RPL6/MMP14/ZYX/SYNPO2/PPP1R12A/RPL4/PDLIM1/ADAM10/TGFB1I1/GSN/NPM1/PFN1/HSPA8/CD59/HMGA1/RPL7/CSRP1/PPIB/MSN/YWHAQ/CDH13/ACTB/HNRNPK/RPL7A/PPIA/YWHAZ/ACTG1/TPM4/HSPG2/AHNAK/NEXN/CTTN/LASP1/CSRP2/PDLIM7/TLN1	50
GO:0005737	cytoplasm	313/366	11599/19032	1.40322	2e-25	2.24778e-23	2.06071e-23	RPS19/COL1A2/RRBP1/HNRNPA2B1/SPTBN1/EEF1A1/SNX9/RPL17/ALB/TNS1/FLNA/FKBP1A/COL12A1/COL15A1/HNRNPM/TMSB15B/CDH11/CD99/RBP1/APP/NOLC1/GCKR/COL11A2/SYBU/CAST/LMNA/EML2/NRXN1/HLA-A/HLA-G/SERPINF2/RBM8A/PSAP/RTN4/VIM/PXN/CSTB/ENSA/ENO1/HBB/RPS14/UHRF1BP1L/PRNP/RPS6/LRRC14B/IGFBP3/FABP1/THBS1/APOC3/MYH9/PEA15/IL6/RAN/GKAP1/DYNC1LI2/TPM1/HSPE1/PTMA/RPL29/CDH2/EIF4G1/GPC1/YBX1/SCG5/SPP2/CALD1/CLTA/LTF/TU…	313
GO:0044444	cytoplasmic part	281/366	9722/19032	1.50298	1.7e-24	1.81005e-22	1.56526e-22	RPS19/COL1A2/RRBP1/SPTBN1/EEF1A1/SNX9/RPL17/ALB/FLNA/FKBP1A/COL12A1/COL15A1/RBP1/APP/GCKR/COL11A2/SYBU/CAST/LMNA/NRXN1/HLA-A/HLA-G/SERPINF2/RBM8A/PSAP/RTN4/VIM/PXN/CSTB/ENO1/HBB/RPS14/UHRF1BP1L/PRNP/RPS6/IGFBP3/FABP1/THBS1/APOC3/MYH9/PEA15/IL6/RAN/GKAP1/DYNC1LI2/TPM1/HSPE1/PTMA/RPL29/CDH2/EIF4G1/GPC1/YBX1/SCG5/SPP2/CALD1/CLTA/LTF/TUBA4A/CAV1/KRT19/FAM3C/IGFBP2/SERPINE2/RPL24/F2/AHSG/TF/IGFBP5/EEF…	281
GO:0012505	endomembrane system	174/366	4457/19032	2.03007	2.1e-24	2.12415e-22	1.88022e-22	COL1A2/RRBP1/EEF1A1/SNX9/ALB/FKBP1A/COL12A1/COL15A1/APP/COL11A2/SYBU/CAST/LMNA/NRXN1/HLA-A/HLA-G/SERPINF2/PSAP/RTN4/CSTB/HBB/UHRF1BP1L/PRNP/RPS6/IGFBP3/THBS1/APOC3/IL6/RAN/GKAP1/DYNC1LI2/CDH2/GPC1/YBX1/SCG5/SPP2/CLTA/LTF/CAV1/FAM3C/SERPINE2/RPL24/F2/AHSG/TF/IGFBP5/EEF1B2/RPS3A/SPP1/FGB/PENK/SPARC/MTDH/NPC2/APOE/GAPDH/SPINK5/PPIE/CTSB/CSF1/VTN/SLC38A10/B2M/FBN1/RPL6/IGFBP6/MMP14/APOA1/KTN1/CHGA/TM…	174
GO:0005912	adherens junction	55/366	542/19032	5.27675	2.3e-24	2.21567e-22	2.03127e-22	RPS19/TNS1/FLNA/CDH4/CDH11/CD99/VIM/PXN/RPS14/MYH9/CDH2/CAV1/RPS3A/CFL1/B2M/RPS10/RPL6/MMP14/ZYX/SYNPO2/PPP1R12A/RPL4/PDLIM1/ADAM10/TGFB1I1/GSN/NPM1/ANXA2/PFN1/HSPA8/CD59/HMGA1/RPL7/CSRP1/PPIB/MSN/YWHAQ/S100A11/CDH13/ACTB/HNRNPK/RPL7A/PPIA/YWHAZ/ACTG1/TPM4/HSPG2/AHNAK/NEXN/CTTN/LASP1/CSRP2/PDLIM5/PDLIM7/TLN1	55
GO:0072562	blood microparticle	31/366	143/19032	11.2727	6.1e-24	5.60923e-22	5.12945e-22	ALB/SERPINF2/C4B/HBB/F2/AHSG/TF/GC/FGB/APOE/TMPRSS13/VTN/APOA1/FN1/C3/PLG/SERPINC1/KNG1/C9/KRT1/GSN/PFN1/HSPA8/HSPA6/ITIH2/MSN/ACTB/YWHAZ/ACTG1/HBA1/ITIH4	31
GO:0070161	anchoring junction	55/366	558/19032	5.12545	9.5e-24	8.35587e-22	7.66046e-22	RPS19/TNS1/FLNA/CDH4/CDH11/CD99/VIM/PXN/RPS14/MYH9/CDH2/CAV1/RPS3A/CFL1/B2M/RPS10/RPL6/MMP14/ZYX/SYNPO2/PPP1R12A/RPL4/PDLIM1/ADAM10/TGFB1I1/GSN/NPM1/ANXA2/PFN1/HSPA8/CD59/HMGA1/RPL7/CSRP1/PPIB/MSN/YWHAQ/S100A11/CDH13/ACTB/HNRNPK/RPL7A/PPIA/YWHAZ/ACTG1/TPM4/HSPG2/AHNAK/NEXN/CTTN/LASP1/CSRP2/PDLIM5/PDLIM7/TLN1	55
GO:0030141	secretory granule	66/366	838/19032	4.09547	5.9e-23	4.97321e-21	4.55932e-21	EEF1A1/ALB/APP/HLA-A/SERPINF2/PSAP/CSTB/HBB/THBS1/SCG5/SPP2/LTF/CAV1/FAM3C/SERPINE2/AHSG/TF/FGB/PENK/SPARC/NPC2/SPINK5/PPIE/CTSB/B2M/APOA1/CHGA/FN1/COTL1/PKM/CFD/C3/ADAM10/STX7/PSMD3/F8/PLG/TIMP1/CST3/KNG1/COL1A1/APOH/KRT1/CLEC3B/GSN/ANXA2/TUBB/GSTP1/CXCL1/HSPA8/F5/CD59/MMP9/HSPA6/S100A11/KRTDAP/TMSB4X/PPIA/TUBB4B/ITIH3/CKAP4/LOXL1/PDAP1/ITIH4/ECM1/RARRES2	66
GO:0099503	secretory vesicle	70/366	989/19032	3.68049	1.1e-21	8.9012e-20	8.16041e-20	EEF1A1/ALB/APP/HLA-A/SERPINF2/PSAP/CSTB/HBB/THBS1/SCG5/SPP2/CLTA/LTF/CAV1/FAM3C/SERPINE2/AHSG/TF/FGB/PENK/SPARC/NPC2/SPINK5/PPIE/CTSB/B2M/APOA1/CHGA/FN1/COTL1/PKM/CFD/C3/ADAM10/STX7/PSMD3/F8/PLG/TIMP1/CST3/KNG1/NGF/COL1A1/APOH/KRT1/CLEC3B/GSN/ANXA2/TUBB/GSTP1/CXCL1/CALM3/HSPA8/F5/CD59/MMP9/HSPA6/PEBP1/S100A11/KRTDAP/TMSB4X/PPIA/TUBB4B/ITIH3/CKAP4/LOXL1/PDAP1/ITIH4/ECM1/RARRES2	70
GO:0005581	collagen trimer	24/366	91/19032	13.7143	5.7e-21	4.43504e-19	4.06594e-19	COL1A2/COL12A1/COL15A1/EMILIN1/COL11A2/COL18A1/COL1A1/COL2A1/COL3A1/COL5A2/COL4A2/COL11A1/COL6A1/COL6A2/COL6A3/COL5A1/COL5A3/COL8A1/LOX/LUM/COL7A1/COL14A1/COL16A1/EMILIN2	24
GO:0031974	membrane-enclosed lumen	183/366	5258/19032	1.80981	4.8e-20	3.34841e-18	3.06975e-18	RPS19/COL1A2/HNRNPA2B1/SPTBN1/EEF1A1/ALB/FLNA/COL12A1/COL15A1/HNRNPM/RBP1/APP/NOLC1/GCKR/COL11A2/LMNA/NRXN1/SERPINF2/RBM8A/PSAP/VIM/CSTB/ENSA/HBB/RPS14/RPS6/IGFBP3/FABP1/THBS1/IL6/RAN/HSPE1/PTMA/H2AFV/CDH2/GPC1/YBX1/SPP2/LTF/FAM3C/F2/AHSG/TF/IGFBP5/RPS3A/SPP1/GC/HNRNPH1/FGB/CIRBP/PENK/TBCA/SPARC/MTDH/NPC2/APOE/MAP2/PPIE/CTSB/CSF1/CFL1/VTN/B2M/RPS10/FBN1/HNRNPA1/MMP14/APOA1/ABHD14B/HNRNPC/KTN1/FN1…	183
GO:0043233	organelle lumen	183/366	5258/19032	1.80981	4.8e-20	3.34841e-18	3.06975e-18	RPS19/COL1A2/HNRNPA2B1/SPTBN1/EEF1A1/ALB/FLNA/COL12A1/COL15A1/HNRNPM/RBP1/APP/NOLC1/GCKR/COL11A2/LMNA/NRXN1/SERPINF2/RBM8A/PSAP/VIM/CSTB/ENSA/HBB/RPS14/RPS6/IGFBP3/FABP1/THBS1/IL6/RAN/HSPE1/PTMA/H2AFV/CDH2/GPC1/YBX1/SPP2/LTF/FAM3C/F2/AHSG/TF/IGFBP5/RPS3A/SPP1/GC/HNRNPH1/FGB/CIRBP/PENK/TBCA/SPARC/MTDH/NPC2/APOE/MAP2/PPIE/CTSB/CSF1/CFL1/VTN/B2M/RPS10/FBN1/HNRNPA1/MMP14/APOA1/ABHD14B/HNRNPC/KTN1/FN1…	183
GO:0070013	intracellular organelle lumen	183/366	5258/19032	1.80981	4.8e-20	3.34841e-18	3.06975e-18	RPS19/COL1A2/HNRNPA2B1/SPTBN1/EEF1A1/ALB/FLNA/COL12A1/COL15A1/HNRNPM/RBP1/APP/NOLC1/GCKR/COL11A2/LMNA/NRXN1/SERPINF2/RBM8A/PSAP/VIM/CSTB/ENSA/HBB/RPS14/RPS6/IGFBP3/FABP1/THBS1/IL6/RAN/HSPE1/PTMA/H2AFV/CDH2/GPC1/YBX1/SPP2/LTF/FAM3C/F2/AHSG/TF/IGFBP5/RPS3A/SPP1/GC/HNRNPH1/FGB/CIRBP/PENK/TBCA/SPARC/MTDH/NPC2/APOE/MAP2/PPIE/CTSB/CSF1/CFL1/VTN/B2M/RPS10/FBN1/HNRNPA1/MMP14/APOA1/ABHD14B/HNRNPC/KTN1/FN1…	183
GO:0044432	endoplasmic reticulum part	79/366	1344/19032	3.05655	1.5e-19	1.0115e-17	9.27319e-18	COL1A2/RRBP1/ALB/FKBP1A/COL12A1/COL15A1/APP/COL11A2/HLA-A/HLA-G/RTN4/IGFBP3/THBS1/IL6/CDH2/SPP2/CAV1/F2/AHSG/TF/IGFBP5/SPP1/PENK/MTDH/APOE/SPINK5/CSF1/VTN/B2M/FBN1/APOA1/KTN1/FN1/COL18A1/AFP/C3/ADAM10/F8/F9/SERPINC1/TIMP1/CST3/KNG1/COL1A1/COL2A1/COL3A1/COL5A2/DBI/COL4A2/LGALS1/COL11A1/COL6A1/COL6A2/COL6A3/F5/CD59/ITIH2/COL5A1/IGFBP4/PPIB/COL5A3/FKBP2/COL8A1/LSS/RPS28/RPS27A/COL7A1/NUCB1/COL14A1/C…	79
GO:0005783	endoplasmic reticulum	96/366	1901/19032	2.62599	2.9e-19	1.89248e-17	1.73498e-17	COL1A2/RRBP1/ALB/FKBP1A/COL12A1/COL15A1/APP/COL11A2/CAST/NRXN1/HLA-A/HLA-G/RTN4/PRNP/RPS6/IGFBP3/THBS1/IL6/CDH2/SPP2/CAV1/RPL24/F2/AHSG/TF/IGFBP5/EEF1B2/RPS3A/SPP1/FGB/PENK/MTDH/NPC2/APOE/SPINK5/CSF1/VTN/B2M/FBN1/RPL6/APOA1/KTN1/FN1/RPL4/RPL13/COL18A1/AFP/C3/ADAM10/F8/F9/SERPINC1/TIMP1/CST3/KNG1/COL1A1/COL2A1/COL3A1/COL5A2/DBI/COL4A2/LGALS1/COL11A1/COL6A1/COL6A2/COL6A3/F5/CD59/ITIH2/COL5A1/IGFBP4…	96
GO:0098644	complex of collagen trimers	13/366	19/19032	35.5789	9.7e-19	6.13222e-17	5.62187e-17	COL1A2/COL11A2/COL1A1/COL2A1/COL3A1/COL5A2/COL4A2/COL11A1/COL5A1/COL5A3/COL8A1/LUM/COL7A1	13
GO:0043227	membrane-bounded organelle	313/366	12521/19032	1.2999	6.4e-18	3.92339e-16	3.59687e-16	RPS19/COL1A2/RRBP1/HNRNPA2B1/SPTBN1/EEF1A1/SNX9/RPL17/ALB/FLNA/FKBP1A/COL12A1/COL15A1/HNRNPM/CDH11/RBP1/APP/NOLC1/EMILIN1/GCKR/COL11A2/SYBU/CAST/LMNA/NRXN1/HLA-A/HLA-G/SERPINF2/RBM8A/PSAP/RTN4/EFEMP1/C4B/VIM/CSTB/ENSA/ENO1/HBB/RPS14/UHRF1BP1L/PRNP/RPS6/IGFBP3/FABP1/THBS1/APOC3/MYH9/PEA15/IL6/RAN/GKAP1/DYNC1LI2/HSPE1/PTMA/H2AFV/CDH2/EIF4G1/GPC1/YBX1/SCG5/SPP2/CALD1/CLTA/LTF/TUBA4A/CAV1/KRT19/FAM3C…	313
GO:0005583	fibrillar collagen trimer	10/366	11/19032	47.2727	6.6e-17	3.8148e-15	3.42224e-15	COL1A2/COL11A2/COL1A1/COL2A1/COL3A1/COL5A2/COL11A1/COL5A1/COL5A3/LUM	10
GO:0098643	banded collagen fibril	10/366	11/19032	47.2727	6.6e-17	3.8148e-15	3.42224e-15	COL1A2/COL11A2/COL1A1/COL2A1/COL3A1/COL5A2/COL11A1/COL5A1/COL5A3/LUM	10
GO:0043226	organelle	327/366	13620/19032	1.24846	7.1e-17	3.98981e-15	3.65776e-15	RPS19/COL1A2/RRBP1/HNRNPA2B1/SPTBN1/EEF1A1/SNX9/RPL17/ALB/TNS1/FLNA/FKBP1A/COL12A1/COL15A1/HNRNPM/TMSB15B/CDH11/RBP1/APP/NOLC1/EMILIN1/GCKR/COL11A2/SYBU/CAST/LMNA/EML2/NRXN1/HLA-A/HLA-G/SERPINF2/RBM8A/PSAP/RTN4/EFEMP1/C4B/VIM/PXN/CSTB/ENSA/ENO1/HBB/RPS14/UHRF1BP1L/PRNP/RPS6/IGFBP3/FABP1/THBS1/APOC3/MYH9/PEA15/IL6/RAN/GKAP1/DYNC1LI2/TPM1/HSPE1/PTMA/RPL29/H2AFV/CDH2/EIF4G1/GPC1/YBX1/SCG5/SPP2/CALD1…	327
GO:0099080	supramolecular complex	59/366	959/19032	3.19917	1.7e-15	9.29486e-14	8.38234e-14	COL1A2/SPTBN1/FLNA/FBN2/FKBP1A/COL11A2/SYBU/LMNA/EML2/VIM/ENO1/ELN/MFAP5/DYNC1LI2/TPM1/CALD1/TUBA4A/KRT19/TBCA/MAP2/MAP4/FBN1/DCTN2/FBLN5/SYNPO2/PPP1R12A/MMP2/TPM3/KRT9/PDLIM1/COL1A1/COL2A1/COL3A1/KRT14/KRT1/COL5A2/TUBB/COL4A2/CALM3/COL11A1/COL6A1/COL6A3/KRT10/STMN1/COL5A1/COL5A3/COL8A1/KRT2/PDLIM4/LUM/ACTG1/TPM4/TUBB4B/COL7A1/AHNAK/NEXN/CTTN/LTBP1/GNG12	59
GO:0031410	cytoplasmic vesicle	99/366	2293/19032	2.24509	2.8e-15	1.49063e-13	1.34176e-13	EEF1A1/SNX9/ALB/APP/SYBU/NRXN1/HLA-A/HLA-G/SERPINF2/PSAP/VIM/CSTB/HBB/UHRF1BP1L/THBS1/APOC3/RAN/DYNC1LI2/GPC1/SCG5/SPP2/CLTA/LTF/CAV1/FAM3C/IGFBP2/SERPINE2/AHSG/TF/FGB/PENK/SPARC/NPC2/APOE/SPINK5/PPIE/CTSB/B2M/MMP14/APOA1/CHGA/ZYX/FN1/COTL1/PKM/SERPINF1/CFD/C3/ADAM10/STX7/PSMD3/STAM2/DKK1/F8/PLG/TIMP1/CST3/KNG1/NGF/COL1A1/APOH/KRT1/CLEC3B/GSN/ANXA2/TUBB/GSTP1/CXCL1/CALM3/HSPA8/F5/CD59/MMP9/HSPA6/…	99
GO:0097708	intracellular vesicle	99/366	2296/19032	2.24216	3.1e-15	1.60803e-13	1.4742e-13	EEF1A1/SNX9/ALB/APP/SYBU/NRXN1/HLA-A/HLA-G/SERPINF2/PSAP/VIM/CSTB/HBB/UHRF1BP1L/THBS1/APOC3/RAN/DYNC1LI2/GPC1/SCG5/SPP2/CLTA/LTF/CAV1/FAM3C/IGFBP2/SERPINE2/AHSG/TF/FGB/PENK/SPARC/NPC2/APOE/SPINK5/PPIE/CTSB/B2M/MMP14/APOA1/CHGA/ZYX/FN1/COTL1/PKM/SERPINF1/CFD/C3/ADAM10/STX7/PSMD3/STAM2/DKK1/F8/PLG/TIMP1/CST3/KNG1/NGF/COL1A1/APOH/KRT1/CLEC3B/GSN/ANXA2/TUBB/GSTP1/CXCL1/CALM3/HSPA8/F5/CD59/MMP9/HSPA6/…	99
GO:0099081	supramolecular polymer	58/366	958/19032	3.14823	6.3e-15	3.18622e-13	2.92105e-13	COL1A2/SPTBN1/FLNA/FBN2/FKBP1A/COL11A2/SYBU/LMNA/EML2/VIM/ENO1/ELN/MFAP5/DYNC1LI2/TPM1/CALD1/TUBA4A/KRT19/TBCA/MAP2/MAP4/FBN1/DCTN2/FBLN5/SYNPO2/PPP1R12A/MMP2/TPM3/KRT9/PDLIM1/COL1A1/COL2A1/COL3A1/KRT14/KRT1/COL5A2/TUBB/COL4A2/CALM3/COL11A1/COL6A1/COL6A3/KRT10/STMN1/COL5A1/COL5A3/COL8A1/KRT2/PDLIM4/LUM/ACTG1/TPM4/TUBB4B/AHNAK/NEXN/CTTN/LTBP1/GNG12	58
GO:0005604	basement membrane	19/366	94/19032	10.5106	1.5e-14	7.40122e-13	6.70558e-13	COL15A1/CCDC80/SPARC/VTN/FBN1/FN1/COL18A1/SERPINF1/TIMP1/COL2A1/ANXA2/COL4A2/ACAN/COL5A1/COL8A1/HSPG2/COL7A1/LOXL1/TGFBI	19
GO:0044446	intracellular organelle part	250/366	9280/19032	1.40086	1.8e-14	8.67e-13	7.94845e-13	RPS19/COL1A2/RRBP1/HNRNPA2B1/SPTBN1/EEF1A1/SNX9/RPL17/ALB/FLNA/FKBP1A/COL12A1/COL15A1/HNRNPM/RBP1/APP/NOLC1/GCKR/COL11A2/SYBU/LMNA/EML2/NRXN1/HLA-A/HLA-G/SERPINF2/RBM8A/PSAP/RTN4/VIM/PXN/CSTB/ENSA/HBB/RPS14/PRNP/RPS6/IGFBP3/FABP1/THBS1/MYH9/PEA15/IL6/RAN/DYNC1LI2/TPM1/HSPE1/PTMA/RPL29/H2AFV/CDH2/EIF4G1/GPC1/YBX1/SPP2/CALD1/CLTA/LTF/TUBA4A/CAV1/KRT19/FAM3C/RPL24/F2/AHSG/TF/IGFBP5/RPS3A/SPP1/DBN1/G…	250
GO:0044422	organelle part	255/366	9575/19032	1.38486	2.6e-14	1.22321e-12	1.12141e-12	RPS19/COL1A2/RRBP1/HNRNPA2B1/SPTBN1/EEF1A1/SNX9/RPL17/ALB/FLNA/FKBP1A/COL12A1/COL15A1/HNRNPM/RBP1/APP/NOLC1/GCKR/COL11A2/SYBU/LMNA/EML2/NRXN1/HLA-A/HLA-G/SERPINF2/RBM8A/PSAP/RTN4/VIM/PXN/CSTB/ENSA/ENO1/HBB/RPS14/PRNP/RPS6/IGFBP3/FABP1/THBS1/MYH9/PEA15/IL6/RAN/DYNC1LI2/TPM1/HSPE1/PTMA/RPL29/H2AFV/CDH2/EIF4G1/GPC1/YBX1/SPP2/CALD1/CLTA/LTF/TUBA4A/CAV1/KRT19/FAM3C/RPL24/F2/AHSG/TF/IGFBP5/RPS3A/SPP1/D…	255
GO:0099512	supramolecular fiber	56/366	951/19032	3.06204	6.3e-14	2.89657e-12	2.6555e-12	COL1A2/SPTBN1/FLNA/FBN2/FKBP1A/COL11A2/SYBU/LMNA/EML2/VIM/ENO1/ELN/MFAP5/DYNC1LI2/TPM1/CALD1/TUBA4A/KRT19/TBCA/MAP2/MAP4/FBN1/DCTN2/FBLN5/SYNPO2/PPP1R12A/MMP2/TPM3/KRT9/PDLIM1/COL1A1/COL2A1/COL3A1/KRT14/KRT1/COL5A2/TUBB/CALM3/COL11A1/COL6A1/COL6A3/KRT10/STMN1/COL5A1/COL5A3/KRT2/PDLIM4/LUM/ACTG1/TPM4/TUBB4B/AHNAK/NEXN/CTTN/LTBP1/GNG12	56
GO:0043229	intracellular organelle	307/366	12793/19032	1.24787	2.7e-13	1.2138e-11	1.11036e-11	RPS19/COL1A2/RRBP1/HNRNPA2B1/SPTBN1/EEF1A1/SNX9/RPL17/ALB/TNS1/FLNA/FKBP1A/COL12A1/COL15A1/HNRNPM/TMSB15B/RBP1/APP/NOLC1/GCKR/COL11A2/SYBU/CAST/LMNA/EML2/NRXN1/HLA-A/HLA-G/SERPINF2/RBM8A/PSAP/RTN4/VIM/PXN/CSTB/ENSA/ENO1/HBB/RPS14/UHRF1BP1L/PRNP/RPS6/IGFBP3/FABP1/THBS1/APOC3/MYH9/PEA15/IL6/RAN/GKAP1/DYNC1LI2/TPM1/HSPE1/PTMA/RPL29/H2AFV/CDH2/EIF4G1/GPC1/YBX1/SCG5/SPP2/CALD1/CLTA/LTF/TUBA4A/CAV1/KRT…	307
GO:0044433	cytoplasmic vesicle part	71/366	1477/19032	2.49966	4.4e-13	1.93504e-11	1.774e-11	EEF1A1/SNX9/ALB/APP/HLA-A/HLA-G/SERPINF2/PSAP/CSTB/HBB/THBS1/SPP2/CLTA/LTF/CAV1/FAM3C/AHSG/TF/FGB/PENK/SPARC/NPC2/APOE/PPIE/CTSB/B2M/APOA1/CHGA/FN1/COTL1/PKM/CFD/C3/ADAM10/STX7/PSMD3/STAM2/DKK1/F8/PLG/TIMP1/CST3/KNG1/APOH/KRT1/CLEC3B/GSN/ANXA2/TUBB/GSTP1/CXCL1/CALM3/HSPA8/F5/CD59/MMP9/HSPA6/S100A11/PDLIM4/TMSB4X/PPIA/RPS27A/TUBB4B/HBA1/ITIH3/CKAP4/PDAP1/ITIH4/ECM1/VPS35/RARRES2	71
GO:0031093	platelet alpha granule lumen	15/366	67/19032	11.6418	1.9e-12	8.17809e-11	7.48904e-11	ALB/APP/SERPINF2/THBS1/AHSG/FGB/SPARC/FN1/CFD/F8/PLG/TIMP1/KNG1/F5/TMSB4X	15
GO:0044424	intracellular part	331/366	14581/19032	1.18044	4.1e-12	1.72798e-10	1.56334e-10	RPS19/COL1A2/RRBP1/HNRNPA2B1/SPTBN1/EEF1A1/SNX9/RPL17/ALB/TNS1/FLNA/FKBP1A/COL12A1/COL15A1/HNRNPM/TMSB15B/CDH11/CD99/RBP1/APP/NOLC1/GCKR/COL11A2/SYBU/CAST/LMNA/EML2/NRXN1/HLA-A/HLA-G/SERPINF2/RBM8A/PSAP/RTN4/VIM/PXN/CSTB/ENSA/ENO1/HBB/RPS14/UHRF1BP1L/PRNP/RPS6/LRRC14B/IGFBP3/FABP1/THBS1/APOC3/MYH9/PEA15/IL6/RAN/GKAP1/DYNC1LI2/TPM1/HSPE1/PTMA/RPL29/H2AFV/CDH2/EIF4G1/GPC1/YBX1/SCG5/SPP2/CALD1/CLTA/…	331
GO:0030054	cell junction	63/366	1282/19032	2.55538	4.6e-12	1.89914e-10	1.74109e-10	RPS19/TNS1/FLNA/CDH4/CDH11/CD99/APP/NRXN1/C4B/VIM/PXN/RPS14/MYH9/CDH2/CAV1/RPS3A/DBN1/MTDH/CFL1/B2M/RPS10/RPL6/MMP14/ZYX/SYNPO2/PPP1R12A/RPL4/PDLIM1/ADAM10/TGFB1I1/GSN/NPM1/ANXA2/PFN1/HSPA8/CD59/YBX3/HMGA1/RPL7/CSRP1/PPIB/MSN/YWHAQ/S100A11/PDLIM4/CDH13/ACTB/HNRNPK/RPL7A/PPIA/YWHAZ/ACTG1/TPM4/BASP1/HSPG2/AHNAK/NEXN/CTTN/LASP1/CSRP2/PDLIM5/PDLIM7/TLN1	63
GO:0005622	intracellular	335/366	14944/19032	1.16569	1.3e-11	5.2598e-10	4.7386e-10	RPS19/COL1A2/RRBP1/HNRNPA2B1/SPTBN1/EEF1A1/SNX9/RPL17/ALB/TNS1/FLNA/FKBP1A/COL12A1/COL15A1/HNRNPM/TMSB15B/CDH11/CD99/RBP1/APP/NOLC1/GCKR/COL11A2/SYBU/CAST/LMNA/EML2/NRXN1/HLA-A/HLA-G/SERPINF2/RBM8A/PSAP/RTN4/VIM/PXN/CSTB/ENSA/ENO1/HBB/RPS14/UHRF1BP1L/PRNP/RPS6/LRRC14B/IGFBP3/FABP1/THBS1/APOC3/MYH9/PEA15/IL6/RAN/GKAP1/DYNC1LI2/TPM1/HSPE1/PTMA/RPL29/H2AFV/CDH2/EIF4G1/CXCL8/GPC1/YBX1/SCG5/SPP2/CALD1…	335
GO:0031091	platelet alpha granule	16/366	91/19032	9.14286	1.8e-11	7.00269e-10	6.4199e-10	ALB/APP/SERPINF2/THBS1/SERPINE2/AHSG/FGB/SPARC/FN1/CFD/F8/PLG/TIMP1/KNG1/F5/TMSB4X	16
GO:0022626	cytosolic ribosome	18/366	121/19032	7.73554	1.8e-11	7.00269e-10	6.4199e-10	RPS19/RPL17/RPS14/RPS6/RPL29/EIF4G1/RPL24/RPS3A/RPS10/RPL6/RPL4/RPL13/RPL7/RPL7A/RPS28/RPS27A/RPS21/HBA1	18
GO:0032991	protein-containing complex	163/366	5408/19032	1.56731	2.5e-11	9.54245e-10	8.65754e-10	RPS19/COL1A2/RRBP1/HNRNPA2B1/SPTBN1/EEF1A1/RPL17/ALB/FLNA/CDH4/FKBP1A/COL12A1/COL15A1/HNRNPM/CDH11/APP/NOLC1/EMILIN1/COL11A2/EML2/NRXN1/HLA-A/HLA-G/SERPINF2/RBM8A/VIM/PXN/ENO1/HBB/RPS14/RPS6/IGFBP3/FABP1/THBS1/APOC3/MYH9/PEA15/IL6/RAN/DYNC1LI2/RPL29/H2AFV/CDH2/EIF4G1/YBX1/CLTA/LTF/CAV1/KRT19/RPL24/TF/IGFBP5/EEF1B2/RPS3A/HNRNPH1/FGB/CIRBP/APOE/GAPDH/MAP2/MAP4/EIF4B/PPIE/CAVIN3/CSF1/VTN/B2M/RPS10/R…	163
GO:1904813	ficolin-1-rich granule lumen	18/366	124/19032	7.54839	2.7e-11	1.0115e-09	9.27319e-10	EEF1A1/CSTB/HBB/PPIE/CTSB/COTL1/PKM/CFD/PSMD3/CST3/KRT1/GSN/GSTP1/HSPA8/MMP9/HSPA6/PPIA/PDAP1	18
GO:0031089	platelet dense granule lumen	8/366	14/19032	29.7143	4.7e-11	1.72875e-09	1.58487e-09	SPP2/FAM3C/APOH/CLEC3B/ITIH3/ITIH4/ECM1/RARRES2	8
GO:0015629	actin cytoskeleton	34/366	489/19032	3.61554	1.1e-10	3.97375e-09	3.64304e-09	SPTBN1/EEF1A1/FLNA/PXN/MYH9/TPM1/CDH2/CALD1/KRT19/DBN1/CFL1/DCTN2/HNRNPC/ZYX/SYNPO2/PPP1R12A/TPM3/SLC9A3R1/TAX1BP3/GSN/PDLIM4/CAPZA1/MTPN/MYL6/ACTB/HNRNPK/ACTG1/TPM4/AHNAK/CTTN/LASP1/PDLIM5/PDLIM7/GNG12	34
GO:0044445	cytosolic part	23/366	262/19032	4.56489	1.6e-09	5.6786e-08	5.12788e-08	RPS19/RPL17/ENO1/HBB/RPS14/RPS6/RPL29/EIF4G1/RPL24/RPS3A/DBN1/RPS10/RPL6/RPL4/RPL13/HSPA8/RPL7/RPL7A/RPS28/RPS27A/RPS21/HBA1/PIN1	23
GO:1990904	ribonucleoprotein complex	45/366	874/19032	2.67735	1.8e-09	6.27828e-08	5.74397e-08	RPS19/RRBP1/HNRNPA2B1/RPL17/HNRNPM/NOLC1/COL11A2/RBM8A/VIM/RPS14/RPS6/RPL29/EIF4G1/YBX1/RPL24/RPS3A/HNRNPH1/CIRBP/GAPDH/EIF4B/PPIE/RPS10/RPL6/HNRNPA1/HNRNPC/RPL4/RPL13/NPM1/TUBB/HSPA8/RPL7/HNRNPH3/RBMX/EIF1/ACTB/HNRNPK/RPL7A/RPS28/RPS27A/RPS21/HBA1/CKAP4/EIF4H/PABPN1/CARHSP1	45
GO:0042827	platelet dense granule	8/366	21/19032	19.8095	2.8e-09	9.60068e-08	8.74637e-08	SPP2/FAM3C/APOH/CLEC3B/ITIH3/ITIH4/ECM1/RARRES2	8
GO:0005829	cytosol	149/366	5087/19032	1.5231	3.3e-09	1.11265e-07	1.02005e-07	RPS19/SPTBN1/EEF1A1/SNX9/RPL17/FLNA/FKBP1A/RBP1/APP/GCKR/CAST/LMNA/RBM8A/VIM/PXN/CSTB/ENO1/HBB/RPS14/UHRF1BP1L/PRNP/RPS6/FABP1/MYH9/PEA15/RAN/DYNC1LI2/TPM1/PTMA/RPL29/EIF4G1/GPC1/YBX1/CALD1/CLTA/TUBA4A/KRT19/SERPINE2/RPL24/EEF1B2/RPS3A/CDV3/DBN1/GC/HNRNPH1/GAPDH/MAP2/MAP4/SPINK5/EIF4B/PPIE/CAVIN3/CFL1/B2M/RPS10/RPL6/DCTN2/MMP14/APOA1/ABHD14B/HNRNPC/ZYX/SYNPO2/PPP1R12A/RPL4/RPL13/PKM/TPM3/ARHGDIA/…	149
GO:0043232	intracellular non-membrane-bounded organ...	130/366	4252/19032	1.58984	4.7e-09	1.5587e-07	1.42122e-07	RPS19/RRBP1/HNRNPA2B1/SPTBN1/EEF1A1/RPL17/TNS1/FLNA/FKBP1A/HNRNPM/TMSB15B/RBP1/APP/NOLC1/COL11A2/SYBU/LMNA/EML2/NRXN1/VIM/PXN/CSTB/ENO1/RPS14/RPS6/MYH9/PEA15/RAN/DYNC1LI2/TPM1/RPL29/H2AFV/CDH2/EIF4G1/YBX1/CALD1/CLTA/TUBA4A/CAV1/KRT19/RPL24/RPS3A/DBN1/CIRBP/TBCA/MTDH/GAPDH/MAP2/MAP4/CTSB/CFL1/RPS10/RPL6/DCTN2/MMP14/ABHD14B/HNRNPC/TMPO/ZYX/SYNPO2/PPP1R12A/RPL4/MMP2/COTL1/RPL13/TPM3/ARHGDIA/JPT1/KRT…	130
GO:0043228	non-membrane-bounded organelle	130/366	4260/19032	1.58685	5.4e-09	1.76197e-07	1.61533e-07	RPS19/RRBP1/HNRNPA2B1/SPTBN1/EEF1A1/RPL17/TNS1/FLNA/FKBP1A/HNRNPM/TMSB15B/RBP1/APP/NOLC1/COL11A2/SYBU/LMNA/EML2/NRXN1/VIM/PXN/CSTB/ENO1/RPS14/RPS6/MYH9/PEA15/RAN/DYNC1LI2/TPM1/RPL29/H2AFV/CDH2/EIF4G1/YBX1/CALD1/CLTA/TUBA4A/CAV1/KRT19/RPL24/RPS3A/DBN1/CIRBP/TBCA/MTDH/GAPDH/MAP2/MAP4/CTSB/CFL1/RPS10/RPL6/DCTN2/MMP14/ABHD14B/HNRNPC/TMPO/ZYX/SYNPO2/PPP1R12A/RPL4/MMP2/COTL1/RPL13/TPM3/ARHGDIA/JPT1/KRT…	130
GO:0030863	cortical cytoskeleton	14/366	105/19032	6.93333	1.4e-08	4.49556e-07	4.03457e-07	SPTBN1/EEF1A1/FLNA/MYH9/CDH2/CALD1/KRT19/DBN1/CFL1/GSN/CAPZA1/TPM4/CTTN/LASP1	14
GO:0022627	cytosolic small ribosomal subunit	10/366	47/19032	11.0638	1.7e-08	5.37359e-07	4.83734e-07	RPS19/RPS14/RPS6/EIF4G1/RPS3A/RPS10/RPS28/RPS27A/RPS21/HBA1	10
GO:0005938	cell cortex	23/366	298/19032	4.01342	1.8e-08	5.60215e-07	5.10045e-07	SPTBN1/EEF1A1/FLNA/PXN/ENO1/FABP1/MYH9/CDH2/CALD1/CLTA/CAV1/KRT19/DBN1/FGB/SPINK5/CFL1/GSN/ANXA2/PFN1/CAPZA1/TPM4/CTTN/LASP1	23
GO:0101002	ficolin-1-rich granule	18/366	185/19032	5.05946	2e-08	6.1303e-07	5.62011e-07	EEF1A1/CSTB/HBB/PPIE/CTSB/COTL1/PKM/CFD/PSMD3/CST3/KRT1/GSN/GSTP1/HSPA8/MMP9/HSPA6/PPIA/PDAP1	18
GO:0044448	cell cortex part	17/366	172/19032	5.13953	3.9e-08	1.17757e-06	1.07867e-06	SPTBN1/EEF1A1/FLNA/ENO1/FABP1/MYH9/CDH2/CALD1/CLTA/KRT19/DBN1/CFL1/GSN/CAPZA1/TPM4/CTTN/LASP1	17
GO:0044391	ribosomal subunit	18/366	199/19032	4.70352	6.1e-08	1.81475e-06	1.65695e-06	RPS19/RPL17/RPS14/RPS6/RPL29/EIF4G1/RPL24/RPS3A/RPS10/RPL6/RPL4/RPL13/RPL7/RPL7A/RPS28/RPS27A/RPS21/HBA1	18
GO:0005856	cytoskeleton	77/366	2186/19032	1.83166	8.7e-08	2.55074e-06	2.31423e-06	SPTBN1/EEF1A1/TNS1/FLNA/TMSB15B/APP/SYBU/LMNA/EML2/VIM/PXN/MYH9/PEA15/RAN/DYNC1LI2/TPM1/CDH2/CALD1/CLTA/TUBA4A/KRT19/DBN1/TBCA/GAPDH/MAP2/MAP4/CFL1/DCTN2/MMP14/HNRNPC/ZYX/SYNPO2/PPP1R12A/COTL1/TPM3/ARHGDIA/KRT9/PDLIM1/SLC9A3R1/TAX1BP3/TGFB1I1/KRT14/KRT1/GSN/NPM1/TUBB/PFN1/CALM3/KRT10/STMN1/HSPA6/MSN/KRT2/PDLIM4/CAPZA1/MTPN/MYL6/ACTB/HNRNPK/TMSB4X/ACTG1/TMSB10/TPM4/TUBB4B/BASP1/CKAP4/AHNAK/NEXN/CT…	77
GO:0043231	intracellular membrane-bounded organelle	260/366	11015/19032	1.22742	1e-07	2.89e-06	2.63277e-06	RPS19/COL1A2/RRBP1/HNRNPA2B1/SPTBN1/EEF1A1/SNX9/RPL17/ALB/FLNA/FKBP1A/COL12A1/COL15A1/HNRNPM/RBP1/APP/NOLC1/GCKR/COL11A2/SYBU/CAST/LMNA/NRXN1/HLA-A/HLA-G/RBM8A/PSAP/RTN4/VIM/CSTB/ENSA/ENO1/RPS14/PRNP/RPS6/IGFBP3/FABP1/THBS1/MYH9/PEA15/IL6/RAN/GKAP1/DYNC1LI2/HSPE1/PTMA/H2AFV/CDH2/EIF4G1/GPC1/YBX1/SPP2/CALD1/CLTA/LTF/CAV1/FAM3C/RPL24/F2/AHSG/TF/IGFBP5/EEF1B2/RPS3A/SPP1/GC/HNRNPH1/FGB/CIRBP/PENK/TBC…	260
GO:0005840	ribosome	20/366	253/19032	4.11067	1.1e-07	3.13423e-06	2.87338e-06	RPS19/RRBP1/RPL17/COL11A2/RPS14/RPS6/RPL29/EIF4G1/RPL24/RPS3A/RPS10/RPL6/RPL4/RPL13/RPL7/RPL7A/RPS28/RPS27A/RPS21/HBA1	20
GO:0005844	polysome	11/366	74/19032	7.72973	1.6e-07	4.49556e-06	4.12142e-06	VIM/RPS6/EIF4G1/RPL24/EIF4B/RPL6/RPL7/RPL7A/RPS28/RPS21/EIF4H	11
GO:0045202	synapse	49/366	1185/19032	2.15021	3.4e-07	9.42219e-06	8.63804e-06	RPS19/SPTBN1/FLNA/CDH11/APP/NRXN1/RTN4/C4B/RPS14/PRNP/MYH9/CDH2/GPC1/CLTA/SERPINE2/RPL24/DBN1/FGB/PENK/SPARC/APOE/MAP2/MAP4/EIF4B/RPL6/ARHGDIA/ADAM10/STX7/NGF/PFN1/CALM3/HSPA8/ACAN/RPL7/YWHAQ/BLVRB/PEBP1/PDLIM4/CDH13/ACTB/RPL7A/YWHAZ/RPS21/ACTG1/PIN1/CTTN/POSTN/PDLIM5/VPS35	49
GO:0005796	Golgi lumen	12/366	101/19032	6.17822	5.5e-07	1.50358e-05	1.37707e-05	APP/GPC1/F2/VTN/MMP14/F9/NGF/ACAN/OGN/LUM/HSPG2/SDF4	12
GO:0071682	endocytic vesicle lumen	6/366	18/19032	17.3333	7.4e-07	1.99603e-05	1.8288e-05	HBB/LTF/SPARC/APOE/APOA1/HBA1	6
GO:0042641	actomyosin	10/366	72/19032	7.22222	1.1e-06	2.92803e-05	2.6534e-05	PXN/MYH9/TPM1/DBN1/ZYX/SYNPO2/TPM3/PDLIM4/TPM4/PDLIM7	10
GO:0030016	myofibril	17/366	219/19032	4.03653	1.2e-06	3.15273e-05	2.87549e-05	SPTBN1/FLNA/FKBP1A/ENO1/TPM1/CALD1/KRT19/SYNPO2/PPP1R12A/MMP2/TPM3/PDLIM1/CALM3/ACTG1/TPM4/AHNAK/NEXN	17
GO:0048471	perinuclear region of cytoplasm	33/366	691/19032	2.48336	1.6e-06	4.14974e-05	3.73527e-05	FLNA/APP/RPS6/CAV1/TF/SPP1/MTDH/GAPDH/SPINK5/CTSB/CSF1/CHGA/SERPINF1/ADAM10/SLC9A3R1/STX7/MT1A/MT1E/GSN/ANXA2/INHBA/HSPA8/YBX3/PPIB/MSN/PDLIM4/CDH13/MTPN/CKAP4/EIF4H/SERBP1/STMN2/VPS35	33
GO:0015935	small ribosomal subunit	10/366	76/19032	6.84211	1.9e-06	4.86544e-05	4.35161e-05	RPS19/RPS14/RPS6/EIF4G1/RPS3A/RPS10/RPS28/RPS27A/RPS21/HBA1	10
GO:0001725	stress fiber	9/366	60/19032	7.8	2e-06	4.99506e-05	4.55189e-05	PXN/MYH9/TPM1/ZYX/SYNPO2/TPM3/PDLIM4/TPM4/PDLIM7	9
GO:0097517	contractile actin filament bundle	9/366	60/19032	7.8	2e-06	4.99506e-05	4.55189e-05	PXN/MYH9/TPM1/ZYX/SYNPO2/TPM3/PDLIM4/TPM4/PDLIM7	9
GO:0030864	cortical actin cytoskeleton	10/366	77/19032	6.75325	2.1e-06	5.18085e-05	4.74968e-05	SPTBN1/EEF1A1/MYH9/CDH2/CALD1/KRT19/CFL1/GSN/CAPZA1/LASP1	10
GO:0043292	contractile fiber	17/366	230/19032	3.84348	2.4e-06	5.84964e-05	5.36281e-05	SPTBN1/FLNA/FKBP1A/ENO1/TPM1/CALD1/KRT19/SYNPO2/PPP1R12A/MMP2/TPM3/PDLIM1/CALM3/ACTG1/TPM4/AHNAK/NEXN	17
GO:0099568	cytoplasmic region	26/366	488/19032	2.77049	3.1e-06	7.46583e-05	6.8445e-05	SPTBN1/EEF1A1/FLNA/SYBU/PXN/ENO1/FABP1/MYH9/CDH2/CALD1/CLTA/CAV1/KRT19/DBN1/FGB/MAP2/MAP4/SPINK5/CFL1/GSN/ANXA2/PFN1/CAPZA1/TPM4/CTTN/LASP1	26
GO:0030139	endocytic vesicle	19/366	296/19032	3.33784	5e-06	0.000119	0.00010736	NRXN1/HLA-A/HLA-G/VIM/HBB/CLTA/LTF/CAV1/TF/SPARC/APOE/B2M/APOA1/ZYX/STX7/GSN/RPS27A/ACTG1/HBA1	19
GO:0032432	actin filament bundle	9/366	67/19032	6.98507	5.2e-06	0.000122321	0.000111332	PXN/MYH9/TPM1/ZYX/SYNPO2/TPM3/PDLIM4/TPM4/PDLIM7	9
GO:0005775	vacuolar lumen	14/366	170/19032	4.28235	5.5e-06	0.000127891	0.000117247	PSAP/GPC1/GC/NPC2/CTSB/C3/ANXA2/TUBB/HSPA8/ACAN/OGN/LUM/TUBB4B/HSPG2	14
GO:0005588	collagen type V trimer	3/366	3/19032	52	7.1e-06	0.000161385	0.000147954	COL5A2/COL5A1/COL5A3	3
GO:0030934	anchoring collagen complex	3/366	3/19032	52	7.1e-06	0.000161385	0.000147954	COL12A1/COL7A1/COL14A1	3
GO:0005577	fibrinogen complex	4/366	8/19032	26	8.9e-06	0.000200052	0.000183403	SERPINF2/THBS1/FGB/FN1	4
GO:0005913	cell-cell adherens junction	11/366	112/19032	5.10714	1.1e-05	0.000244538	0.000224127	CDH4/CDH11/MYH9/CDH2/ZYX/PDLIM1/ANXA2/S100A11/CDH13/PDLIM5/PDLIM7	11
GO:0043202	lysosomal lumen	10/366	94/19032	5.53191	1.3e-05	0.000285859	0.000262068	PSAP/GPC1/GC/NPC2/CTSB/HSPA8/ACAN/OGN/LUM/HSPG2	10
GO:0044449	contractile fiber part	15/366	215/19032	3.62791	1.9e-05	0.000413301	0.000374874	SPTBN1/FLNA/FKBP1A/ENO1/TPM1/KRT19/SYNPO2/PPP1R12A/MMP2/TPM3/PDLIM1/CALM3/TPM4/AHNAK/NEXN	15
GO:0001726	ruffle	13/366	169/19032	4	2.5e-05	0.000538032	0.000482979	EEF1A1/SNX9/MYH9/TPM1/CFL1/TNFRSF12A/SLC9A3R1/GSN/ANXA2/S100A11/CTTN/PDLIM7/TLN1	13
GO:0001527	microfibril	4/366	10/19032	20.8	2.6e-05	0.000553663	0.00050056	FBN2/MFAP5/FBN1/LTBP1	4
GO:0005862	muscle thin filament tropomyosin	3/366	4/19032	39	2.8e-05	0.000590042	0.000535359	TPM1/TPM3/TPM4	3
GO:0031252	cell leading edge	21/366	395/19032	2.76456	2.9e-05	0.000604814	0.00055258	SPTBN1/EEF1A1/SNX9/APP/VIM/PXN/MYH9/TPM1/CDH2/CFL1/TNFRSF12A/SLC9A3R1/GSN/ANXA2/S100A11/PDLIM4/CTTN/BRK1/STMN2/PDLIM7/TLN1	21
GO:0030017	sarcomere	14/366	198/19032	3.67677	3.1e-05	0.000639929	0.000586671	SPTBN1/FLNA/FKBP1A/ENO1/TPM1/KRT19/SYNPO2/PPP1R12A/MMP2/TPM3/PDLIM1/CALM3/TPM4/NEXN	14
GO:0022625	cytosolic large ribosomal subunit	8/366	67/19032	6.20896	4.2e-05	0.000858242	0.000767635	RPL17/RPL29/RPL24/RPL6/RPL4/RPL13/RPL7/RPL7A	8
GO:0071013	catalytic step 2 spliceosome	9/366	87/19032	5.37931	4.5e-05	0.00091035	0.000814859	HNRNPA2B1/HNRNPM/RBM8A/HNRNPH1/PPIE/HNRNPA1/HNRNPC/RBMX/HNRNPK	9
GO:0044215	other organism	6/366	35/19032	8.91429	4.9e-05	0.000962398	0.000876481	C4B/RAN/LTF/PLG/C9/RPS27A	6
GO:0044216	other organism cell	6/366	35/19032	8.91429	4.9e-05	0.000962398	0.000876481	C4B/RAN/LTF/PLG/C9/RPS27A	6
GO:0044217	other organism part	6/366	35/19032	8.91429	4.9e-05	0.000962398	0.000876481	C4B/RAN/LTF/PLG/C9/RPS27A	6
GO:0005681	spliceosomal complex	13/366	181/19032	3.73481	5e-05	0.000972596	0.000891653	HNRNPA2B1/HNRNPM/RBM8A/YBX1/HNRNPH1/CIRBP/PPIE/HNRNPA1/HNRNPC/HSPA8/HNRNPH3/RBMX/HNRNPK	13
GO:0016942	insulin-like growth factor binding prote...	3/366	5/19032	31.2	6.9e-05	0.00128061	0.00117404	IGFBP3/IGFBP5/IGFBP6	3
GO:0034363	intermediate-density lipoprotein particl...	3/366	5/19032	31.2	6.9e-05	0.00128061	0.00117404	APOC3/APOE/APOA1	3
GO:0036454	growth factor complex	3/366	5/19032	31.2	6.9e-05	0.00128061	0.00117404	IGFBP3/IGFBP5/IGFBP6	3
GO:0044218	other organism cell membrane	3/366	5/19032	31.2	6.9e-05	0.00128061	0.00117404	LTF/PLG/C9	3
GO:0044279	other organism membrane	3/366	5/19032	31.2	6.9e-05	0.00128061	0.00117404	LTF/PLG/C9	3
GO:1904724	tertiary granule lumen	7/366	55/19032	6.61818	8.4e-05	0.00154484	0.00141627	CSTB/HBB/LTF/B2M/CST3/CXCL1/MMP9	7
GO:0042627	chylomicron	4/366	14/19032	14.8571	0.00012	0.00218703	0.00198838	APOC3/APOE/APOA1/APOH	4
GO:0005593	FACIT collagen trimer	3/366	6/19032	26	0.00014	0.00250637	0.00229778	COL12A1/COL14A1/COL16A1	3
GO:0097433	dense body	3/366	6/19032	26	0.00014	0.00250637	0.00229778	SYBU/ACTB/ACTG1	3
GO:0042470	melanosome	9/366	106/19032	4.41509	0.00021	0.00369417	0.00335228	RAN/CTSB/MMP14/SERPINF1/ANXA2/HSPA8/PPIB/YWHAZ/PDIA6	9
GO:0048770	pigment granule	9/366	106/19032	4.41509	0.00021	0.00369417	0.00335228	RAN/CTSB/MMP14/SERPINF1/ANXA2/HSPA8/PPIB/YWHAZ/PDIA6	9
GO:0044430	cytoskeletal part	53/366	1680/19032	1.64048	0.00023	0.00401112	0.00364304	SPTBN1/EEF1A1/FLNA/APP/SYBU/LMNA/EML2/VIM/PXN/MYH9/PEA15/RAN/DYNC1LI2/TPM1/CDH2/CALD1/CLTA/TUBA4A/KRT19/DBN1/TBCA/MAP2/MAP4/CFL1/DCTN2/ZYX/SYNPO2/PPP1R12A/TPM3/KRT9/KRT14/KRT1/GSN/NPM1/TUBB/CALM3/KRT10/STMN1/HSPA6/KRT2/PDLIM4/CAPZA1/MTPN/MYL6/HNRNPK/ACTG1/TPM4/TUBB4B/CTTN/LASP1/PDLIM7/GNG12/NSFL1C	53
GO:0044437	vacuolar part	24/366	562/19032	2.22064	0.00024	0.00414974	0.00378673	EEF1A1/PSAP/GPC1/CLTA/GC/NPC2/CTSB/C3/STX7/ATP6V1G1/ANXA2/TUBB/HSPA8/COL6A1/ACAN/OGN/LUM/GNB1/TUBB4B/HSPG2/CKAP4/AHNAK/VASN/VPS35	24
GO:0009986	cell surface	33/366	889/19032	1.93026	0.00025	0.00428602	0.00392932	TNS1/CDH4/CDH11/APP/NRXN1/HLA-A/SERPINF2/ENO1/PRNP/THBS1/CDH2/LTF/SERPINE2/F2/TF/FGB/SPARC/B2M/APOA1/TNFRSF12A/ADAM10/GREM1/PLG/APOH/ANXA2/LGALS1/CD59/MSN/PEBP1/CDH13/SRPX/VASN/TLN1	33
GO:0042788	polysomal ribosome	5/366	31/19032	8.3871	0.00029	0.00493	0.00449356	RPL24/RPL6/RPL7A/RPS28/RPS21	5
GO:0043209	myelin sheath	11/366	164/19032	3.4878	0.00034	0.00573183	0.00517682	ALB/PKM/GSN/ANXA2/CALM3/HSPA8/MSN/PEBP1/GNB1/ACTG1/TUBB4B	11
GO:0098651	basement membrane collagen trimer	3/366	8/19032	19.5	0.00037	0.00608545	0.0055755	COL15A1/COL4A2/COL8A1	3
GO:0005584	collagen type I trimer	2/366	2/19032	52	0.00037	0.00608545	0.0055755	COL1A2/COL1A1	2
GO:0005592	collagen type XI trimer	2/366	2/19032	52	0.00037	0.00608545	0.0055755	COL11A2/COL11A1	2
GO:0005791	rough endoplasmic reticulum	8/366	92/19032	4.52174	0.0004	0.00652581	0.00596605	APP/VTN/RPL6/RPL4/RPS28/RPS21/NUCB1/CKAP4	8
GO:0019897	extrinsic component of plasma membrane	11/366	168/19032	3.40476	0.00042	0.00679728	0.00622201	SNX9/CDH4/CDH11/CDH2/SERPINE2/TF/PLG/ANXA2/CDH13/GNB1/GNG12	11
GO:0099513	polymeric cytoskeletal fiber	28/366	730/19032	1.99452	0.00044	0.00706444	0.00647454	FLNA/SYBU/LMNA/EML2/VIM/DYNC1LI2/TPM1/TUBA4A/KRT19/TBCA/MAP2/MAP4/DCTN2/TPM3/KRT9/KRT14/KRT1/TUBB/CALM3/KRT10/STMN1/KRT2/PDLIM4/ACTG1/TPM4/TUBB4B/CTTN/GNG12	28
GO:0005769	early endosome	17/366	350/19032	2.52571	0.00047	0.00748669	0.00684703	APP/HLA-A/HLA-G/UHRF1BP1L/APOC3/CAV1/TF/APOE/B2M/APOA1/STX7/STAM2/DKK1/ANXA2/PDLIM4/NUCB1/VPS35	17
GO:0034361	very-low-density lipoprotein particle	4/366	20/19032	10.4	0.00051	0.00799791	0.00733229	APOC3/APOE/APOA1/APOH	4
GO:0034385	triglyceride-rich plasma lipoprotein par...	4/366	20/19032	10.4	0.00051	0.00799791	0.00733229	APOC3/APOE/APOA1/APOH	4
GO:0031232	extrinsic component of external side of ...	3/366	9/19032	17.3333	0.00054	0.00840323	0.00770388	SERPINE2/TF/PLG	3
GO:0030134	COPII-coated ER to Golgi transport vesic...	8/366	97/19032	4.28866	0.00057	0.00880237	0.0080698	APP/HLA-A/HLA-G/B2M/F8/F5/CD59/COL7A1	8
GO:0005793	endoplasmic reticulum-Golgi intermediate...	9/366	125/19032	3.744	0.0007	0.010728	0.00960694	FN1/F8/F5/CD59/MAN1A1/COL7A1/NUCB1/PDIA6/MYDGF	9
GO:0005764	lysosome	26/366	679/19032	1.99116	0.00071	0.0107995	0.00972129	EEF1A1/PSAP/DYNC1LI2/GPC1/CLTA/GC/NPC2/CTSB/CHGA/C3/STX7/ATP6V1G1/ANXA2/TUBB/HSPA8/COL6A1/ACAN/OGN/LUM/GNB1/TUBB4B/HSPG2/CKAP4/AHNAK/VASN/VPS35	26
GO:0000323	lytic vacuole	26/366	680/19032	1.98824	0.00073	0.0110208	0.00994839	EEF1A1/PSAP/DYNC1LI2/GPC1/CLTA/GC/NPC2/CTSB/CHGA/C3/STX7/ATP6V1G1/ANXA2/TUBB/HSPA8/COL6A1/ACAN/OGN/LUM/GNB1/TUBB4B/HSPG2/CKAP4/AHNAK/VASN/VPS35	26
GO:0005798	Golgi-associated vesicle	11/366	180/19032	3.17778	0.00075	0.0112389	0.0101734	APP/HLA-A/HLA-G/CLTA/B2M/ADAM10/F8/F5/CD59/COL7A1/NUCB1	11
GO:0016281	eukaryotic translation initiation factor...	3/366	10/19032	15.6	0.00077	0.0113701	0.0103963	EIF4G1/EIF4B/EIF4H	3
GO:0042612	MHC class I protein complex	3/366	10/19032	15.6	0.00077	0.0113701	0.0103963	HLA-A/HLA-G/B2M	3
GO:0005884	actin filament	8/366	102/19032	4.07843	0.00079	0.0115809	0.0106171	FLNA/TPM1/TPM3/PDLIM4/ACTG1/TPM4/CTTN/GNG12	8
GO:0005589	collagen type VI trimer	2/366	3/19032	34.6667	0.00109	0.0156388	0.0142209	COL6A1/COL6A3	2
GO:0034365	discoidal high-density lipoprotein parti...	2/366	3/19032	34.6667	0.00109	0.0156388	0.0142209	APOE/APOA1	2
GO:0098647	collagen beaded filament	2/366	3/19032	34.6667	0.00109	0.0156388	0.0142209	COL6A1/COL6A3	2
GO:0033267	axon part	17/366	379/19032	2.33245	0.00114	0.016241	0.0148011	SPTBN1/APP/SYBU/NRXN1/DBN1/PENK/MAP2/DCTN2/SERPINF1/CALM3/HSPA8/BLVRB/PEBP1/ACTG1/BASP1/CTTN/STMN2	17
GO:0150034	distal axon	14/366	284/19032	2.56338	0.00127	0.0179665	0.0162838	APP/NRXN1/DBN1/PENK/MAP2/DCTN2/CALM3/HSPA8/BLVRB/PEBP1/ACTG1/BASP1/CTTN/STMN2	14
GO:0098984	neuron to neuron synapse	16/366	350/19032	2.37714	0.0013	0.0182632	0.0166207	RPS19/SPTBN1/RTN4/RPS14/PRNP/CDH2/DBN1/PENK/MAP2/MAP4/RPL6/ADAM10/RPL7/YWHAZ/PDLIM5/VPS35	16
GO:0070820	tertiary granule	10/366	164/19032	3.17073	0.00131	0.0182768	0.0167326	CSTB/HBB/LTF/B2M/ADAM10/STX7/CST3/CXCL1/CD59/MMP9	10
GO:0044456	synapse part	32/366	943/19032	1.76458	0.00137	0.0189829	0.0173994	RPS19/SPTBN1/FLNA/APP/NRXN1/RTN4/RPS14/PRNP/CDH2/CLTA/DBN1/PENK/APOE/MAP2/MAP4/EIF4B/RPL6/ADAM10/STX7/NGF/CALM3/HSPA8/RPL7/BLVRB/PEBP1/PDLIM4/ACTB/ACTG1/PIN1/CTTN/PDLIM5/VPS35	32
GO:0034364	high-density lipoprotein particle	4/366	26/19032	8	0.00144	0.0198171	0.0181679	APOC3/APOE/APOA1/APOH	4
GO:0019898	extrinsic component of membrane	14/366	293/19032	2.48464	0.0017	0.0232372	0.0210754	SNX9/CDH4/FKBP1A/CDH11/PRNP/CDH2/SERPINE2/TF/PLG/ANXA2/CDH13/GNB1/NUCB1/GNG12	14
GO:0098794	postsynapse	23/366	618/19032	1.93528	0.00206	0.027969	0.0249383	RPS19/SPTBN1/FLNA/APP/RTN4/RPS14/PRNP/CDH2/CLTA/DBN1/MAP2/MAP4/EIF4B/RPL6/ADAM10/HSPA8/RPL7/PDLIM4/ACTB/PIN1/CTTN/PDLIM5/VPS35	23
GO:0005853	eukaryotic translation elongation factor...	2/366	4/19032	26	0.00216	0.02856	0.0259794	EEF1A1/EEF1B2	2
GO:0030478	actin cap	2/366	4/19032	26	0.00216	0.02856	0.0259794	CALD1/GSN	2
GO:0042567	insulin-like growth factor ternary compl...	2/366	4/19032	26	0.00216	0.02856	0.0259794	IGFBP3/IGFBP5	2
GO:0071953	elastic fiber	2/366	4/19032	26	0.00216	0.02856	0.0259794	ELN/FBLN5	2
GO:0016342	catenin complex	4/366	29/19032	7.17241	0.00218	0.0286373	0.0261859	CDH4/CDH11/CDH2/CDH13	4
GO:0042995	cell projection	60/366	2163/19032	1.44244	0.00224	0.0292356	0.0268025	SPTBN1/EEF1A1/SNX9/FLNA/APP/SYBU/NRXN1/RBM8A/RTN4/C4B/VIM/PXN/PRNP/RPS6/MYH9/RAN/TPM1/CDH2/CAV1/SPP1/DBN1/PENK/APOE/MAP2/MAP4/EIF4B/CFL1/DCTN2/PKM/SERPINF1/TNFRSF12A/ADAM10/SLC9A3R1/NGF/GSN/ANXA2/CALM3/HSPA8/STMN1/MSN/BLVRB/PEBP1/S100A11/PDLIM4/CDH13/MTPN/HNRNPK/GNB1/ACTG1/BASP1/NEXN/PIN1/CTTN/BRK1/STMN2/PDLIM5/VPS35/SDF4/PDLIM7/TLN1	60
GO:0005773	vacuole	27/366	778/19032	1.80463	0.00236	0.0306044	0.0280336	EEF1A1/PSAP/DYNC1LI2/GPC1/CLTA/GC/NPC2/CTSB/CHGA/C3/STX7/ATP6V1G1/ANXA2/TUBB/HSPA8/COL6A1/ACAN/OGN/LUM/GNB1/TUBB4B/SRPX/HSPG2/CKAP4/AHNAK/VASN/VPS35	27
GO:0002102	podosome	4/366	30/19032	6.93333	0.00248	0.0319557	0.029247	GSN/HNRNPK/TPM4/CTTN	4
GO:0005794	Golgi apparatus	46/366	1568/19032	1.52551	0.00268	0.0343142	0.0312309	SNX9/ALB/APP/SYBU/HLA-A/HLA-G/PRNP/GKAP1/GPC1/CLTA/CAV1/FAM3C/F2/AHSG/SPP1/APOE/VTN/SLC38A10/B2M/IGFBP6/MMP14/ADAM10/F8/F9/NGF/COL1A1/DBI/F5/BMP1/CD59/ACAN/OGN/PEBP1/MAN1A1/LUM/HSPG2/COL7A1/NUCB1/CTTN/POSTN/TGFBI/XYLT1/GOLM1/STMN2/SDF4/NSFL1C	46
GO:0045335	phagocytic vesicle	8/366	124/19032	3.35484	0.00276	0.0350232	0.0320114	HLA-A/HLA-G/VIM/LTF/B2M/ZYX/GSN/ACTG1	8
GO:0005911	cell-cell junction	18/366	448/19032	2.08929	0.00277	0.0350232	0.0321084	FLNA/CDH4/CDH11/APP/MYH9/CDH2/DBN1/MTDH/CFL1/ZYX/PDLIM1/ANXA2/YBX3/S100A11/CDH13/AHNAK/PDLIM5/PDLIM7	18
GO:0015934	large ribosomal subunit	8/366	126/19032	3.30159	0.00304	0.0381983	0.0347398	RPL17/RPL29/RPL24/RPL6/RPL4/RPL13/RPL7/RPL7A	8
GO:0099572	postsynaptic specialization	15/366	349/19032	2.23496	0.00327	0.0408346	0.0369234	RPS19/SPTBN1/RTN4/RPS14/PRNP/CDH2/DBN1/MAP2/MAP4/RPL6/ADAM10/HSPA8/RPL7/PDLIM5/VPS35	15
GO:0030424	axon	22/366	607/19032	1.88468	0.00351	0.0435252	0.0391471	SPTBN1/APP/SYBU/NRXN1/C4B/DBN1/PENK/MAP2/MAP4/DCTN2/SERPINF1/NGF/CALM3/HSPA8/BLVRB/PEBP1/MTPN/ACTG1/BASP1/NEXN/CTTN/STMN2	22
GO:0031905	early endosome lumen	2/366	5/19032	20.8	0.00355	0.0435252	0.0395125	B2M/PDLIM4	2
GO:0098576	lumenal side of membrane	2/366	5/19032	20.8	0.00355	0.0435252	0.0395125	HSPA8/NUCB1	2
GO:0030135	coated vesicle	13/366	286/19032	2.36364	0.00376	0.0458222	0.0414063	SNX9/APP/HLA-A/HLA-G/CLTA/TF/APOE/B2M/F8/HSPA8/F5/CD59/COL7A1	13
GO:0005811	lipid droplet	6/366	78/19032	4	0.0039	0.0470437	0.0426467	RBP1/CAV1/GAPDH/ANXA2/LSS/CKAP4	6
GO:0042599	lamellar body	3/366	17/19032	9.17647	0.00393	0.0470437	0.0429102	SPINK5/KRTDAP/CKAP4	3
GO:0099524	postsynaptic cytosol	3/366	17/19032	9.17647	0.00393	0.0470437	0.0429102	DBN1/HSPA8/PIN1	3
GO:0014069	postsynaptic density	14/366	324/19032	2.24691	0.00421	0.050099	0.0453322	RPS19/SPTBN1/RTN4/RPS14/PRNP/CDH2/DBN1/MAP2/MAP4/RPL6/ADAM10/RPL7/PDLIM5/VPS35	14
GO:0000786	nucleosome	6/366	80/19032	3.9	0.00442	0.0518028	0.0471053	H2AFV/HIST1H1E/HIST1H1B/HIST1H1C/HIST1H4A/HIST2H2AC	6
GO:0034399	nuclear periphery	8/366	134/19032	3.10448	0.00443	0.0518028	0.0471888	HNRNPA2B1/HNRNPM/LMNA/VIM/SPARC/MAP2/CFL1/TGFB1I1	8
GO:0042383	sarcolemma	8/366	134/19032	3.10448	0.00443	0.0518028	0.0471888	CDH2/CAV1/KRT19/ANXA2/COL6A1/COL6A2/COL6A3/AHNAK	8
GO:0120025	plasma membrane bounded cell projection	57/366	2097/19032	1.41345	0.0045	0.052319	0.0477712	SPTBN1/EEF1A1/SNX9/FLNA/APP/SYBU/NRXN1/RBM8A/C4B/VIM/PXN/PRNP/RPS6/MYH9/RAN/TPM1/CDH2/CAV1/DBN1/PENK/APOE/MAP2/MAP4/EIF4B/CFL1/DCTN2/PKM/SERPINF1/TNFRSF12A/ADAM10/SLC9A3R1/NGF/GSN/ANXA2/CALM3/HSPA8/STMN1/MSN/BLVRB/PEBP1/S100A11/PDLIM4/CDH13/MTPN/GNB1/ACTG1/BASP1/NEXN/PIN1/CTTN/BRK1/STMN2/PDLIM5/VPS35/SDF4/PDLIM7/TLN1	57
GO:0098978	glutamatergic synapse	15/366	362/19032	2.1547	0.00458	0.0529448	0.048432	SPTBN1/FLNA/CDH11/NRXN1/DBN1/SPARC/APOE/ADAM10/PFN1/HSPA8/ACAN/ACTB/YWHAZ/PIN1/VPS35	15
GO:0032279	asymmetric synapse	14/366	328/19032	2.21951	0.00469	0.0539084	0.0493322	RPS19/SPTBN1/RTN4/RPS14/PRNP/CDH2/DBN1/MAP2/MAP4/RPL6/ADAM10/RPL7/PDLIM5/VPS35	14
GO:0043005	neuron projection	39/366	1316/19032	1.54103	0.00477	0.0545181	0.0499809	SPTBN1/FLNA/APP/SYBU/NRXN1/RBM8A/C4B/VIM/PRNP/RPS6/CDH2/DBN1/PENK/APOE/MAP2/MAP4/EIF4B/DCTN2/SERPINF1/ADAM10/SLC9A3R1/NGF/CALM3/HSPA8/STMN1/BLVRB/PEBP1/PDLIM4/CDH13/MTPN/GNB1/ACTG1/BASP1/NEXN/PIN1/CTTN/STMN2/PDLIM5/VPS35	39
GO:0031904	endosome lumen	4/366	36/19032	5.77778	0.00488	0.055462	0.0510145	APP/CTSB/B2M/PDLIM4	4
GO:0044352	pinosome	2/366	6/19032	17.3333	0.00526	0.0591166	0.0547694	MMP14/ANXA2	2
GO:0044354	macropinosome	2/366	6/19032	17.3333	0.00526	0.0591166	0.0547694	MMP14/ANXA2	2
GO:0030426	growth cone	9/366	169/19032	2.76923	0.00552	0.0616959	0.0573214	APP/NRXN1/DBN1/MAP2/DCTN2/CALM3/BASP1/CTTN/STMN2	9
GO:0030427	site of polarized growth	9/366	171/19032	2.73684	0.00595	0.0661365	0.061512	APP/NRXN1/DBN1/MAP2/DCTN2/CALM3/BASP1/CTTN/STMN2	9
GO:0034358	plasma lipoprotein particle	4/366	39/19032	5.33333	0.00651	0.0715746	0.066914	APOC3/APOE/APOA1/APOH	4
GO:1990777	lipoprotein particle	4/366	39/19032	5.33333	0.00651	0.0715746	0.066914	APOC3/APOE/APOA1/APOH	4
GO:0044815	DNA packaging complex	6/366	88/19032	3.54545	0.00701	0.0766553	0.0716849	H2AFV/HIST1H1E/HIST1H1B/HIST1H1C/HIST1H4A/HIST2H2AC	6
GO:0005730	nucleolus	30/366	970/19032	1.60825	0.00725	0.0782298	0.0739576	RPS19/SPTBN1/EEF1A1/FLNA/HNRNPM/NOLC1/NRXN1/CSTB/RPS14/RPS6/RAN/RPS3A/CIRBP/TBCA/MTDH/MAP2/CTSB/RPS10/ABHD14B/RPL4/RPL13/JPT1/TAX1BP3/EDF1/CLEC3B/NPM1/HSPA8/RPL7/RPL7A/RPS27A	30
GO:0098642	network-forming collagen trimer	2/366	7/19032	14.8571	0.00727	0.0782298	0.0741465	COL4A2/COL8A1	2
GO:0098645	collagen network	2/366	7/19032	14.8571	0.00727	0.0782298	0.0741465	COL4A2/COL8A1	2
GO:0031901	early endosome membrane	8/366	146/19032	2.84932	0.00735	0.0786722	0.0749013	HLA-A/HLA-G/CAV1/B2M/STX7/STAM2/DKK1/PDLIM4	8
GO:0005768	endosome	28/366	891/19032	1.63412	0.00762	0.0811329	0.0774397	APP/HLA-A/HLA-G/UHRF1BP1L/APOC3/RAN/DYNC1LI2/GPC1/CLTA/CAV1/TF/APOE/CTSB/B2M/MMP14/APOA1/STX7/STAM2/DKK1/NGF/ANXA2/HSPA8/PDLIM4/RPS27A/NUCB1/STMN2/VPS35/SDF4	28
GO:0032994	protein-lipid complex	4/366	41/19032	5.07317	0.00778	0.0824028	0.0789374	APOC3/APOE/APOA1/APOH	4
GO:0044431	Golgi apparatus part	30/366	976/19032	1.59836	0.00788	0.0830273	0.079871	SNX9/APP/SYBU/HLA-A/HLA-G/GPC1/CLTA/CAV1/F2/VTN/B2M/MMP14/ADAM10/F8/F9/NGF/F5/CD59/ACAN/OGN/MAN1A1/LUM/HSPG2/COL7A1/NUCB1/POSTN/TGFBI/XYLT1/SDF4/NSFL1C	30
GO:0098552	side of membrane	20/366	584/19032	1.78082	0.00956	0.0976762	0.0952769	EEF1A1/SNX9/FKBP1A/HLA-A/HLA-G/PRNP/THBS1/SERPINE2/F2/TF/FGB/B2M/PLG/HSPA8/CD59/CDH13/RPS28/GNB1/NUCB1/GNG12	20
GO:0005641	nuclear envelope lumen	2/366	8/19032	13	0.00956	0.0976762	0.0952769	APP/TUBB	2
GO:0008290	F-actin capping protein complex	2/366	8/19032	13	0.00956	0.0976762	0.0952769	CAPZA1/MTPN	2
GO:0034366	spherical high-density lipoprotein parti...	2/366	8/19032	13	0.00956	0.0976762	0.0952769	APOC3/APOA1	2
GO:0043203	axon hillock	2/366	8/19032	13	0.00956	0.0976762	0.0952769	MAP2/SERPINF1	2
GO:1990712	HFE-transferrin receptor complex	2/366	8/19032	13	0.00956	0.0976762	0.0952769	TF/B2M	2
GO:0097458	neuron part	47/366	1727/19032	1.41517	0.00962	0.0977953	0.0958176	RPS19/SPTBN1/FLNA/APP/SYBU/NRXN1/RBM8A/RTN4/C4B/VIM/RPS14/PRNP/RPS6/CDH2/CLTA/DBN1/PENK/APOE/MAP2/MAP4/EIF4B/RPL6/DCTN2/SERPINF1/ADAM10/SLC9A3R1/STX7/NGF/CALM3/HSPA8/STMN1/RPL7/BLVRB/PEBP1/PDLIM4/CDH13/MTPN/ACTB/GNB1/ACTG1/BASP1/NEXN/PIN1/CTTN/STMN2/PDLIM5/VPS35	47
GO:0098797	plasma membrane protein complex	20/366	586/19032	1.77474	0.0099	0.100139	0.0983322	CDH4/FKBP1A/CDH11/EMILIN1/HLA-A/HLA-G/IL6/CDH2/CLTA/KRT19/TF/VTN/B2M/C9/CALM3/CDH13/GNB1/HSPG2/CTTN/GNG12	20
GO:0099522	region of cytosol	3/366	24/19032	6.5	0.01058	0.106484	0.104381	DBN1/HSPA8/PIN1	3
GO:0005766	primary lysosome	8/366	156/19032	2.66667	0.01074	0.10703	0.105793	PSAP/NPC2/C3/STX7/ANXA2/TUBB/TUBB4B/CKAP4	8
GO:0042582	azurophil granule	8/366	156/19032	2.66667	0.01074	0.10703	0.105793	PSAP/NPC2/C3/STX7/ANXA2/TUBB/TUBB4B/CKAP4	8
GO:0030018	Z disc	7/366	126/19032	2.88889	0.01103	0.109381	0.10834	FLNA/FKBP1A/KRT19/SYNPO2/PPP1R12A/PDLIM1/NEXN	7
GO:0030027	lamellipodium	9/366	190/19032	2.46316	0.01147	0.113189	0.112177	APP/PXN/CDH2/CFL1/GSN/PDLIM4/CTTN/BRK1/STMN2	9
GO:0032059	bleb	2/366	9/19032	11.5556	0.01214	0.11922	0.117957	TPM1/SDF4	2
GO:0031941	filamentous actin	3/366	27/19032	5.77778	0.01466	0.143271	0.139038	FLNA/PDLIM4/ACTG1	3
GO:0031838	haptoglobin-hemoglobin complex	2/366	10/19032	10.4	0.01499	0.145792	0.141724	HBB/HBA1	2
GO:0042611	MHC protein complex	3/366	28/19032	5.57143	0.01619	0.15671	0.151352	HLA-A/HLA-G/B2M	3
GO:0031674	I band	7/366	138/19032	2.63768	0.01745	0.160753	0.161232	FLNA/FKBP1A/KRT19/SYNPO2/PPP1R12A/PDLIM1/NEXN	7
GO:0016363	nuclear matrix	6/366	108/19032	2.88889	0.01805	0.160753	0.165856	HNRNPA2B1/HNRNPM/VIM/SPARC/CFL1/TGFB1I1	6
GO:0034663	endoplasmic reticulum chaperone complex	2/366	11/19032	9.45455	0.01809	0.160753	0.166163	PPIB/PDIA6	2
GO:0005765	lysosomal membrane	13/366	350/19032	1.93143	0.01847	0.160753	0.169063	EEF1A1/PSAP/CLTA/STX7/ATP6V1G1/ANXA2/HSPA8/COL6A1/GNB1/CKAP4/AHNAK/VASN/VPS35	13
GO:0098852	lytic vacuole membrane	13/366	351/19032	1.92593	0.01886	0.160753	0.172019	EEF1A1/PSAP/CLTA/STX7/ATP6V1G1/ANXA2/HSPA8/COL6A1/GNB1/CKAP4/AHNAK/VASN/VPS35	13
GO:0036464	cytoplasmic ribonucleoprotein granule	9/366	207/19032	2.26087	0.01906	0.160753	0.173527	RPS6/YBX1/CIRBP/RPL6/TUBB/ACTB/HNRNPK/CKAP4/CARHSP1	9
GO:0030662	coated vesicle membrane	8/366	175/19032	2.37714	0.02018	0.168001	0.181869	HLA-A/HLA-G/CLTA/TF/APOE/B2M/HSPA8/CD59	8
GO:0005865	striated muscle thin filament	3/366	31/19032	5.03226	0.02129	0.176515	0.189972	TPM1/TPM3/TPM4	3
GO:0045111	intermediate filament cytoskeleton	10/366	248/19032	2.09677	0.0222	0.183309	0.196497	LMNA/VIM/KRT19/MMP14/KRT9/KRT14/KRT1/KRT10/KRT2/NSFL1C	10
GO:0036379	myofilament	3/366	32/19032	4.875	0.02317	0.19054	0.203336	TPM1/TPM3/TPM4	3
GO:0001931	uropod	2/366	13/19032	8	0.02501	0.203194	0.215996	MYH9/MSN	2
GO:0005833	hemoglobin complex	2/366	13/19032	8	0.02501	0.203194	0.215996	HBB/HBA1	2
GO:0031254	cell trailing edge	2/366	13/19032	8	0.02501	0.203194	0.215996	MYH9/MSN	2
GO:0035770	ribonucleoprotein granule	9/366	219/19032	2.13699	0.02625	0.212415	0.224303	RPS6/YBX1/CIRBP/RPL6/TUBB/ACTB/HNRNPK/CKAP4/CARHSP1	9
GO:0005875	microtubule associated complex	7/366	151/19032	2.4106	0.02698	0.217452	0.229112	EML2/PXN/PEA15/DYNC1LI2/MAP2/MAP4/DCTN2	7
GO:0000974	Prp19 complex	2/366	14/19032	7.42857	0.02881	0.23128	0.240908	PPIE/HSPA8	2
GO:0001772	immunological synapse	3/366	35/19032	4.45714	0.02932	0.233521	0.244132	MYH9/ARHGDIA/STX7	3
GO:0043198	dendritic shaft	3/366	35/19032	4.45714	0.02932	0.233521	0.244132	FLNA/APP/MAP2	3
GO:0035578	azurophil granule lumen	5/366	90/19032	2.88889	0.02981	0.236493	0.247203	NPC2/C3/ANXA2/TUBB/TUBB4B	5
GO:0044464	cell part	342/366	17236/19032	1.03179	0.03034	0.239757	0.250497	RPS19/COL1A2/RRBP1/HNRNPA2B1/SPTBN1/EEF1A1/SNX9/RPL17/ALB/TNS1/FLNA/CDH4/FKBP1A/COL12A1/COL15A1/HNRNPM/TMSB15B/CDH11/CD99/RBP1/APP/NOLC1/EMILIN1/GCKR/COL11A2/SYBU/CAST/LMNA/EML2/NRXN1/HLA-A/HLA-G/SERPINF2/RBM8A/PSAP/RTN4/C4B/VIM/PXN/CSTB/ENSA/ENO1/HBB/RPS14/XG/UHRF1BP1L/PRNP/RPS6/LRRC14B/IGFBP3/FABP1/THBS1/APOC3/MYH9/PEA15/IL6/RAN/GKAP1/DYNC1LI2/TPM1/HSPE1/PTMA/RPL29/H2AFV/CDH2/EIF4G1/CXCL8/GPC1/…	342
GO:0012507	ER to Golgi transport vesicle membrane	4/366	62/19032	3.35484	0.03136	0.246853	0.256756	HLA-A/HLA-G/B2M/CD59	4
GO:0008180	COP9 signalosome	3/366	36/19032	4.33333	0.03154	0.247308	0.25785	MYH9/HSPA6/BASP1	3
GO:0031616	spindle pole centrosome	2/366	15/19032	6.93333	0.03283	0.254464	0.265595	NPM1/NSFL1C	2
GO:0034362	low-density lipoprotein particle	2/366	15/19032	6.93333	0.03283	0.254464	0.265595	APOE/APOA1	2
GO:0099059	integral component of presynaptic active...	2/366	15/19032	6.93333	0.03283	0.254464	0.265595	NRXN1/CDH2	2
GO:0045121	membrane raft	11/366	306/19032	1.86928	0.03528	0.27241	0.279869	APP/PRNP/CDH2/GPC1/CAV1/CAVIN3/SLC9A3R1/ANXA2/TUBB/CDH13/AHNAK	11
GO:0098857	membrane microdomain	11/366	307/19032	1.86319	0.03599	0.276836	0.283902	APP/PRNP/CDH2/GPC1/CAV1/CAVIN3/SLC9A3R1/ANXA2/TUBB/CDH13/AHNAK	11
GO:0000788	nuclear nucleosome	2/366	16/19032	6.5	0.03705	0.27718	0.28984	HIST1H1E/HIST1H4A	2
GO:0005623	cell	342/366	17265/19032	1.03006	0.03758	0.27718	0.292772	RPS19/COL1A2/RRBP1/HNRNPA2B1/SPTBN1/EEF1A1/SNX9/RPL17/ALB/TNS1/FLNA/CDH4/FKBP1A/COL12A1/COL15A1/HNRNPM/TMSB15B/CDH11/CD99/RBP1/APP/NOLC1/EMILIN1/GCKR/COL11A2/SYBU/CAST/LMNA/EML2/NRXN1/HLA-A/HLA-G/SERPINF2/RBM8A/PSAP/RTN4/C4B/VIM/PXN/CSTB/ENSA/ENO1/HBB/RPS14/XG/UHRF1BP1L/PRNP/RPS6/LRRC14B/IGFBP3/FABP1/THBS1/APOC3/MYH9/PEA15/IL6/RAN/GKAP1/DYNC1LI2/TPM1/HSPE1/PTMA/RPL29/H2AFV/CDH2/EIF4G1/CXCL8/GPC1/…	342
GO:0005905	clathrin-coated pit	4/366	67/19032	3.10448	0.04003	0.290253	0.306018	APP/CLTA/TF/CTTN	4
GO:0031672	A band	3/366	40/19032	3.9	0.04128	0.297496	0.312587	SPTBN1/ENO1/PPP1R12A	3
GO:0044297	cell body	17/366	556/19032	1.58993	0.04137	0.297496	0.313055	FLNA/RBP1/NRXN1/RBM8A/RTN4/RPS6/PENK/APOE/MAP2/EIF4B/SERPINF1/ADAM10/TUBB/PEBP1/GNB1/STMN2/VPS35	17
GO:0097440	apical dendrite	2/366	17/19032	6.11765	0.04147	0.297496	0.313575	FLNA/MAP2	2
GO:0033116	endoplasmic reticulum-Golgi intermediate...	4/366	68/19032	3.05882	0.04191	0.29959	0.315851	F8/F5/CD59/COL7A1	4
GO:0005634	nucleus	159/366	7409/19032	1.11594	0.04206	0.299603	0.316624	RPS19/HNRNPA2B1/SPTBN1/EEF1A1/RPL17/ALB/FLNA/HNRNPM/RBP1/APP/NOLC1/GCKR/LMNA/NRXN1/RBM8A/RTN4/VIM/CSTB/ENSA/ENO1/RPS14/PRNP/RPS6/IGFBP3/FABP1/MYH9/PEA15/RAN/PTMA/H2AFV/EIF4G1/GPC1/YBX1/LTF/EEF1B2/RPS3A/HNRNPH1/CIRBP/TBCA/SPARC/MTDH/APOE/GAPDH/MAP2/PPIE/CTSB/CFL1/RPS10/RPL6/HNRNPA1/MMP14/APOA1/ABHD14B/HNRNPC/TMPO/ZYX/SYNPO2/PPP1R12A/RPL4/ARPP19/MMP2/COTL1/RPL13/PKM/ARHGDIA/JPT1/KRT9/HSPB6/ADAM10/P…	159
GO:0099738	cell cortex region	3/366	41/19032	3.80488	0.04392	0.311755	0.32606	ENO1/FABP1/CLTA	3
GO:0098589	membrane region	11/366	318/19032	1.79874	0.04447	0.314555	0.328801	APP/PRNP/CDH2/GPC1/CAV1/CAVIN3/SLC9A3R1/ANXA2/TUBB/CDH13/AHNAK	11
GO:0055037	recycling endosome	7/366	169/19032	2.15385	0.04527	0.319098	0.332747	HLA-A/HLA-G/RAN/TF/B2M/STX7/PDLIM4	7

## Sheet: MF
ID	Description	GeneRatio	BgRatio	FoldEnrichment	pvalue	p.adjust	qvalue	genes	Count
GO:0005198	structural molecule activity	90/363	837/17749	5.25756	1e-30	2.337e-27	2.31374e-27	RPS19/COL1A2/LTBP4/SPTBN1/RPL17/FBN2/COL5A2/COL15A1/ACAN/COL11A2/LMNA/HSPG2/EFEMP1/VIM/HSPB6/RPS14/RPS6/THBS1/ELN/MYL6/RPL29/EIF4G1/CLTA/LTBP1/TUBA4A/KRT19/RPS3A/TGFBI/COL6A3/APOE/MAP4/VTN/FBN1/RPL6/LTBP2/FBLN5/COMP/ACTB/RPL4/RPL13/COL18A1/COL5A1/ACTG1/SLC9A3R1/KRT9/COL1A1/COL2A1/COL3A1/KRT14/FGB/FN1/KRT1/TUBB/COL4A2/TPM1/MAP2/COL11A1/COL6A1/COL6A2/KRT10/RPL7/OGN/COL5A3/MSN/COL8A1/KRT2/RPS10/LUM/…	90
GO:0005201	extracellular matrix structural constitu...	45/363	155/17749	14.1954	1e-30	2.337e-27	2.31374e-27	COL1A2/LTBP4/FBN2/COL5A2/COL15A1/ACAN/COL11A2/HSPG2/EFEMP1/THBS1/ELN/LTBP1/TGFBI/COL6A3/VTN/FBN1/LTBP2/FBLN5/COMP/COL18A1/COL5A1/COL1A1/COL2A1/COL3A1/FGB/FN1/COL4A2/COL11A1/COL6A1/COL6A2/OGN/COL5A3/COL8A1/LUM/COL7A1/COL14A1/COL16A1/MFAP5/POSTN/IGFBP7/ECM1/COL12A1/EMILIN2/SPON1/EMILIN1	45
GO:0050839	cell adhesion molecule binding	56/363	481/17749	5.69259	1.5e-26	2.337e-23	2.31374e-23	LTBP4/SPTBN1/FLNA/CDH4/CDH11/PDLIM5/PXN/ENO1/HSPA8/THBS1/YWHAZ/MYH9/PKM/RAN/ADAM10/KTN1/RPL29/CDH2/CALD1/DBN1/TGFBI/VTN/LASP1/FBN1/MMP14/RPL6/FBLN5/TMPO/ANXA2/COL5A1/PFN1/PDLIM1/COL3A1/FGB/FN1/CAST/MSN/S100A11/TAGLN2/CAPZA1/CDH13/NRXN1/HNRNPK/RPL7A/RPL24/COL16A1/AHNAK/CTTN/EIF4H/POSTN/VASN/SERBP1/RTN4/TLN1/SNX9/EMILIN1	56
GO:0030020	extracellular matrix structural constitu...	20/363	37/17749	26.4299	1.1e-24	1.28535e-21	1.27256e-21	COL1A2/COL5A2/COL15A1/COL11A2/COL6A3/COL18A1/COL5A1/COL1A1/COL2A1/COL3A1/COL4A2/COL11A1/COL6A1/COL6A2/COL5A3/COL8A1/COL7A1/COL14A1/COL16A1/COL12A1	20
GO:0005515	protein binding	320/363	11721/17749	1.33491	1.3e-22	1.21524e-19	1.20315e-19	RPS19/COL1A2/HNRNPA2B1/LTBP4/SPTBN1/EEF1A1/PDLIM2/RPL17/FLNA/CDH4/FBN2/COL5A2/FKBP1A/HNRNPM/TRIO/TMSB15B/ACAN/CDH11/APP/F5/GSN/PDLIM5/DBI/GCKR/COL11A2/SYBU/LMNA/YBX3/SERPINF2/RBM8A/HSPG2/EFEMP1/PPP1R12A/C4B/VIM/PXN/CSTB/ENSA/HSPB6/TNS1/ENO1/HBB/RPS14/UHRF1BP1L/PRNP/RPS6/PLG/IGFBP3/HSPA8/FABP1/GSTP1/THBS1/YWHAZ/APOC3/MYH9/F8/HNRNPC/ELN/PABPN1/PKM/IL6/ABHD14B/RAN/GKAP1/DYNC1LI2/ADAM10/KTN1/MYL6/ITI…	320
GO:0045296	cadherin binding	38/363	315/17749	5.89848	9.5e-19	7.4005e-16	7.32686e-16	SPTBN1/FLNA/CDH4/CDH11/PDLIM5/ENO1/HSPA8/YWHAZ/MYH9/PKM/RAN/KTN1/RPL29/CDH2/CALD1/DBN1/LASP1/RPL6/TMPO/ANXA2/PFN1/PDLIM1/CAST/S100A11/TAGLN2/CAPZA1/CDH13/HNRNPK/RPL7A/RPL24/AHNAK/CTTN/EIF4H/VASN/SERBP1/RTN4/TLN1/SNX9	38
GO:0044877	protein-containing complex binding	70/363	1093/17749	3.13145	6.9e-18	4.60723e-15	4.56138e-15	LTBP4/SPTBN1/FLNA/FKBP1A/GSN/YBX3/VIM/PXN/UHRF1BP1L/PRNP/PLG/HSPA8/THBS1/MYH9/HNRNPC/PKM/RAN/ADAM10/CLTA/KRT19/TGFBI/SPARC/APOE/EIF4B/CTSB/TAGLN/CFL1/VTN/LASP1/FBN1/MMP14/APOA1/FBLN5/COMP/ACTB/COL5A1/SLC9A3R1/EIF1/EDF1/HLA-A/COL3A1/KRT14/FN1/HMGN2/NPM1/TPM3/TUBB/TPM1/HIST1H1E/PIP/MMP9/HIST1H1B/HIST1H1C/PPIB/COL5A3/LUM/CAPZA1/CDH13/GNB1/TPM4/COL14A1/COL16A1/NEXN/NOLC1/EIF4H/SUPT6H/BRK1/TLN1/SNX9/E…	70
GO:0003723	RNA binding	88/363	1670/17749	2.57652	4.1e-17	2.39542e-14	2.37159e-14	RPS19/HNRNPA2B1/SPTBN1/EEF1A1/RPL17/FLNA/HNRNPM/YBX3/RBM8A/VIM/CSTB/TNS1/ENO1/RPS14/RPS6/HSPA8/YWHAZ/MYH9/HNRNPC/PABPN1/PKM/RAN/KTN1/HSPE1/RPL29/EIF4G1/PPIA/YBX1/ZYX/EEF1B2/RPS3A/HNRNPH1/CIRBP/TBCA/PUS7/MAP4/EIF4B/PPIE/CSRP1/RPL6/HNRNPA1/RBMX/ANXA2/RPL4/CARHSP1/RPL13/PFN1/EIF1/EDF1/HLA-A/HMGN2/NPM1/LGALS1/HIST1H1E/TXN/HIST1H1B/HIST1H1C/RPL7/CAST/PPIB/MSN/PEBP1/HNRNPH3/RPS10/SARS/HNRNPK/TMSB4X/RPL…	88
GO:0004857	enzyme inhibitor activity	37/363	382/17749	4.73593	3.8e-15	1.97347e-12	1.81545e-12	APP/GCKR/SERPINF2/PPP1R12A/C4B/CSTB/ENSA/APOC3/ITIH4/TF/LTF/AHSG/COL6A3/ITIH3/GAPDH/APOA1/TIMP1/ANXA2/ARPP19/SERPINC1/C3/CST3/KNG1/NGF/SCG5/SERPINA7/NPM1/SERPINE2/ITIH2/CAST/PEBP1/SERPINF1/COL7A1/SPP2/PKIG/SPINK6/SPINK5	37
GO:0004866	endopeptidase inhibitor activity	26/363	180/17749	7.06266	4.5e-15	2.1033e-12	2.08237e-12	APP/SERPINF2/C4B/CSTB/ITIH4/LTF/AHSG/COL6A3/ITIH3/GAPDH/TIMP1/SERPINC1/C3/CST3/KNG1/NGF/SERPINA7/SERPINE2/ITIH2/CAST/PEBP1/SERPINF1/COL7A1/SPP2/SPINK6/SPINK5	26
GO:0030414	peptidase inhibitor activity	26/363	187/17749	6.79828	1.2e-14	4.674e-12	4.62749e-12	APP/SERPINF2/C4B/CSTB/ITIH4/LTF/AHSG/COL6A3/ITIH3/GAPDH/TIMP1/SERPINC1/C3/CST3/KNG1/NGF/SERPINA7/SERPINE2/ITIH2/CAST/PEBP1/SERPINF1/COL7A1/SPP2/SPINK6/SPINK5	26
GO:0061135	endopeptidase regulator activity	26/363	187/17749	6.79828	1.2e-14	4.674e-12	4.62749e-12	APP/SERPINF2/C4B/CSTB/ITIH4/LTF/AHSG/COL6A3/ITIH3/GAPDH/TIMP1/SERPINC1/C3/CST3/KNG1/NGF/SERPINA7/SERPINE2/ITIH2/CAST/PEBP1/SERPINF1/COL7A1/SPP2/SPINK6/SPINK5	26
GO:0061134	peptidase regulator activity	28/363	225/17749	6.08475	1.9e-14	6.83123e-12	6.76325e-12	APP/SERPINF2/C4B/CSTB/ITIH4/LTF/AHSG/COL6A3/ITIH3/GAPDH/TIMP1/SERPINC1/C3/CST3/KNG1/NGF/FN1/SERPINA7/SERPINE2/ITIH2/CAST/PEBP1/SERPINF1/COL7A1/CAV1/SPP2/SPINK6/SPINK5	28
GO:0008201	heparin binding	24/363	162/17749	7.24375	3e-14	1.00157e-11	9.91605e-12	APP/THBS1/RPL29/LTF/F2/CXCL6/APOE/VTN/FBN1/LTBP2/COMP/COL5A1/PDCD5/SERPINC1/KNG1/APOH/FN1/CLEC3B/SERPINE2/COL11A1/COL5A3/FSTL1/POSTN/CCDC80	24
GO:0005539	glycosaminoglycan binding	27/363	223/17749	5.92006	1.1e-13	3.4276e-11	3.39349e-11	LTBP4/ACAN/APP/PRNP/THBS1/RPL29/LTF/F2/CXCL6/APOE/VTN/FBN1/LTBP2/COMP/COL5A1/PDCD5/SERPINC1/KNG1/APOH/FN1/CLEC3B/SERPINE2/COL11A1/COL5A3/FSTL1/POSTN/CCDC80	27
GO:0005102	signaling receptor binding	80/363	1684/17749	2.32282	4.6e-13	1.34378e-10	1.3304e-10	LTBP4/FLNA/FKBP1A/APP/DBI/HSPG2/EFEMP1/PXN/ENSA/PRNP/PLG/HSPA8/THBS1/APOC3/MYH9/IL6/RAN/ADAM10/BMP1/CXCL8/RARRES2/TF/IGFBP2/F2/TGFBI/CXCL6/PENK/APOE/CSF1/CFL1/ADM/VTN/FBN1/MMP14/IGFBP6/APOA1/FBLN5/TIMP1/ARPP19/COL5A1/CCL2/SLC9A3R1/TGFB1I1/GREM1/DKK1/EML2/C3/KNG1/NGF/HLA-A/COL2A1/COL3A1/FGB/FN1/SERPINE2/TUBB/PSAP/INHBA/CXCL1/CALM3/SPP1/HMGA1/HLA-G/OGN/IGFBP4/MSN/PEBP1/STC1/NRXN1/TUBB4B/CAV1/COL16A…	80
GO:1901681	sulfur compound binding	26/363	242/17749	5.25322	5.2e-12	1.42969e-09	1.41547e-09	APP/DBI/GSTP1/THBS1/RPL29/LTF/F2/CXCL6/APOE/VTN/FBN1/LTBP2/COMP/COL5A1/PDCD5/SERPINC1/KNG1/APOH/FN1/CLEC3B/SERPINE2/COL11A1/COL5A3/FSTL1/POSTN/CCDC80	26
GO:0097493	structural molecule activity conferring ...	7/363	9/17749	38.0297	4.9e-11	1.27237e-08	1.24994e-08	FBN2/ELN/FBN1/FBLN5/AHNAK/EMILIN2/EMILIN1	7
GO:0019838	growth factor binding	19/363	141/17749	6.58873	8.2e-11	2.0172e-08	1.99713e-08	RPS19/COL1A2/LTBP4/IGFBP3/THBS1/LTBP1/IGFBP2/IGFBP5/IGFBP6/LTBP2/COL5A1/COL1A1/COL2A1/COL3A1/COL6A1/IGFBP4/GPC1/IGFBP7/VASN	19
GO:0098772	molecular function regulator	81/363	1918/17749	2.06492	1.3e-10	3.0381e-08	3.00787e-08	SPTBN1/FLNA/FKBP1A/TRIO/APP/GCKR/SERPINF2/EFEMP1/PPP1R12A/C4B/CSTB/ENSA/IGFBP3/GSTP1/APOC3/IL6/ITIH4/BMP1/CXCL8/TF/LTF/F2/AHSG/CXCL6/PENK/COL6A3/APOE/ITIH3/GAPDH/CSF1/ADM/FBN1/APOA1/TIMP1/PSMD3/ANXA2/ARPP19/PFN1/ARHGDIA/CCL2/SLC9A3R1/PDCD5/STX7/GREM1/DKK1/SERPINC1/C3/CST3/KNG1/NGF/APOH/FN1/SCG5/SERPINA7/NPM1/SERPINE2/PSAP/INHBA/CXCL1/CALM3/SPP1/ITIH2/OGN/CAST/PEBP1/SERPINF1/STC1/NRXN1/UBE2L3/COL7…	81
GO:0008092	cytoskeletal protein binding	51/363	950/17749	2.62491	2.5e-10	5.56429e-08	5.50143e-08	SPTBN1/FLNA/CDH4/TMSB15B/CDH11/GSN/PDLIM5/SYBU/PXN/TNS1/PRNP/MYH9/KTN1/CDH2/CALD1/DBN1/GC/TBCA/APOE/GAPDH/MAP4/TAGLN/CFL1/LASP1/ACTB/ANXA2/COTL1/PFN1/SLC9A3R1/PDCD5/EML2/TPM3/TPM1/CALM3/MAP2/PIP/STMN1/MSN/KRT2/PDLIM4/CAPZA1/CDH13/TMSB4X/GNB1/TMSB10/TPM4/NEXN/DCTN2/STMN2/SYNPO2/TLN1	51
GO:0030234	enzyme regulator activity	54/363	1060/17749	2.49089	4.7e-10	9.75443e-08	9.49154e-08	APP/GCKR/SERPINF2/PPP1R12A/C4B/CSTB/ENSA/IGFBP3/GSTP1/APOC3/ITIH4/TF/LTF/F2/AHSG/COL6A3/APOE/ITIH3/GAPDH/APOA1/TIMP1/PSMD3/ANXA2/ARPP19/PFN1/ARHGDIA/PDCD5/GREM1/SERPINC1/C3/CST3/KNG1/NGF/APOH/FN1/SCG5/SERPINA7/NPM1/SERPINE2/PSAP/CXCL1/CALM3/ITIH2/CAST/PEBP1/SERPINF1/UBE2L3/COL7A1/CAV1/SPP2/RGN/PKIG/SPINK6/SPINK5	54
GO:0030023	extracellular matrix constituent conferr...	6/363	7/17749	41.9103	4.8e-10	9.75443e-08	9.65737e-08	FBN2/ELN/FBN1/FBLN5/EMILIN2/EMILIN1	6
GO:0005178	integrin binding	16/363	128/17749	6.11191	7.9e-09	1.53853e-06	1.46626e-06	LTBP4/PXN/THBS1/MYH9/ADAM10/TGFBI/VTN/FBN1/MMP14/FBLN5/COL5A1/COL3A1/FN1/COL16A1/TLN1/EMILIN1	16
GO:0004867	serine-type endopeptidase inhibitor acti...	14/363	97/17749	7.05706	1.1e-08	2.05656e-06	1.97759e-06	APP/SERPINF2/ITIH4/COL6A3/ITIH3/SERPINC1/SERPINA7/SERPINE2/ITIH2/PEBP1/SERPINF1/COL7A1/SPINK6/SPINK5	14
GO:0005518	collagen binding	12/363	68/17749	8.62859	1.2e-08	2.15723e-06	2.13576e-06	THBS1/TGFBI/SPARC/CTSB/VTN/COMP/FN1/MMP9/PPIB/COL5A3/LUM/COL14A1	12
GO:0050840	extracellular matrix binding	11/363	59/17749	9.11608	2.6e-08	4.50089e-06	4.36626e-06	THBS1/ELN/TGFBI/SPARC/VTN/ANXA2/LGALS1/SPP1/COL11A1/GPC1/ECM1	11
GO:0005200	structural constituent of cytoskeleton	14/363	105/17749	6.51938	3e-08	5.00786e-06	4.95802e-06	SPTBN1/VIM/TUBA4A/KRT19/ACTB/ACTG1/KRT9/KRT14/TUBB/TPM1/MSN/KRT2/TUBB4B/TLN1	14
GO:0048407	platelet-derived growth factor binding	6/363	12/17749	24.4477	5.8e-08	9.348e-06	9.25498e-06	COL1A2/COL5A1/COL1A1/COL2A1/COL3A1/COL6A1	6
GO:0031995	insulin-like growth factor II binding	5/363	8/17749	30.5596	1.9e-07	2.9602e-05	2.92189e-05	IGFBP3/IGFBP2/IGFBP5/IGFBP6/IGFBP4	5
GO:0002020	protease binding	14/363	126/17749	5.43281	3e-07	4.52323e-05	4.47821e-05	COL1A2/SERPINF2/CSTB/PRNP/COMP/TIMP1/ANXA2/SERPINC1/CST3/COL1A1/COL3A1/FN1/CAST/ECM1	14
GO:0003735	structural constituent of ribosome	16/363	173/17749	4.52211	5.5e-07	8.03344e-05	7.95349e-05	RPS19/RPL17/RPS14/RPS6/RPL29/RPS3A/RPL6/RPL4/RPL13/RPL7/RPS10/RPL7A/RPS28/RPS27A/RPS21/RPL24	16
GO:0003779	actin binding	26/363	433/17749	2.93598	1e-06	0.000141636	0.000140227	SPTBN1/FLNA/TMSB15B/GSN/PDLIM5/TNS1/MYH9/CALD1/DBN1/GC/TAGLN/CFL1/LASP1/COTL1/PFN1/TPM3/TPM1/PIP/MSN/CAPZA1/TMSB4X/TMSB10/TPM4/NEXN/SYNPO2/TLN1	26
GO:0031994	insulin-like growth factor I binding	5/363	12/17749	20.373	2.4e-06	0.000329929	0.000318898	IGFBP3/IGFBP2/IGFBP5/IGFBP6/IGFBP4	5
GO:0042802	identical protein binding	63/363	1708/17749	1.80352	2.7e-06	0.000360566	0.000354774	RPS19/COL1A2/FLNA/CDH4/CDH11/APP/SERPINF2/VIM/HSPB6/ENO1/UHRF1BP1L/PRNP/THBS1/YWHAZ/MYH9/HNRNPC/PKM/GKAP1/ADAM10/BMP1/CDH2/EIF4G1/APOE/GAPDH/YWHAQ/CSF1/VTN/FBN1/APOA1/SDF4/FBLN5/ACTB/RBMX/ANXA2/ACTG1/LECT2/GREM1/SERPINC1/CST3/COL1A1/COL2A1/APOH/FN1/ALB/NPM1/PSAP/INHBA/LGALS1/TPM1/MMP9/HLA-G/RPL7/S100A11/SARS/PDLIM4/CDH13/B2M/HNRNPK/TPM4/CAV1/DCTN2/SNX9/EMILIN1	63
GO:0005488	binding	338/363	15154/17749	1.09058	3.3e-06	0.00042845	0.000424186	RPS19/COL1A2/HNRNPA2B1/LTBP4/SPTBN1/EEF1A1/PDLIM2/RPL17/FLNA/CDH4/FBN2/COL5A2/FKBP1A/HNRNPM/TRIO/TMSB15B/ACAN/CDH11/RBP1/APP/F5/GSN/PDLIM5/DBI/GCKR/COL11A2/SYBU/LMNA/YBX3/SERPINF2/RBM8A/HSPG2/EFEMP1/PPP1R12A/C4B/VIM/PXN/CSTB/ENSA/HSPB6/TNS1/ENO1/HBB/RPS14/UHRF1BP1L/PRNP/RPS6/PLG/IGFBP3/HSPA8/FABP1/GSTP1/THBS1/YWHAZ/APOC3/MYH9/F8/HNRNPC/ELN/PABPN1/PKM/IL6/ABHD14B/RAN/GKAP1/DYNC1LI2/ADAM10/KTN1/MYL…	338
GO:0005509	calcium ion binding	34/363	716/17749	2.32184	4.8e-06	0.000606357	0.000600323	LTBP4/CDH4/FBN2/ACAN/CDH11/GSN/HSPG2/EFEMP1/THBS1/MYL6/BMP1/CDH2/LTBP1/F2/SPARC/FBN1/SDF4/LTBP2/FBLN5/COMP/ANXA2/NUCB1/F9/CLEC3B/CALM3/HIST1H1E/S100G/S100A11/MAN1A1/CDH13/NRXN1/TPM4/FSTL1/RGN	34
GO:0019899	enzyme binding	75/363	2258/17749	1.62407	1.2e-05	0.001476	0.00141956	RPS19/COL1A2/SPTBN1/EEF1A1/FLNA/TRIO/APP/PDLIM5/GCKR/YBX3/SERPINF2/PPP1R12A/PXN/CSTB/ENSA/ENO1/PRNP/RPS6/PLG/HSPA8/GSTP1/YWHAZ/PABPN1/ADAM10/CDH2/YBX1/CLTA/TUBA4A/ATOX1/PUS7/APOA1/COMP/ACTB/TIMP1/ANXA2/ARPP19/CARHSP1/COTL1/PFN1/ARHGDIA/ACTG1/SLC9A3R1/PIN1/ATP6V1G1/SERPINC1/CST3/COL1A1/COL3A1/FN1/NPM1/TUBB/CALM3/HIST1H1B/HSPA6/HMGA1/CAST/PPIB/MSN/PEBP1/PDLIM4/NPC2/TMSB4X/GNB1/RPS27A/UBE2L3/CAV1/DC…	75
GO:0051082	unfolded protein binding	12/363	129/17749	4.5484	1.4e-05	0.00167785	0.00163162	HSPB6/HSPA8/HSPE1/PPIA/PPIE/SCG5/NPM1/HSPA6/PPIB/PPIC/TUBB4B/PFDN2	12
GO:0005496	steroid binding	10/363	90/17749	5.43281	1.5e-05	0.00175275	0.00173531	APOC3/GC/APOE/APOA1/COMP/SHBG/S100G/NPC2/CAV1/OSBPL8	10
GO:0005520	insulin-like growth factor binding	6/363	29/17749	10.1163	2.2e-05	0.002508	0.00244446	IGFBP3/IGFBP2/IGFBP5/IGFBP6/IGFBP4/IGFBP7	6
GO:0001968	fibronectin binding	6/363	30/17749	9.77906	2.8e-05	0.00304353	0.00300913	IGFBP3/THBS1/IGFBP5/IGFBP6/COMP/CCDC80	6
GO:0003755	peptidyl-prolyl cis-trans isomerase acti...	7/363	44/17749	7.7788	2.8e-05	0.00304353	0.00300913	FKBP1A/PPIA/PPIE/FKBP2/PIN1/PPIB/PPIC	7
GO:0005507	copper ion binding	8/363	61/17749	6.4125	3.2e-05	0.00339927	0.00336545	F5/PRNP/F8/ATOX1/ALB/LOX/GPC1/LOXL1	8
GO:0008083	growth factor activity	13/363	168/17749	3.78357	4.3e-05	0.00446627	0.00440636	EFEMP1/IL6/BMP1/F2/CSF1/TIMP1/DKK1/NGF/INHBA/CXCL1/OGN/MIA/CLEC11A	13
GO:0016859	cis-trans isomerase activity	7/363	48/17749	7.13057	5.1e-05	0.00518204	0.00513048	FKBP1A/PPIA/PPIE/FKBP2/PIN1/PPIB/PPIC	7
GO:0048018	receptor ligand activity	24/363	485/17749	2.41956	6.6e-05	0.00656349	0.00652349	EFEMP1/IL6/BMP1/CXCL8/F2/CXCL6/PENK/CSF1/ADM/FBN1/APOA1/TIMP1/CCL2/GREM1/DKK1/NGF/INHBA/CXCL1/SPP1/OGN/STC1/MIA/FAM3C/CLEC11A	24
GO:0030545	receptor regulator activity	25/363	536/17749	2.28057	0.00012	0.011685	0.0117979	EFEMP1/IL6/BMP1/CXCL8/F2/CXCL6/PENK/CSF1/ADM/FBN1/APOA1/TIMP1/CCL2/GREM1/DKK1/NGF/INHBA/CXCL1/SPP1/OGN/STC1/MIA/FAM3C/DKK3/CLEC11A	25
GO:0003729	mRNA binding	15/363	243/17749	3.01823	0.00015	0.0143082	0.014704	HNRNPA2B1/HNRNPM/YBX3/RBM8A/RPS14/HNRNPC/EIF4G1/RPS3A/CIRBP/PPIE/HNRNPA1/RBMX/CARHSP1/RPL7/SERBP1	15
GO:0070325	lipoprotein particle receptor binding	5/363	26/17749	9.40295	0.00016	0.0149568	0.0156689	HSPG2/APOC3/APOE/APOA1/DKK1	5
GO:0008289	lipid binding	30/363	729/17749	2.01215	0.00023	0.0210788	0.0223708	SPTBN1/RBP1/DBI/HSPA8/FABP1/THBS1/APOC3/LTF/F2/GC/APOE/APOA1/COMP/ANXA2/PFN1/ARHGDIA/APOH/RBP4/ALB/SHBG/PSAP/S100G/PEBP1/NPC2/CAV1/SPON2/OSBPL8/NSFL1C/TLN1/SNX9	30
GO:0051087	chaperone binding	9/363	102/17749	4.31429	0.00024	0.0215723	0.0233207	HSPB6/PRNP/PLG/HSPA8/HSPE1/TBCA/FGB/FN1/ALB	9
GO:0043178	alcohol binding	8/363	81/17749	4.82917	0.00025	0.0220472	0.0242688	RBP1/APOC3/APOE/APOA1/RBP4/NPC2/CAV1/OSBPL8	8
GO:0015485	cholesterol binding	6/363	44/17749	6.66754	0.00026	0.0220953	0.0252151	APOC3/APOE/APOA1/NPC2/CAV1/OSBPL8	6
GO:0043024	ribosomal small subunit binding	4/363	16/17749	12.2238	0.00026	0.0220953	0.0252151	EIF4B/EIF1/NPM1/EIF4H	4
GO:0005499	vitamin D binding	3/363	7/17749	20.9551	0.00028	0.02337	0.0271022	GC/COMP/S100G	3
GO:0031492	nucleosomal DNA binding	6/363	45/17749	6.51938	0.00029	0.02378	0.028043	HNRNPC/ACTB/HMGN2/HIST1H1E/HIST1H1B/HIST1H1C	6
GO:0004252	serine-type endopeptidase activity	15/363	265/17749	2.76766	0.00039	0.0314286	0.0373517	C4B/PLG/BMP1/LTF/F2/CTSB/MMP3/TMPRSS13/MMP14/MMP2/CFD/F9/C3/MMP1/MMP9	15
GO:0034057	RNA strand-exchange activity	2/363	2/17749	48.8953	0.00042	0.0332725	0.0401097	EIF4B/EIF4H	2
GO:0043394	proteoglycan binding	5/363	32/17749	7.63989	0.00044	0.034276	0.0419396	THBS1/CTSB/COMP/COL5A1/COL5A3	5
GO:0032934	sterol binding	6/363	50/17749	5.86744	0.00052	0.038579	0.0491899	APOC3/APOE/APOA1/NPC2/CAV1/OSBPL8	6
GO:0098641	cadherin binding involved in cell-cell a...	4/363	19/17749	10.2938	0.00052	0.038579	0.0491899	PDLIM5/ANXA2/PDLIM1/S100A11	4
GO:0019904	protein domain specific binding	28/363	695/17749	1.96988	0.00052	0.038579	0.0491899	HNRNPM/APP/GCKR/VIM/PLG/HSPA8/YWHAZ/MYH9/RAN/ADAM10/GAPDH/YWHAQ/HNRNPA1/RBMX/SLC9A3R1/SH3BGRL/FN1/CLEC3B/TUBB/CALM3/DAP/HNRNPK/HIST1H4A/BASP1/NOLC1/SPON1/GNG12/TLN1	28
GO:0003727	single-stranded RNA binding	8/363	91/17749	4.29849	0.00055	0.0401672	0.0518805	HNRNPC/HNRNPH1/CIRBP/EIF4B/PPIE/HNRNPA1/RBMX/EIF4H	8
GO:0031491	nucleosome binding	7/363	71/17749	4.82067	0.00061	0.0438637	0.0572164	HNRNPC/ACTB/HMGN2/HIST1H1E/HIST1H1B/HIST1H1C/SUPT6H	7
GO:0051015	actin filament binding	12/363	195/17749	3.00894	0.0007	0.0495727	0.0651085	FLNA/GSN/MYH9/TAGLN/CFL1/LASP1/TPM3/TPM1/CAPZA1/TPM4/NEXN/TLN1	12
GO:0008236	serine-type peptidase activity	15/363	288/17749	2.54663	0.00091	0.0625491	0.0830195	C4B/PLG/BMP1/LTF/F2/CTSB/MMP3/TMPRSS13/MMP14/MMP2/CFD/F9/C3/MMP1/MMP9	15
GO:0005522	profilin binding	3/363	10/17749	14.6686	0.00091	0.0625491	0.0830195	DBN1/ACTG1/CTTN	3
GO:0030021	extracellular matrix structural constitu...	4/363	22/17749	8.89006	0.00094	0.0627651	0.0855224	ACAN/HSPG2/OGN/LUM	4
GO:0050431	transforming growth factor beta binding	4/363	22/17749	8.89006	0.00094	0.0627651	0.0855224	LTBP4/THBS1/LTBP1/VASN	4
GO:0008200	ion channel inhibitor activity	5/363	38/17749	6.43359	0.001	0.065831	0.0904873	FKBP1A/ENSA/STX7/CAV1/PHPT1	5
GO:0017171	serine hydrolase activity	15/363	293/17749	2.50317	0.00108	0.07011	0.0970239	C4B/PLG/BMP1/LTF/F2/CTSB/MMP3/TMPRSS13/MMP14/MMP2/CFD/F9/C3/MMP1/MMP9	15
GO:0016248	channel inhibitor activity	5/363	39/17749	6.26863	0.00113	0.072351	0.101062	FKBP1A/ENSA/STX7/CAV1/PHPT1	5
GO:0004869	cysteine-type endopeptidase inhibitor ac...	6/363	58/17749	5.05814	0.00116	0.0732681	0.103467	CSTB/LTF/AHSG/CST3/KNG1/CAST	6
GO:0070653	high-density lipoprotein particle recept...	2/363	3/17749	32.5969	0.00123	0.07626	0.10903	APOC3/APOA1	2
GO:0031386	protein tag	3/363	11/17749	13.3351	0.00124	0.07626	0.109819	RPS27A/NEDD8/SUMO4	3
GO:0098631	cell adhesion mediator activity	6/363	59/17749	4.97241	0.00127	0.0770906	0.112178	PDLIM5/ANXA2/PDLIM1/S100A11/NEXN/EMILIN1	6
GO:0016018	cyclosporin A binding	4/363	24/17749	8.14922	0.00132	0.0790985	0.116082	PPIA/PPIE/PPIB/PPIC	4
GO:0015036	disulfide oxidoreductase activity	5/363	41/17749	5.96284	0.00142	0.0840137	0.123787	TXN/GLRX/PDIA6/TXNDC17/SH3BGRL3	5
GO:0099106	ion channel regulator activity	8/363	107/17749	3.65572	0.00159	0.0928957	0.136583	FLNA/FKBP1A/ENSA/ARPP19/STX7/NRXN1/CAV1/PHPT1	8
GO:0071813	lipoprotein particle binding	4/363	26/17749	7.52236	0.0018	0.1026	0.151882	THBS1/APOE/APOA1/CDH13	4
GO:0071814	protein-lipid complex binding	4/363	26/17749	7.52236	0.0018	0.1026	0.151882	THBS1/APOE/APOA1/CDH13	4
GO:0016853	isomerase activity	10/363	162/17749	3.01823	0.00187	0.105306	0.156862	FKBP1A/LSS/PPIA/PUS7/PPIE/FKBP2/PIN1/PPIB/PPIC/PDIA6	10
GO:0016209	antioxidant activity	7/363	86/17749	3.97985	0.0019	0.105721	0.158979	HBB/FABP1/GSTP1/APOE/ALB/HBA1/TXNDC17	7
GO:0008307	structural constituent of muscle	5/363	44/17749	5.55629	0.00196	0.106524	0.16318	MYL6/KRT19/TPM1/TPM4/NEXN	5
GO:0140104	molecular carrier activity	5/363	44/17749	5.55629	0.00196	0.106524	0.16318	HBB/RAN/TF/ATOX1/HBA1	5
GO:0005125	cytokine activity	12/363	221/17749	2.65495	0.00205	0.110134	0.169404	IL6/BMP1/CXCL8/CXCL6/CSF1/TIMP1/CCL2/GREM1/INHBA/CXCL1/SPP1/FAM3C	12
GO:0003785	actin monomer binding	4/363	28/17749	6.98505	0.00239	0.126942	0.192102	TMSB15B/PFN1/TMSB4X/TMSB10	4
GO:0016247	channel regulator activity	9/363	145/17749	3.03488	0.00301	0.158076	0.230452	FLNA/FKBP1A/ENSA/ARPP19/SLC9A3R1/STX7/NRXN1/CAV1/PHPT1	9
GO:0043236	laminin binding	4/363	30/17749	6.51938	0.0031	0.160993	0.235719	THBS1/LGALS1/GPC1/ECM1	4
GO:0015037	peptide disulfide oxidoreductase activit...	3/363	15/17749	9.77906	0.00322	0.161831	0.242629	TXN/GLRX/PDIA6	3
GO:0044548	S100 protein binding	3/363	15/17749	9.77906	0.00322	0.161831	0.242629	ANXA2/S100A11/AHNAK	3
GO:0050998	nitric-oxide synthase binding	3/363	15/17749	9.77906	0.00322	0.161831	0.242629	ACTB/CALM3/CAV1	3
GO:0033218	amide binding	16/363	363/17749	2.15517	0.00343	0.170551	0.254427	DBI/PRNP/GSTP1/PPIA/CLTA/APOE/PPIE/APOA1/CST3/HLA-A/PSAP/INHBA/HLA-G/PPIB/PPIC/NOLC1	16
GO:0098632	cell-cell adhesion mediator activity	5/363	50/17749	4.88953	0.00347	0.170724	0.256633	PDLIM5/ANXA2/PDLIM1/S100A11/NEXN	5
GO:0042277	peptide binding	14/363	299/17749	2.28941	0.00355	0.172841	0.261005	PRNP/GSTP1/PPIA/CLTA/APOE/PPIE/APOA1/CST3/HLA-A/INHBA/HLA-G/PPIB/PPIC/NOLC1	14
GO:0030280	structural constituent of epidermis	3/363	16/17749	9.16787	0.0039	0.187924	0.279544	KRT1/KRT10/KRT2	3
GO:0004720	protein-lysine 6-oxidase activity	2/363	5/17749	19.5581	0.004	0.188848	0.284672	LOX/LOXL1	2
GO:0033592	RNA strand annealing activity	2/363	5/17749	19.5581	0.004	0.188848	0.284672	EIF4B/EIF4H	2
GO:0015248	sterol transporter activity	4/363	33/17749	5.92671	0.00441	0.206123	0.304952	APOE/APOA1/NPC2/OSBPL8	4
GO:0044325	ion channel binding	8/363	127/17749	3.08002	0.00461	0.210557	0.314434	FLNA/FKBP1A/PRNP/YWHAZ/YWHAQ/CALM3/CAV1/PHPT1	8
GO:0003725	double-stranded RNA binding	6/363	76/17749	3.86016	0.00461	0.210557	0.314434	VIM/EIF4B/MSN/TUBB4B/EIF4H/MTDH	6
GO:0001664	G protein-coupled receptor binding	13/363	276/17749	2.30304	0.00464	0.210557	0.315834	FLNA/PRNP/HSPA8/CXCL8/CXCL6/ADM/CCL2/SLC9A3R1/C3/PSAP/CXCL1/CALM3/VPS35	13
GO:0001786	phosphatidylserine binding	5/363	55/17749	4.44503	0.00524	0.235498	0.342679	HSPA8/THBS1/ANXA2/OSBPL8/TLN1	5
GO:0055102	lipase inhibitor activity	3/363	18/17749	8.14922	0.00551	0.245274	0.354084	APOC3/APOA1/ANXA2	3
GO:0060228	phosphatidylcholine-sterol O-acyltransfe...	2/363	6/17749	16.2984	0.00593	0.259036	0.371059	APOE/APOA1	2
GO:1990254	keratin filament binding	2/363	6/17749	16.2984	0.00593	0.259036	0.371059	VIM/KRT14	2
GO:0003730	mRNA 3'-UTR binding	6/363	81/17749	3.62188	0.00629	0.26972	0.384915	HNRNPA2B1/YBX3/HNRNPC/CIRBP/CARHSP1/SERBP1	6
GO:0046332	SMAD binding	6/363	81/17749	3.62188	0.00629	0.26972	0.384915	COL1A2/FLNA/COL5A2/FKBP1A/TGFB1I1/COL3A1	6
GO:0017127	cholesterol transporter activity	3/363	19/17749	7.72031	0.00645	0.274066	0.390879	APOE/APOA1/NPC2	3
GO:0016667	oxidoreductase activity, acting on a sul...	5/363	60/17749	4.07461	0.00758	0.319179	0.429918	TXN/GLRX/PDIA6/TXNDC17/SH3BGRL3	5
GO:1990247	N6-methyladenosine-containing RNA bindin...	2/363	7/17749	13.9701	0.00818	0.341369	0.448679	HNRNPA2B1/HNRNPC	2
GO:0050750	low-density lipoprotein particle recepto...	3/363	21/17749	6.98505	0.00858	0.354893	0.460516	HSPG2/APOE/DKK1	3
GO:0072341	modified amino acid binding	6/363	87/17749	3.37209	0.00885	0.36285	0.468222	HSPA8/GSTP1/THBS1/ANXA2/OSBPL8/TLN1	6
GO:0004222	metalloendopeptidase activity	7/363	114/17749	3.00234	0.00898	0.364978	0.471855	ADAM10/BMP1/MMP3/MMP14/MMP2/MMP1/MMP9	7
GO:0048306	calcium-dependent protein binding	5/363	63/17749	3.88058	0.00928	0.37392	0.480051	ANXA2/CALM3/S100A11/NRXN1/STMN2	5
GO:0046983	protein dimerization activity	39/363	1304/17749	1.46236	0.01087	0.434243	0.519567	RPS19/FLNA/CDH4/CDH11/DBI/SERPINF2/HSPB6/ENO1/UHRF1BP1L/MYH9/RAN/ADAM10/H2AFV/CDH2/APOE/CSF1/FBLN5/GREM1/RBP4/KRT1/NPM1/PSAP/INHBA/LGALS1/TPM1/PIP/KRT10/HLA-G/RPL7/S100A11/SARS/PDLIM4/CDH13/HIST1H4A/TPM4/CAV1/NOLC1/HIST2H2AC/SNX9	39
GO:0017134	fibroblast growth factor binding	3/363	23/17749	6.37765	0.01109	0.435585	0.524566	RPS19/THBS1/GPC1	3
GO:0044183	protein binding involved in protein fold...	3/363	23/17749	6.37765	0.01109	0.435585	0.524566	HSPA8/HSPA6/PFDN2	3
GO:0005543	phospholipid binding	16/363	421/17749	1.85825	0.01338	0.514894	0.571032	SPTBN1/HSPA8/FABP1/THBS1/APOC3/APOE/APOA1/ANXA2/PFN1/APOH/PSAP/PEBP1/OSBPL8/NSFL1C/TLN1/SNX9	16
GO:0016530	metallochaperone activity	2/363	9/17749	10.8656	0.01366	0.514894	0.576097	TF/ATOX1	2
GO:0019870	potassium channel inhibitor activity	2/363	9/17749	10.8656	0.01366	0.514894	0.576097	ENSA/CAV1	2
GO:0031720	haptoglobin binding	2/363	9/17749	10.8656	0.01366	0.514894	0.576097	HBB/HBA1	2
GO:0045159	myosin II binding	2/363	9/17749	10.8656	0.01366	0.514894	0.576097	GSN/SLC9A3R1	2
GO:0015035	protein disulfide oxidoreductase activit...	3/363	25/17749	5.86744	0.01398	0.52274	0.581742	TXN/GLRX/SH3BGRL3	3
GO:0008135	translation factor activity, RNA binding	6/363	98/17749	2.99359	0.01532	0.564192	0.603832	EEF1A1/EIF4G1/EEF1B2/EIF4B/EIF1/EIF4H	6
GO:0042803	protein homodimerization activity	27/363	847/17749	1.55865	0.01533	0.564192	0.603988	RPS19/FLNA/CDH4/CDH11/SERPINF2/HSPB6/ENO1/UHRF1BP1L/MYH9/ADAM10/CDH2/APOE/CSF1/FBLN5/GREM1/NPM1/PSAP/LGALS1/TPM1/HLA-G/RPL7/S100A11/SARS/PDLIM4/CDH13/TPM4/SNX9	27
GO:0005527	macrolide binding	2/363	10/17749	9.77906	0.01684	0.593685	0.626225	FKBP1A/FKBP2	2
GO:0005528	FK506 binding	2/363	10/17749	9.77906	0.01684	0.593685	0.626225	FKBP1A/FKBP2	2
GO:0030957	Tat protein binding	2/363	10/17749	9.77906	0.01684	0.593685	0.626225	ACTB/NPM1	2
GO:0035256	G protein-coupled glutamate receptor bin...	2/363	10/17749	9.77906	0.01684	0.593685	0.626225	PRNP/CALM3	2
GO:0008009	chemokine activity	4/363	50/17749	3.91163	0.01893	0.593685	0.65318	CXCL8/CXCL6/CCL2/CXCL1	4
GO:0071889	14-3-3 protein binding	3/363	28/17749	5.23878	0.01904	0.593685	0.654492	PPP1R12A/YWHAQ/SYNPO2	3
GO:0015459	potassium channel regulator activity	4/363	51/17749	3.83493	0.02022	0.593685	0.66796	FLNA/ENSA/ARPP19/CAV1	4
GO:0017166	vinculin binding	2/363	11/17749	8.89006	0.02031	0.593685	0.668944	PXN/TLN1	2
GO:0046790	virion binding	2/363	11/17749	8.89006	0.02031	0.593685	0.668944	PPIA/ANXA2	2
GO:0070181	small ribosomal subunit rRNA binding	2/363	11/17749	8.89006	0.02031	0.593685	0.668944	RPS14/CIRBP	2
GO:0098505	G-rich strand telomeric DNA binding	2/363	11/17749	8.89006	0.02031	0.593685	0.668944	HNRNPA2B1/HNRNPA1	2
GO:0070851	growth factor receptor binding	7/363	134/17749	2.55423	0.02036	0.593685	0.669488	APP/EFEMP1/IL6/SLC9A3R1/GREM1/NRXN1/ECM1	7
GO:0008266	poly(U) RNA binding	3/363	29/17749	5.05814	0.02092	0.603581	0.675465	HNRNPC/HNRNPH1/CIRBP	3
GO:0003743	translation initiation factor activity	4/363	52/17749	3.76118	0.02156	0.61446	0.682035	EIF4G1/EIF4B/EIF1/EIF4H	4
GO:0004601	peroxidase activity	4/363	52/17749	3.76118	0.02156	0.61446	0.682035	HBB/GSTP1/HBA1/TXNDC17	4
GO:0047485	protein N-terminus binding	6/363	107/17749	2.74179	0.02263	0.641046	0.692445	PDLIM5/YWHAQ/SLC9A3R1/CALM3/GLRX/RPS21	6
GO:0030674	protein binding, bridging	8/363	169/17749	2.31457	0.02315	0.651826	0.697262	COL1A2/COL11A2/HSPA8/LASP1/SH3BGRL/COL11A1/CAV1/COL14A1	8
GO:0019855	calcium channel inhibitor activity	2/363	12/17749	8.14922	0.02404	0.667912	0.705166	FKBP1A/PHPT1	2
GO:0030898	actin-dependent ATPase activity	2/363	12/17749	8.14922	0.02404	0.667912	0.705166	MYH9/MYL6	2
GO:0019901	protein kinase binding	21/363	643/17749	1.59689	0.02415	0.667912	0.706114	RPS19/EEF1A1/PDLIM5/PPP1R12A/PXN/RPS6/GSTP1/YWHAZ/ADAM10/CDH2/TUBA4A/ACTB/ARHGDIA/PIN1/NPM1/CALM3/MSN/PEBP1/CAV1/DCTN2/CAVIN3	21
GO:0031490	chromatin DNA binding	6/363	109/17749	2.69149	0.02452	0.673493	0.709259	HNRNPC/ACTB/HMGN2/HIST1H1E/HIST1H1B/HIST1H1C	6
GO:0019900	kinase binding	23/363	723/17749	1.55545	0.02464	0.673493	0.710265	RPS19/EEF1A1/FLNA/PDLIM5/PPP1R12A/PXN/RPS6/PLG/GSTP1/YWHAZ/ADAM10/CDH2/TUBA4A/ACTB/ARHGDIA/PIN1/NPM1/CALM3/MSN/PEBP1/CAV1/DCTN2/CAVIN3	23
GO:0008187	poly-pyrimidine tract binding	3/363	32/17749	4.58394	0.02715	0.737785	0.729814	HNRNPC/HNRNPH1/CIRBP	3
GO:0016684	oxidoreductase activity, acting on perox...	4/363	56/17749	3.49252	0.02747	0.740446	0.732118	HBB/GSTP1/HBA1/TXNDC17	4
GO:0032794	GTPase activating protein binding	2/363	13/17749	7.52236	0.02804	0.740446	0.736127	PIN1/TUBB	2
GO:0039706	co-receptor binding	2/363	13/17749	7.52236	0.02804	0.740446	0.736127	DKK1/DKK3	2
GO:0072542	protein phosphatase activator activity	2/363	13/17749	7.52236	0.02804	0.740446	0.736127	IGFBP3/CALM3	2
GO:0097617	annealing activity	2/363	13/17749	7.52236	0.02804	0.740446	0.736127	EIF4B/EIF4H	2
GO:0001530	lipopolysaccharide binding	3/363	33/17749	4.44503	0.02943	0.765497	0.745417	LTF/F2/SPON2	3
GO:0097718	disordered domain specific binding	3/363	33/17749	4.44503	0.02943	0.765497	0.745417	GAPDH/FN1/CALM3	3
GO:0003676	nucleic acid binding	101/363	4166/17749	1.18541	0.02948	0.765497	0.745739	RPS19/HNRNPA2B1/SPTBN1/EEF1A1/RPL17/FLNA/HNRNPM/APP/YBX3/RBM8A/VIM/CSTB/TNS1/ENO1/RPS14/RPS6/HSPA8/YWHAZ/MYH9/HNRNPC/PABPN1/PKM/RAN/KTN1/HSPE1/RPL29/H2AFV/EIF4G1/PPIA/YBX1/LTF/ZYX/EEF1B2/RPS3A/HNRNPH1/CIRBP/TBCA/PUS7/MAP4/EIF4B/PPIE/CSRP1/RPL6/HNRNPA1/TMPO/ACTB/RBMX/ANXA2/RPL4/CARHSP1/RPL13/NUCB1/PFN1/EIF1/PDCD5/EDF1/HLA-A/ALB/HMGN2/NPM1/LGALS1/HIST1H1E/TXN/HIST1H1B/HIST1H1C/HMGA1/RPL7/CAST/PPIB/…	101
GO:0008013	beta-catenin binding	5/363	85/17749	2.8762	0.03021	0.780119	0.750349	PXN/CDH2/SLC9A3R1/PIN1/TAX1BP3	5
GO:0005126	cytokine receptor binding	11/363	282/17749	1.90726	0.03107	0.797919	0.75557	FKBP1A/IL6/CXCL8/CXCL6/CSF1/CCL2/GREM1/NGF/INHBA/CXCL1/ECM1	11
GO:0043047	single-stranded telomeric DNA binding	2/363	14/17749	6.98505	0.03227	0.824208	0.762501	HNRNPA2B1/HNRNPA1	2
GO:0005024	transforming growth factor beta-activate...	2/363	15/17749	6.51938	0.03674	0.857038	0.785189	LTBP4/LTBP1	2
GO:0005344	oxygen carrier activity	2/363	15/17749	6.51938	0.03674	0.857038	0.785189	HBB/HBA1	2
GO:0019215	intermediate filament binding	2/363	15/17749	6.51938	0.03674	0.857038	0.785189	VIM/KRT14	2
GO:0019841	retinol binding	2/363	15/17749	6.51938	0.03674	0.857038	0.785189	RBP1/RBP4	2
GO:0030169	low-density lipoprotein particle binding	2/363	15/17749	6.51938	0.03674	0.857038	0.785189	THBS1/CDH13	2
GO:0005504	fatty acid binding	3/363	36/17749	4.07461	0.03684	0.857038	0.785647	FABP1/ARHGDIA/ALB	3
GO:0019825	oxygen binding	3/363	37/17749	3.96449	0.0395	0.857038	0.797154	HBB/ALB/HBA1	3
GO:0042287	MHC protein binding	3/363	37/17749	3.96449	0.0395	0.857038	0.797154	COL2A1/TUBB/TUBB4B	3
GO:0005521	lamin binding	2/363	16/17749	6.11191	0.04144	0.857038	0.804796	PRNP/TMPO	2
GO:0008191	metalloendopeptidase inhibitor activity	2/363	16/17749	6.11191	0.04144	0.857038	0.804796	TIMP1/NGF	2
GO:0016641	oxidoreductase activity, acting on the C...	2/363	16/17749	6.11191	0.04144	0.857038	0.804796	LOX/LOXL1	2
GO:0016918	retinal binding	2/363	16/17749	6.11191	0.04144	0.857038	0.804796	RBP1/RBP4	2
GO:0017081	chloride channel regulator activity	2/363	16/17749	6.11191	0.04144	0.857038	0.804796	SLC9A3R1/STX7	2
GO:0019211	phosphatase activator activity	2/363	16/17749	6.11191	0.04144	0.857038	0.804796	IGFBP3/CALM3	2
GO:0023026	MHC class II protein complex binding	2/363	16/17749	6.11191	0.04144	0.857038	0.804796	HSPA8/PKM	2
GO:0098847	sequence-specific single stranded DNA bi...	2/363	16/17749	6.11191	0.04144	0.857038	0.804796	HNRNPA2B1/HNRNPA1	2
GO:0001540	amyloid-beta binding	4/363	64/17749	3.05596	0.04192	0.863146	0.806599	PRNP/APOE/APOA1/CST3	4
GO:0060090	molecular adaptor activity	8/363	191/17749	2.04797	0.04308	0.88314	0.810822	COL1A2/COL11A2/HSPA8/LASP1/SH3BGRL/COL11A1/CAV1/COL14A1	8
GO:0042379	chemokine receptor binding	4/363	65/17749	3.00894	0.04398	0.897653	0.813973	CXCL8/CXCL6/CCL2/CXCL1	4
GO:0008022	protein C-terminus binding	8/363	192/17749	2.0373	0.04419	0.898018	0.814693	HSPG2/VIM/YWHAQ/FBLN5/TAX1BP3/EML2/FN1/ECM1	8
GO:0016504	peptidase activator activity	3/363	39/17749	3.76118	0.0451	0.908609	0.817751	APP/FN1/CAV1	3
GO:0043531	ADP binding	3/363	39/17749	3.76118	0.0451	0.908609	0.817751	MYH9/PKM/HIST1H1E	3
GO:0004675	transmembrane receptor protein serine/th...	2/363	17/17749	5.75239	0.04634	0.929584	0.821758	LTBP4/LTBP1	2
GO:0019208	phosphatase regulator activity	5/363	96/17749	2.54663	0.04711	0.940992	0.824159	PPP1R12A/ENSA/IGFBP3/ARPP19/CALM3	5

## Sheet: BP
ID	Description	GeneRatio	BgRatio	FoldEnrichment	pvalue	p.adjust	qvalue	genes	Count
GO:0043062	extracellular structure organization	60/361	406/17823	7.29624	1e-30	8.0495e-27	7.54341e-27	COL12A1/COL15A1/ACAN/APP/GSN/SERPINF2/THBS1/APOC3/ADAM10/BMP1/SPP1/TGFBI/FGB/COL6A3/APOE/MMP3/VTN/MMP14/APOA1/ELN/FBLN5/COMP/TIMP1/ANXA2/MMP2/GREM1/PLG/CST3/COL1A1/COL2A1/COL3A1/FN1/ALB/MMP1/COL5A2/COL1A2/COL4A2/SPARC/COL11A1/COL6A1/COL6A2/COL11A2/MMP9/COL5A1/COL5A3/COL8A1/LOX/FBN1/FBN2/COL18A1/LUM/HSPG2/COL7A1/COL14A1/COL16A1/MFAP5/POSTN/CCDC80/SPINK5/EMILIN1	60
GO:0030198	extracellular matrix organization	56/361	351/17823	7.87689	1e-30	8.0495e-27	7.54341e-27	COL12A1/COL15A1/ACAN/APP/GSN/SERPINF2/THBS1/ADAM10/BMP1/SPP1/TGFBI/FGB/COL6A3/MMP3/VTN/MMP14/ELN/FBLN5/COMP/TIMP1/ANXA2/MMP2/GREM1/PLG/CST3/COL1A1/COL2A1/COL3A1/FN1/MMP1/COL5A2/COL1A2/COL4A2/SPARC/COL11A1/COL6A1/COL6A2/COL11A2/MMP9/COL5A1/COL5A3/COL8A1/LOX/FBN1/FBN2/COL18A1/LUM/HSPG2/COL7A1/COL14A1/COL16A1/MFAP5/POSTN/CCDC80/SPINK5/EMILIN1	56
GO:0048519	negative regulation of biological proces...	196/361	5174/17823	1.87027	3.5e-24	1.87822e-20	1.76013e-20	RPS19/HNRNPA2B1/SPTBN1/RPL17/FKBP1A/HNRNPM/TRIO/TMSB15B/APP/GSN/GCKR/YBX3/HLA-A/SERPINF2/RBM8A/PSAP/EFEMP1/C4B/CSTB/ENSA/ENO1/RPS14/CD59/STMN1/PRNP/RPS6/IGFBP3/MAP2/THBS1/APOC3/PEA15/IL6/RAN/ADAM10/YWHAZ/ITIH4/RPL29/CDH2/EIF4G1/CXCL8/GPC1/YBX1/SPP2/LTF/CAV1/FAM3C/IGFBP2/F2/AHSG/IGFBP5/RPS3A/SPP1/TGFBI/FGB/STMN2/MTDH/COL6A3/APOE/ITIH3/PUS7/GAPDH/DKK3/CFL1/MMP3/ADM/VTN/B2M/MMP14/OSBPL8/RPL6/IGFBP6/…	196
GO:0002576	platelet degranulation	30/361	128/17823	11.5714	1.2e-23	4.8297e-20	4.52605e-20	APP/SERPINF2/PSAP/F8/THBS1/ITIH4/SPP2/RARRES2/TF/TUBA4A/FAM3C/AHSG/FGB/ITIH3/APOA1/TIMP1/CFD/PLG/KNG1/APOH/FN1/ALB/CLEC3B/SPARC/F5/FLNA/TAGLN2/TMSB4X/ECM1/TLN1	30
GO:0010033	response to organic substance	141/361	3144/17823	2.21417	2.5e-22	8.0495e-19	7.54341e-19	HNRNPA2B1/EEF1A1/HNRNPM/RBP1/APP/GSN/GCKR/YBX3/HLA-A/SERPINF2/PSAP/C4B/PXN/ENSA/PRNP/MAP2/THBS1/GNB1/PEA15/PABPN1/PKM/IL6/RAN/GKAP1/DYNC1LI2/ADAM10/YWHAZ/ITIH4/HSPE1/CXCL8/GPC1/PPIA/RARRES2/LTF/CAV1/IGFBP2/AHSG/IGFBP5/EEF1B2/SPP1/FGB/CXCL6/PENK/STMN2/MTDH/APOE/GAPDH/CTSB/DKK3/CSF1/CFL1/MMP3/ADM/VTN/B2M/MMP14/OSBPL8/APOA1/TIMP1/ANXA2/MMP2/ARHGDIA/CCL2/PIN1/PDCD5/TGFB1I1/GREM1/ATP6V1G1/DKK1/NGF/COL…	141
GO:0097435	supramolecular fiber organization	58/361	659/17823	4.34526	1.7e-21	4.56138e-18	4.2746e-18	SPTBN1/FKBP1A/COL12A1/TMSB15B/ACAN/APP/GSN/SERPINF2/PXN/STMN1/MAP2/DBN1/STMN2/APOE/CFL1/APOA1/ELN/FBLN5/CTTN/ANXA2/PFN1/PIN1/GREM1/EML2/CST3/COL1A1/COL2A1/COL3A1/KRT14/COL5A2/TPM3/COL1A2/VIM/KRT19/TPM1/HSPA8/COL11A1/COL11A2/COL5A1/FLNA/COL5A3/LOX/KRT9/KRT2/LUM/CAPZA1/MTPN/TMSB4X/ACTG1/TMSB10/TPM4/COL14A1/MFAP5/LTBP2/ZYX/BRK1/SYNPO2/EMILIN1	58
GO:0045055	regulated exocytosis	63/361	794/17823	3.91736	5.8e-21	1.33392e-17	1.25005e-17	EEF1A1/APP/GSN/HLA-A/SERPINF2/PSAP/CSTB/F8/HBB/CD59/THBS1/PKM/ADAM10/ITIH4/PPIA/SPP2/RARRES2/TF/LTF/TUBA4A/FAM3C/AHSG/FGB/NPC2/ITIH3/CTSB/PPIE/B2M/APOA1/TIMP1/PSMD3/ANXA2/CFD/C3/PLG/CST3/KNG1/APOH/FN1/ALB/KRT1/CLEC3B/TUBB/GSTP1/CXCL1/SPARC/CALM3/CHGA/HSPA8/F5/MMP9/HSPA6/FLNA/S100A11/TAGLN2/TMSB4X/TUBB4B/CKAP4/PDAP1/COTL1/ECM1/SDF4/TLN1	63
GO:0071840	cellular component organization or bioge...	217/361	6525/17823	1.64192	4.9e-20	9.86064e-17	8.60189e-17	RPS19/HNRNPA2B1/SPTBN1/CDH4/FKBP1A/COL12A1/COL15A1/TMSB15B/ACAN/CDH11/APP/GSN/HLA-A/SERPINF2/C4B/PXN/TNS1/ENO1/F8/HBB/RPS14/CD59/STMN1/PRNP/RPS6/IGFBP3/MAP2/THBS1/APOC3/GNB1/PKM/IL6/RAN/DYNC1LI2/ADAM10/YWHAZ/BMP1/CDH2/EIF4G1/GPC1/PPIA/CLTA/TF/TUBA4A/CAV1/IGFBP2/F2/AHSG/IGFBP5/SPP1/DBN1/TGFBI/FGB/STMN2/TBCA/MTDH/COL6A3/APOE/GAPDH/EIF4B/CFL1/MMP3/ADM/VTN/B2M/MMP14/RPL6/DCTN2/IGFBP6/PPP1R12A/APOA1/E…	217
GO:0016043	cellular component organization	213/361	6349/17823	1.65633	6e-20	1.07327e-16	1.00579e-16	RPS19/HNRNPA2B1/SPTBN1/CDH4/FKBP1A/COL12A1/COL15A1/TMSB15B/ACAN/CDH11/APP/GSN/HLA-A/SERPINF2/C4B/PXN/TNS1/ENO1/F8/HBB/RPS14/CD59/STMN1/PRNP/IGFBP3/MAP2/THBS1/APOC3/GNB1/PKM/IL6/RAN/DYNC1LI2/ADAM10/YWHAZ/BMP1/CDH2/EIF4G1/GPC1/PPIA/CLTA/TF/TUBA4A/CAV1/IGFBP2/F2/AHSG/IGFBP5/SPP1/DBN1/TGFBI/FGB/STMN2/TBCA/MTDH/COL6A3/APOE/GAPDH/EIF4B/CFL1/MMP3/ADM/VTN/B2M/MMP14/RPL6/DCTN2/IGFBP6/PPP1R12A/APOA1/ELN/FB…	213
GO:0048523	negative regulation of cellular process	173/361	4624/17823	1.84715	1.2e-19	1.93188e-16	1.74337e-16	HNRNPA2B1/SPTBN1/FKBP1A/TRIO/TMSB15B/APP/GSN/GCKR/YBX3/SERPINF2/PSAP/EFEMP1/C4B/CSTB/ENSA/ENO1/RPS14/CD59/STMN1/PRNP/RPS6/IGFBP3/MAP2/THBS1/APOC3/PEA15/IL6/ADAM10/YWHAZ/ITIH4/CDH2/EIF4G1/CXCL8/GPC1/YBX1/SPP2/LTF/CAV1/FAM3C/IGFBP2/F2/AHSG/IGFBP5/RPS3A/SPP1/TGFBI/FGB/STMN2/MTDH/COL6A3/APOE/ITIH3/PUS7/GAPDH/DKK3/CFL1/MMP3/ADM/VTN/B2M/MMP14/OSBPL8/IGFBP6/APOA1/COMP/TIMP1/CTTN/ANXA2/ARPP19/PFN1/ARHGDI…	173
GO:0019538	protein metabolic process	202/361	5901/17823	1.69005	1.9e-19	2.54901e-16	2.38875e-16	RPS19/SPTBN1/EEF1A1/RPL17/FKBP1A/TRIO/ACAN/APP/GSN/YBX3/HLA-A/SERPINF2/RBM8A/PSAP/EFEMP1/C4B/CSTB/ENSA/ENO1/F8/RPS14/CD59/RRBP1/PRNP/RPS6/IGFBP3/THBS1/APOC3/PEA15/PABPN1/IL6/ADAM10/KTN1/ITIH4/BMP1/HSPE1/RPL29/CDH2/EIF4G1/GPC1/PPIA/SCG5/SPP2/CLTA/RARRES2/TF/LTF/CAV1/IGFBP2/F2/AHSG/IGFBP5/EEF1B2/RPS3A/SPP1/TGFBI/FGB/PENK/ATOX1/COL6A3/APOE/ITIH3/PUS7/GAPDH/EIF4B/CTSB/PPIE/CSF1/CFL1/MMP3/TMPRSS13/VTN…	202
GO:0070887	cellular response to chemical stimulus	134/361	3109/17823	2.12793	1.9e-19	2.54901e-16	2.38875e-16	RPS19/HNRNPA2B1/EEF1A1/HNRNPM/APP/GSN/YBX3/HLA-A/PSAP/PXN/ENO1/HBB/PRNP/MAP2/THBS1/GNB1/PABPN1/PKM/IL6/RAN/GKAP1/DYNC1LI2/ADAM10/YWHAZ/CXCL8/GPC1/PPIA/RARRES2/TF/LTF/CAV1/IGFBP2/AHSG/IGFBP5/SPP1/FGB/CXCL6/PENK/STMN2/MTDH/APOE/GAPDH/CTSB/DKK3/CSF1/CFL1/MMP3/VTN/B2M/OSBPL8/PPP1R12A/APOA1/FBLN5/TIMP1/ANXA2/MMP2/ARHGDIA/CCL2/PIN1/PDCD5/TGFB1I1/GREM1/ATP6V1G1/DKK1/NGF/COL1A1/COL2A1/COL3A1/LMNA/FN1/ALB…	134
GO:0071310	cellular response to organic substance	117/361	2566/17823	2.25114	1.6e-18	1.98142e-15	1.71144e-15	HNRNPA2B1/EEF1A1/HNRNPM/APP/GSN/YBX3/HLA-A/PSAP/PXN/PRNP/MAP2/THBS1/GNB1/PABPN1/PKM/IL6/RAN/GKAP1/DYNC1LI2/YWHAZ/CXCL8/GPC1/PPIA/RARRES2/LTF/CAV1/IGFBP2/AHSG/IGFBP5/SPP1/FGB/CXCL6/PENK/STMN2/MTDH/GAPDH/CTSB/DKK3/CSF1/CFL1/MMP3/VTN/B2M/OSBPL8/APOA1/TIMP1/ANXA2/MMP2/ARHGDIA/CCL2/PIN1/PDCD5/TGFB1I1/GREM1/ATP6V1G1/DKK1/NGF/COL1A1/COL2A1/COL3A1/LMNA/FN1/MMP1/CLEC3B/COL5A2/NPM1/COL1A2/INHBA/COL4A2/VIM/…	117
GO:0022610	biological adhesion	81/361	1392/17823	2.87289	1.8e-18	2.06987e-15	1.88546e-15	CDH4/COL12A1/COL15A1/ACAN/CDH11/APP/GSN/HLA-A/SERPINF2/PXN/HBB/PRNP/THBS1/IL6/ADAM10/CDH2/CXCL8/LTF/CAV1/IGFBP2/SPP1/TGFBI/FGB/COL6A3/CSF1/VTN/MMP14/PPP1R12A/APOA1/FBLN5/COMP/CTTN/ANXA2/ARHGDIA/CCL2/PDLIM1/TGFB1I1/GREM1/PLG/KNG1/COL1A1/COL3A1/FN1/SERPINE2/LGALS1/TPM1/COL6A1/COL6A2/CD99/HLA-G/COL5A1/CSRP1/FLNA/COL5A3/MSN/COL8A1/S100A11/FBN1/MYH9/COL18A1/CDH13/NRXN1/ACTB/ACTG1/SRPX/COL7A1/COL14A1/C…	81
GO:0030199	collagen fibril organization	18/361	50/17823	17.7736	2.2e-18	2.36119e-15	2.21273e-15	COL12A1/ACAN/SERPINF2/ANXA2/GREM1/COL1A1/COL2A1/COL3A1/COL5A2/COL1A2/COL11A1/COL11A2/COL5A1/COL5A3/LOX/LUM/COL14A1/EMILIN1	18
GO:0007155	cell adhesion	80/361	1384/17823	2.85383	4.5e-18	4.52784e-15	4.14121e-15	CDH4/COL12A1/COL15A1/ACAN/CDH11/APP/GSN/HLA-A/SERPINF2/PXN/HBB/PRNP/THBS1/IL6/ADAM10/CDH2/CXCL8/CAV1/IGFBP2/SPP1/TGFBI/FGB/COL6A3/CSF1/VTN/MMP14/PPP1R12A/APOA1/FBLN5/COMP/CTTN/ANXA2/ARHGDIA/CCL2/PDLIM1/TGFB1I1/GREM1/PLG/KNG1/COL1A1/COL3A1/FN1/SERPINE2/LGALS1/TPM1/COL6A1/COL6A2/CD99/HLA-G/COL5A1/CSRP1/FLNA/COL5A3/MSN/COL8A1/S100A11/FBN1/MYH9/COL18A1/CDH13/NRXN1/ACTB/ACTG1/SRPX/COL7A1/COL14A1/COL16…	80
GO:0006887	exocytosis	63/361	909/17823	3.42177	5.5e-18	5.2085e-15	4.88103e-15	EEF1A1/APP/GSN/HLA-A/SERPINF2/PSAP/CSTB/F8/HBB/CD59/THBS1/PKM/ADAM10/ITIH4/PPIA/SPP2/RARRES2/TF/LTF/TUBA4A/FAM3C/AHSG/FGB/NPC2/ITIH3/CTSB/PPIE/B2M/APOA1/TIMP1/PSMD3/ANXA2/CFD/C3/PLG/CST3/KNG1/APOH/FN1/ALB/KRT1/CLEC3B/TUBB/GSTP1/CXCL1/SPARC/CALM3/CHGA/HSPA8/F5/MMP9/HSPA6/FLNA/S100A11/TAGLN2/TMSB4X/TUBB4B/CKAP4/PDAP1/COTL1/ECM1/SDF4/TLN1	63
GO:0051179	localization	211/361	6572/17823	1.58511	3.7e-17	3.30924e-14	2.87851e-14	RPS19/HNRNPA2B1/SPTBN1/EEF1A1/RPL17/FKBP1A/TMSB15B/APP/GSN/GCKR/HLA-A/SERPINF2/RBM8A/PSAP/C4B/PXN/CSTB/ENSA/TNS1/F8/HBB/RPS14/CD59/STMN1/RRBP1/PRNP/RPS6/IGFBP3/MAP2/THBS1/APOC3/PEA15/PABPN1/PKM/IL6/RAN/GKAP1/DYNC1LI2/ADAM10/YWHAZ/KTN1/ITIH4/RPL29/CDH2/CXCL8/GPC1/PPIA/YBX1/SCG5/SPP2/CLTA/RARRES2/TF/LTF/TUBA4A/CAV1/FAM3C/F2/AHSG/IGFBP5/RPS3A/SPP1/DBN1/GC/FGB/CXCL6/ATOX1/NPC2/APOE/ITIH3/GAPDH/CTSB/P…	211
GO:0042221	response to chemical	167/361	4628/17823	1.78154	4.1e-17	3.47399e-14	3.1405e-14	RPS19/HNRNPA2B1/SPTBN1/EEF1A1/CDH4/HNRNPM/RBP1/APP/GSN/GCKR/YBX3/HLA-A/SERPINF2/PSAP/C4B/PXN/ENSA/ENO1/HBB/PRNP/MAP2/THBS1/GNB1/PEA15/PABPN1/PKM/IL6/RAN/GKAP1/DYNC1LI2/ADAM10/YWHAZ/ITIH4/HSPE1/CXCL8/GPC1/PPIA/RARRES2/TF/LTF/CAV1/IGFBP2/AHSG/IGFBP5/EEF1B2/SPP1/FGB/CXCL6/PENK/STMN2/MTDH/APOE/GAPDH/CTSB/DKK3/CSF1/CFL1/MMP3/ADM/VTN/B2M/MMP14/OSBPL8/PPP1R12A/APOA1/FBLN5/TIMP1/ANXA2/MMP2/ARHGDIA/CCL2/P…	167
GO:0016192	vesicle-mediated transport	101/361	2117/17823	2.35545	4.5e-17	3.62227e-14	3.39454e-14	SPTBN1/EEF1A1/APP/GSN/HLA-A/SERPINF2/PSAP/C4B/CSTB/F8/HBB/CD59/MAP2/THBS1/APOC3/PKM/DYNC1LI2/ADAM10/ITIH4/CXCL8/PPIA/SPP2/CLTA/RARRES2/TF/LTF/TUBA4A/CAV1/FAM3C/F2/AHSG/FGB/NPC2/APOE/ITIH3/CTSB/PPIE/ADM/TMPRSS13/VTN/B2M/DCTN2/APOA1/TIMP1/CTTN/PSMD3/ANXA2/CCL2/CFD/C3/STX7/GREM1/STAM2/DKK1/F9/PLG/CST3/KNG1/APOH/FN1/ALB/KRT1/CLEC3B/TUBB/GSTP1/CXCL1/SPARC/CALM3/CHGA/HSPA8/F5/MMP9/HSPA6/FLNA/MSN/S100A1…	101
GO:0043687	post-translational protein modification	38/361	363/17823	5.16833	8.7e-17	6.66959e-14	6.16445e-14	APP/IGFBP3/IL6/ADAM10/KTN1/CDH2/SPP2/TF/AHSG/IGFBP5/SPP1/PENK/APOE/CSF1/APOA1/TIMP1/PSMD3/C3/SERPINC1/CST3/KNG1/FN1/ALB/AFP/LGALS1/F5/ITIH2/IGFBP4/PPIB/FBN1/NUCB1/CKAP4/FSTL1/LTBP1/PDIA6/NEDD8/IGFBP7/GOLM1	38
GO:0044267	cellular protein metabolic process	178/361	5144/17823	1.70841	1.1e-16	8.0495e-14	7.54341e-14	RPS19/SPTBN1/EEF1A1/RPL17/FKBP1A/TRIO/APP/GSN/YBX3/HLA-A/SERPINF2/RBM8A/PSAP/EFEMP1/C4B/CSTB/ENSA/ENO1/RPS14/CD59/RRBP1/PRNP/RPS6/IGFBP3/THBS1/PEA15/PABPN1/IL6/ADAM10/KTN1/ITIH4/HSPE1/RPL29/CDH2/EIF4G1/PPIA/SPP2/CLTA/RARRES2/TF/LTF/CAV1/IGFBP2/F2/AHSG/IGFBP5/EEF1B2/RPS3A/SPP1/TGFBI/FGB/PENK/COL6A3/APOE/ITIH3/PUS7/GAPDH/EIF4B/CTSB/PPIE/CSF1/CFL1/VTN/FKBP2/B2M/MMP14/OSBPL8/RPL6/IGFBP6/PPP1R12A/APOA…	178
GO:0046903	secretion	85/361	1632/17823	2.57142	1.8e-16	1.25992e-13	1.18071e-13	SPTBN1/EEF1A1/APP/GSN/HLA-A/SERPINF2/PSAP/CSTB/ENSA/F8/HBB/CD59/THBS1/PKM/IL6/ADAM10/ITIH4/PPIA/SCG5/SPP2/RARRES2/TF/LTF/TUBA4A/CAV1/FAM3C/AHSG/SPP1/FGB/NPC2/ITIH3/GAPDH/CTSB/PPIE/ADM/B2M/APOA1/FBLN5/TIMP1/PSMD3/ANXA2/CFD/C3/SLC9A3R1/PLG/SERPINC1/CST3/KNG1/APOH/FN1/RBP4/ALB/KRT1/CLEC3B/SERPINE2/TUBB/INHBA/GSTP1/CXCL1/SPARC/CALM3/CHGA/HSPA8/F5/MMP9/HSPA6/FLNA/S100A11/TAGLN2/STC1/NRXN1/TMSB4X/TUBB4…	85
GO:0032940	secretion by cell	80/361	1494/17823	2.64371	3.8e-16	2.54901e-13	2.35158e-13	SPTBN1/EEF1A1/APP/GSN/HLA-A/SERPINF2/PSAP/CSTB/ENSA/F8/HBB/CD59/THBS1/PKM/IL6/ADAM10/ITIH4/PPIA/SCG5/SPP2/RARRES2/TF/LTF/TUBA4A/FAM3C/AHSG/SPP1/FGB/NPC2/ITIH3/GAPDH/CTSB/PPIE/ADM/B2M/APOA1/TIMP1/PSMD3/ANXA2/CFD/C3/PLG/CST3/KNG1/APOH/FN1/RBP4/ALB/KRT1/CLEC3B/SERPINE2/TUBB/INHBA/GSTP1/CXCL1/SPARC/CALM3/CHGA/HSPA8/F5/MMP9/HSPA6/FLNA/S100A11/TAGLN2/NRXN1/TMSB4X/TUBB4B/CKAP4/PDAP1/COTL1/LTBP2/POSTN/EC…	80
GO:0009653	anatomical structure morphogenesis	111/361	2544/17823	2.15417	4.7e-16	3.02661e-13	2.83632e-13	SPTBN1/CDH4/FKBP1A/COL12A1/COL15A1/ACAN/CDH11/APP/SERPINF2/EFEMP1/STMN1/RPS6/MAP2/THBS1/PKM/IL6/ADAM10/BMP1/CDH2/CXCL8/GPC1/LTF/CAV1/F2/IGFBP5/SPP1/TGFBI/FGB/UGDH/MTDH/COL6A3/APOE/DKK3/CSF1/CFL1/ADM/VTN/MMP14/APOA1/ELN/COMP/CTTN/ANXA2/MMP2/PFN1/ARHGDIA/CCL2/C3/HSPB6/SLC9A3R1/TGFB1I1/GREM1/DKK1/CST3/NGF/COL1A1/COL2A1/COL3A1/APOH/FN1/RBP4/KRT1/COL5A2/SERPINE2/COL1A2/INHBA/COL4A2/KRT19/SPARC/TPM1/CO…	111
GO:0048731	system development	165/361	4691/17823	1.73657	9.7e-16	6.00617e-13	5.45906e-13	RPS19/SPTBN1/CDH4/FKBP1A/COL12A1/COL15A1/ACAN/CDH11/RBP1/APP/GSN/YBX3/SERPINF2/PSAP/EFEMP1/RPS14/STMN1/RPS6/MAP2/THBS1/GNB1/PKM/IL6/RAN/ADAM10/YWHAZ/BMP1/CDH2/EIF4G1/CXCL8/GPC1/SPP2/RARRES2/LTF/CAV1/F2/AHSG/IGFBP5/SPP1/DBN1/TGFBI/PENK/STMN2/MTDH/COL6A3/APOE/PUS7/CTSB/DKK3/CSF1/CFL1/ADM/VTN/B2M/MMP14/APOA1/ELN/COMP/TIMP1/CTTN/ANXA2/MMP2/PFN1/ARHGDIA/CCL2/PIN1/C3/HSPB6/SLC9A3R1/LECT2/TGFB1I1/GREM1/…	165
GO:0009611	response to wounding	49/361	645/17823	3.75068	1.2e-15	7.15511e-13	6.55034e-13	GSN/SERPINF2/F8/HBB/CD59/THBS1/GNB1/PKM/IL6/YWHAZ/CAV1/F2/SPP1/FGB/APOE/ADM/VTN/APOA1/TIMP1/ANXA2/F9/PLG/SERPINC1/KNG1/COL1A1/COL3A1/APOH/FN1/KRT1/SERPINE2/COL1A2/INHBA/LGALS1/SPARC/TPM1/F5/COL5A1/CSRP1/FLNA/LOX/PEBP1/MYH9/CAPZA1/MTPN/ACTB/ACTG1/POSTN/TNFRSF12A/TLN1	49
GO:0010466	negative regulation of peptidase activit...	31/361	257/17823	5.95528	1.3e-15	7.47454e-13	7.0046e-13	APP/SERPINF2/C4B/CSTB/THBS1/ITIH4/SPP2/LTF/AHSG/COL6A3/ITIH3/GAPDH/VTN/TIMP1/C3/SERPINC1/CST3/KNG1/NGF/SERPINA7/SERPINE2/FABP1/MMP9/ITIH2/CAST/PEBP1/SERPINF1/COL7A1/ECM1/SPINK6/SPINK5	31
GO:0051128	regulation of cellular component organiz...	108/361	2494/17823	2.13797	2.4e-15	1.33233e-12	1.20838e-12	HNRNPA2B1/SPTBN1/CDH4/TMSB15B/APP/GSN/SERPINF2/C4B/PXN/ENO1/STMN1/PRNP/IGFBP3/MAP2/THBS1/APOC3/ADAM10/YWHAZ/CDH2/EIF4G1/TF/CAV1/IGFBP2/F2/AHSG/IGFBP5/SPP1/DBN1/FGB/STMN2/APOE/CFL1/MMP3/VTN/B2M/MMP14/IGFBP6/APOA1/ELN/FBLN5/CTTN/ANXA2/PFN1/ARHGDIA/CCL2/PIN1/C3/PDCD5/SLC9A3R1/GREM1/DKK1/EML2/CST3/NGF/LMNA/FN1/MMP1/NPM1/SERPINE2/TUBB/HNRNPC/INHBA/VIM/LGALS1/SPARC/TPM1/HNRNPA1/CALM3/HIST1H1E/HSPA8/MMP…	108
GO:0032502	developmental process	196/361	6118/17823	1.58169	3.4e-15	1.82455e-12	1.6156e-12	RPS19/SPTBN1/CDH4/FKBP1A/COL12A1/COL15A1/TRIO/ACAN/CDH11/RBP1/APP/GSN/YBX3/SERPINF2/PSAP/EFEMP1/RPS14/STMN1/RRBP1/PRNP/RPS6/IGFBP3/MAP2/THBS1/GNB1/PKM/IL6/RAN/ADAM10/YWHAZ/BMP1/HSPE1/RPL29/CDH2/EIF4G1/CXCL8/GPC1/SPP2/RARRES2/LTF/CAV1/FAM3C/IGFBP2/F2/AHSG/IGFBP5/RPS3A/SPP1/DBN1/TGFBI/FGB/UGDH/PENK/STMN2/MTDH/COL6A3/APOE/PUS7/CTSB/DKK3/CSF1/CFL1/ADM/VTN/B2M/MMP14/OSBPL8/PPP1R12A/APOA1/ELN/COMP/TIMP…	196
GO:0010951	negative regulation of endopeptidase act...	30/361	248/17823	5.97232	3.6e-15	1.86956e-12	1.6916e-12	APP/SERPINF2/C4B/CSTB/THBS1/ITIH4/SPP2/LTF/AHSG/COL6A3/ITIH3/GAPDH/VTN/TIMP1/C3/SERPINC1/CST3/KNG1/NGF/SERPINA7/SERPINE2/FABP1/MMP9/ITIH2/CAST/PEBP1/SERPINF1/COL7A1/SPINK6/SPINK5	30
GO:0051234	establishment of localization	177/361	5277/17823	1.656	4e-15	2.00018e-12	1.83866e-12	RPS19/HNRNPA2B1/SPTBN1/EEF1A1/RPL17/FKBP1A/APP/GSN/GCKR/HLA-A/SERPINF2/RBM8A/PSAP/C4B/CSTB/ENSA/F8/HBB/RPS14/CD59/RRBP1/PRNP/RPS6/MAP2/THBS1/APOC3/PEA15/PABPN1/PKM/IL6/RAN/GKAP1/DYNC1LI2/ADAM10/YWHAZ/KTN1/ITIH4/RPL29/CDH2/CXCL8/PPIA/SCG5/SPP2/CLTA/RARRES2/TF/LTF/TUBA4A/CAV1/FAM3C/F2/AHSG/RPS3A/SPP1/GC/FGB/ATOX1/NPC2/APOE/ITIH3/GAPDH/CTSB/PPIE/ADM/TMPRSS13/VTN/B2M/OSBPL8/RPL6/DCTN2/PPP1R12A/APOA1/…	177
GO:1901564	organonitrogen compound metabolic proces...	214/361	6968/17823	1.51628	4.1e-15	2.00018e-12	1.87442e-12	RPS19/SPTBN1/EEF1A1/RPL17/FKBP1A/TRIO/ACAN/APP/GSN/GCKR/YBX3/HLA-A/SERPINF2/RBM8A/PSAP/EFEMP1/C4B/CSTB/ENSA/ENO1/F8/RPS14/CD59/RRBP1/PRNP/RPS6/IGFBP3/THBS1/APOC3/PEA15/PABPN1/PKM/IL6/RAN/ADAM10/KTN1/ITIH4/BMP1/HSPE1/RPL29/CDH2/EIF4G1/GPC1/PPIA/SCG5/SPP2/CLTA/RARRES2/TF/LTF/CAV1/IGFBP2/F2/AHSG/IGFBP5/EEF1B2/RPS3A/SPP1/TGFBI/FGB/UGDH/PENK/ATOX1/COL6A3/APOE/ITIH3/PUS7/GAPDH/EIF4B/CTSB/PPIE/CSF1/CFL1…	214
GO:0006810	transport	174/361	5163/17823	1.66388	5.5e-15	2.60425e-12	2.40128e-12	RPS19/HNRNPA2B1/SPTBN1/EEF1A1/RPL17/FKBP1A/APP/GSN/GCKR/HLA-A/SERPINF2/RBM8A/PSAP/C4B/CSTB/ENSA/F8/HBB/RPS14/CD59/RRBP1/PRNP/RPS6/MAP2/THBS1/APOC3/PEA15/PABPN1/PKM/IL6/RAN/GKAP1/DYNC1LI2/ADAM10/YWHAZ/KTN1/ITIH4/RPL29/CDH2/CXCL8/PPIA/SCG5/SPP2/CLTA/RARRES2/TF/LTF/TUBA4A/CAV1/FAM3C/F2/AHSG/RPS3A/SPP1/GC/FGB/ATOX1/NPC2/APOE/ITIH3/GAPDH/CTSB/PPIE/ADM/TMPRSS13/VTN/B2M/OSBPL8/RPL6/DCTN2/PPP1R12A/APOA1/…	174
GO:0035987	endodermal cell differentiation	15/361	45/17823	16.4571	5.9e-15	2.71383e-12	2.54321e-12	COL12A1/VTN/MMP14/MMP2/DKK1/FN1/COL5A2/INHBA/COL4A2/COL11A1/COL6A1/MMP9/COL5A1/COL8A1/COL7A1	15
GO:0065008	regulation of biological quality	143/361	3875/17823	1.82196	7e-15	3.13036e-12	2.93355e-12	RPS19/HNRNPA2B1/SPTBN1/CDH4/FKBP1A/HNRNPM/TMSB15B/RBP1/APP/GSN/GCKR/YBX3/SERPINF2/ENSA/F8/HBB/RPS14/CD59/STMN1/PRNP/RPS6/MAP2/THBS1/APOC3/GNB1/IL6/ADAM10/YWHAZ/CDH2/EIF4G1/YBX1/SCG5/TF/LTF/CAV1/F2/IGFBP5/SPP1/DBN1/FGB/CXCL6/ATOX1/NPC2/APOE/GAPDH/DKK3/CSF1/CFL1/ADM/VTN/B2M/OSBPL8/APOA1/ELN/COMP/CTTN/ANXA2/CARHSP1/PFN1/ARHGDIA/CCL2/PIN1/C3/SLC9A3R1/ATP6V1G1/DKK1/F9/PLG/SERPINC1/KNG1/NGF/COL1A1/COL2…	143
GO:0042060	wound healing	43/361	534/17823	3.97558	1e-14	4.35108e-12	4.07752e-12	GSN/SERPINF2/F8/HBB/CD59/THBS1/GNB1/PKM/IL6/YWHAZ/CAV1/F2/FGB/APOE/VTN/TIMP1/ANXA2/F9/PLG/SERPINC1/KNG1/COL1A1/COL3A1/APOH/FN1/KRT1/SERPINE2/COL1A2/SPARC/TPM1/F5/COL5A1/CSRP1/FLNA/LOX/MYH9/CAPZA1/MTPN/ACTB/ACTG1/POSTN/TNFRSF12A/TLN1	43
GO:0001501	skeletal system development	42/361	514/17823	4.03422	1.3e-14	5.50755e-12	5.16128e-12	COL12A1/ACAN/CDH11/EFEMP1/THBS1/BMP1/SPP2/LTF/AHSG/TGFBI/COL6A3/MMP14/COMP/TIMP1/ANXA2/MMP2/LECT2/GREM1/COL1A1/COL2A1/COL3A1/RBP4/COL5A2/COL1A2/SPARC/COL11A1/COL6A1/COL6A2/COL11A2/MMP9/IGFBP4/PPIB/FBN1/FBN2/LUM/STC1/COL7A1/COL14A1/POSTN/RGN/XYLT1/SLC38A10	42
GO:0007275	multicellular organism development	174/361	5234/17823	1.6413	2.2e-14	9.08149e-12	8.37388e-12	RPS19/SPTBN1/CDH4/FKBP1A/COL12A1/COL15A1/ACAN/CDH11/RBP1/APP/GSN/YBX3/SERPINF2/PSAP/EFEMP1/RPS14/STMN1/RPS6/MAP2/THBS1/GNB1/PKM/IL6/RAN/ADAM10/YWHAZ/BMP1/RPL29/CDH2/EIF4G1/CXCL8/GPC1/SPP2/RARRES2/LTF/CAV1/FAM3C/F2/AHSG/IGFBP5/SPP1/DBN1/TGFBI/UGDH/PENK/STMN2/MTDH/COL6A3/APOE/PUS7/CTSB/DKK3/CSF1/CFL1/ADM/VTN/B2M/MMP14/PPP1R12A/APOA1/ELN/COMP/TIMP1/CTTN/ANXA2/MMP2/PFN1/ARHGDIA/CCL2/PIN1/C3/HSPB6/SLC…	174
GO:0009719	response to endogenous stimulus	80/361	1620/17823	2.43808	3.4e-14	1.36841e-11	1.22662e-11	EEF1A1/HNRNPM/APP/PXN/PRNP/THBS1/GNB1/PKM/IL6/RAN/GKAP1/DYNC1LI2/CXCL8/GPC1/RARRES2/CAV1/IGFBP2/AHSG/IGFBP5/SPP1/FGB/PENK/STMN2/APOE/CTSB/DKK3/ADM/MMP14/OSBPL8/APOA1/TIMP1/ANXA2/MMP2/CCL2/PIN1/PDCD5/TGFB1I1/GREM1/ATP6V1G1/DKK1/NGF/COL1A1/COL2A1/COL3A1/CLEC3B/COL5A2/COL1A2/INHBA/COL4A2/VIM/GSTP1/SPARC/HNRNPA1/CALM3/COL6A1/MSN/LOX/PEBP1/HNRNPH1/FBN1/FBN2/SERPINF1/STC1/CDH13/NRXN1/ACTB/UFM1/RPS27A/U…	80
GO:0001706	endoderm formation	15/361	50/17823	14.8114	3.5e-14	1.3743e-11	1.25724e-11	COL12A1/VTN/MMP14/MMP2/DKK1/FN1/COL5A2/INHBA/COL4A2/COL11A1/COL6A1/MMP9/COL5A1/COL8A1/COL7A1	15
GO:0050789	regulation of biological process	298/361	11553/17823	1.27349	4.2e-14	1.6099e-11	1.46431e-11	RPS19/HNRNPA2B1/SPTBN1/EEF1A1/RPL17/CDH4/FKBP1A/COL15A1/HNRNPM/TRIO/TMSB15B/CDH11/RBP1/APP/GSN/GCKR/YBX3/HLA-A/SERPINF2/RBM8A/PSAP/EFEMP1/C4B/PXN/CSTB/ENSA/TNS1/ENO1/HBB/RPS14/CD59/STMN1/PRNP/RPS6/IGFBP3/MAP2/THBS1/APOC3/GNB1/PEA15/PABPN1/PKM/IL6/RAN/GKAP1/ADAM10/YWHAZ/ITIH4/BMP1/HSPE1/RPL29/CDH2/EIF4G1/CXCL8/GPC1/PPIA/YBX1/SCG5/SPP2/CLTA/RARRES2/TF/LTF/TUBA4A/CAV1/FAM3C/IGFBP2/F2/AHSG/IGFBP5/RPS…	298
GO:0043933	protein-containing complex subunit organ...	97/361	2206/17823	2.1709	4.4e-14	1.64734e-11	1.52126e-11	RPS19/SPTBN1/FKBP1A/COL12A1/TMSB15B/ACAN/GSN/HLA-A/SERPINF2/PXN/F8/HBB/RPS14/CD59/STMN1/PRNP/MAP2/APOC3/GNB1/PKM/DYNC1LI2/BMP1/EIF4G1/CLTA/CAV1/FGB/STMN2/TBCA/APOE/EIF4B/CFL1/MMP3/VTN/RPL6/APOA1/ELN/CTTN/ANXA2/PFN1/PIN1/SLC9A3R1/GREM1/DKK1/EML2/COL1A1/COL2A1/COL3A1/C9/FN1/ALB/MMP1/KRT1/COL5A2/PTMA/NPM1/COL1A2/HIST1H1E/HSPA8/COL11A1/COL6A1/COL6A2/F5/KRT10/COL11A2/HIST1H1B/HIST1H1C/HMGA1/COL5A1/COL…	97
GO:0050896	response to stimulus	255/361	9162/17823	1.37412	4.6e-14	1.68308e-11	1.57726e-11	RPS19/HNRNPA2B1/SPTBN1/EEF1A1/CDH4/FKBP1A/COL15A1/HNRNPM/TRIO/RBP1/APP/GSN/GCKR/YBX3/HLA-A/SERPINF2/PSAP/EFEMP1/C4B/PXN/CSTB/ENSA/TNS1/ENO1/F8/HBB/CD59/STMN1/PRNP/RPS6/IGFBP3/MAP2/THBS1/APOC3/GNB1/PEA15/PABPN1/PKM/IL6/RAN/GKAP1/DYNC1LI2/ADAM10/YWHAZ/ITIH4/BMP1/HSPE1/CDH2/EIF4G1/CXCL8/GPC1/PPIA/YBX1/SCG5/RARRES2/TF/LTF/CAV1/FAM3C/IGFBP2/F2/AHSG/IGFBP5/EEF1B2/SPP1/TGFBI/FGB/CXCL6/PENK/ATOX1/STMN2/M…	255
GO:0045861	negative regulation of proteolysis	34/361	357/17823	4.70202	6.5e-14	2.32541e-11	2.16047e-11	APP/SERPINF2/C4B/CSTB/CD59/PRNP/THBS1/ITIH4/SPP2/LTF/F2/AHSG/COL6A3/ITIH3/GAPDH/VTN/TIMP1/C3/SERPINC1/CST3/KNG1/NGF/SERPINA7/SERPINE2/FABP1/MMP9/ITIH2/CAST/PEBP1/SERPINF1/COL7A1/ECM1/SPINK6/SPINK5	34
GO:0009888	tissue development	89/361	1958/17823	2.24415	1.1e-13	3.84976e-11	3.4089e-11	FKBP1A/COL12A1/ACAN/GSN/YBX3/PSAP/EFEMP1/THBS1/PKM/BMP1/CDH2/GPC1/LTF/CAV1/AHSG/IGFBP5/SPP1/TGFBI/COL6A3/PUS7/CTSB/CSF1/CFL1/ADM/VTN/MMP14/PPP1R12A/ELN/COMP/TIMP1/ANXA2/MMP2/PFN1/PIN1/SLC9A3R1/TGFB1I1/GREM1/EDF1/DKK1/COL1A1/COL2A1/COL3A1/KRT14/LMNA/FN1/RBP4/KRT1/CLEC3B/COL5A2/SERPINE2/INHBA/COL4A2/VIM/KRT19/TPM1/COL11A1/COL6A1/COL6A2/KRT10/COL11A2/MMP9/COL5A1/FLNA/MSN/COL8A1/HNRNPH3/KRT9/FBN2/KRT…	89
GO:0051346	negative regulation of hydrolase activit...	38/361	453/17823	4.14151	1.2e-13	4.11038e-11	3.66373e-11	FKBP1A/APP/SERPINF2/C4B/CSTB/ENSA/MAP2/THBS1/APOC3/ITIH4/SPP2/LTF/AHSG/COL6A3/ITIH3/GAPDH/VTN/APOA1/TIMP1/ARPP19/C3/SERPINC1/CST3/KNG1/NGF/SERPINA7/SERPINE2/FABP1/MMP9/ITIH2/CAST/PEBP1/SERPINF1/COL7A1/RGN/ECM1/SPINK6/SPINK5	38
GO:0010605	negative regulation of macromolecule met...	107/361	2607/17823	2.02636	1.3e-13	4.18574e-11	3.91113e-11	RPS19/HNRNPA2B1/RPL17/FKBP1A/HNRNPM/APP/YBX3/SERPINF2/RBM8A/C4B/CSTB/ENSA/ENO1/RPS14/CD59/PRNP/RPS6/IGFBP3/THBS1/IL6/RAN/YWHAZ/ITIH4/RPL29/EIF4G1/YBX1/SPP2/LTF/CAV1/F2/AHSG/IGFBP5/RPS3A/MTDH/COL6A3/APOE/ITIH3/PUS7/GAPDH/DKK3/VTN/RPL6/TIMP1/ANXA2/RPL4/ARPP19/CARHSP1/RPL13/PIN1/C3/SLC9A3R1/GREM1/DKK1/SERPINC1/CST3/KNG1/NGF/SERPINA7/NPM1/SERPINE2/FABP1/HNRNPC/INHBA/VIM/GSTP1/HNRNPA1/CALM3/HIST1H1E/T…	107
GO:0030162	regulation of proteolysis	52/361	809/17823	3.17343	1.3e-13	4.18574e-11	3.91113e-11	APP/GSN/SERPINF2/C4B/CSTB/ENO1/CD59/PRNP/THBS1/ITIH4/HSPE1/SPP2/LTF/CAV1/F2/AHSG/COL6A3/APOE/ITIH3/GAPDH/VTN/MMP14/TIMP1/ANXA2/C3/PDCD5/SERPINC1/CST3/KNG1/NGF/C9/FN1/CLEC3B/SERPINA7/SERPINE2/FABP1/MMP9/ITIH2/CAST/PEBP1/MYH9/SERPINF1/DAP/COL7A1/RGN/NEDD8/ECM1/SPINK6/LTBP4/SPON1/SPINK5/SNX9	52
GO:0007596	blood coagulation	32/361	324/17823	4.87617	1.3e-13	4.18574e-11	3.91113e-11	SERPINF2/F8/HBB/CD59/THBS1/GNB1/IL6/YWHAZ/CAV1/F2/FGB/APOE/VTN/ANXA2/F9/PLG/SERPINC1/KNG1/COL1A1/COL3A1/APOH/KRT1/SERPINE2/COL1A2/F5/CSRP1/FLNA/MYH9/CAPZA1/ACTB/ACTG1/TLN1	32
GO:0052547	regulation of peptidase activity	37/361	434/17823	4.20906	1.5e-13	4.735e-11	4.38488e-11	APP/GSN/SERPINF2/C4B/CSTB/THBS1/ITIH4/HSPE1/SPP2/LTF/CAV1/AHSG/COL6A3/ITIH3/GAPDH/VTN/TIMP1/C3/PDCD5/SERPINC1/CST3/KNG1/NGF/FN1/SERPINA7/SERPINE2/FABP1/MMP9/ITIH2/CAST/PEBP1/SERPINF1/DAP/COL7A1/ECM1/SPINK6/SPINK5	37
GO:0051248	negative regulation of protein metabolic...	61/361	1073/17823	2.80675	1.8e-13	5.46758e-11	5.04718e-11	FKBP1A/APP/SERPINF2/C4B/CSTB/ENSA/CD59/PRNP/IGFBP3/THBS1/IL6/ITIH4/EIF4G1/SPP2/LTF/CAV1/F2/AHSG/IGFBP5/COL6A3/APOE/ITIH3/PUS7/GAPDH/VTN/TIMP1/ANXA2/ARPP19/PIN1/C3/SLC9A3R1/GREM1/DKK1/SERPINC1/CST3/KNG1/NGF/SERPINA7/NPM1/SERPINE2/FABP1/INHBA/GSTP1/CALM3/MMP9/ITIH2/CAST/FLNA/PEBP1/SERPINF1/COL7A1/CIRBP/RGN/ECM1/PKIG/SPINK6/SUPT6H/VPS35/SPON1/SPINK5/EMILIN1	61
GO:0050793	regulation of developmental process	103/361	2474/17823	2.05547	1.8e-13	5.46758e-11	5.04718e-11	RPS19/CDH4/TRIO/RBP1/APP/YBX3/SERPINF2/EFEMP1/IGFBP3/MAP2/THBS1/PKM/IL6/ADAM10/YWHAZ/BMP1/CDH2/EIF4G1/CXCL8/GPC1/RARRES2/LTF/CAV1/F2/AHSG/IGFBP5/SPP1/DBN1/FGB/STMN2/MTDH/APOE/PUS7/CSF1/CFL1/ADM/B2M/MMP14/PPP1R12A/APOA1/TIMP1/CTTN/ANXA2/PFN1/ARHGDIA/CCL2/PIN1/C3/HSPB6/SLC9A3R1/TGFB1I1/GREM1/DKK1/CST3/NGF/COL1A1/COL3A1/LMNA/APOH/FN1/RBP4/KRT1/COL5A2/SERPINE2/INHBA/COL4A2/VIM/LGALS1/SPARC/TPM1/KRT10…	103
GO:0051239	regulation of multicellular organismal p...	116/361	2964/17823	1.93221	2e-13	5.96259e-11	5.45949e-11	RPS19/SPTBN1/CDH4/RBP1/APP/YBX3/HLA-A/SERPINF2/EFEMP1/ENO1/PRNP/MAP2/THBS1/APOC3/PKM/IL6/ADAM10/YWHAZ/BMP1/CDH2/EIF4G1/CXCL8/GPC1/LTF/CAV1/F2/AHSG/IGFBP5/SPP1/DBN1/FGB/CXCL6/PENK/STMN2/MTDH/APOE/PUS7/GAPDH/CSF1/CFL1/ADM/VTN/B2M/MMP14/PPP1R12A/APOA1/TIMP1/CTTN/ANXA2/PFN1/ARHGDIA/PIN1/C3/HSPB6/SLC9A3R1/TGFB1I1/GREM1/DKK1/PLG/SERPINC1/CST3/KNG1/NGF/COL1A1/COL3A1/LMNA/APOH/FN1/RBP4/KRT1/COL5A2/SERPIN…	116
GO:0007599	hemostasis	32/361	329/17823	4.80206	2.1e-13	6.03713e-11	5.65756e-11	SERPINF2/F8/HBB/CD59/THBS1/GNB1/IL6/YWHAZ/CAV1/F2/FGB/APOE/VTN/ANXA2/F9/PLG/SERPINC1/KNG1/COL1A1/COL3A1/APOH/KRT1/SERPINE2/COL1A2/F5/CSRP1/FLNA/MYH9/CAPZA1/ACTB/ACTG1/TLN1	32
GO:0050817	coagulation	32/361	329/17823	4.80206	2.1e-13	6.03713e-11	5.65756e-11	SERPINF2/F8/HBB/CD59/THBS1/GNB1/IL6/YWHAZ/CAV1/F2/FGB/APOE/VTN/ANXA2/F9/PLG/SERPINC1/KNG1/COL1A1/COL3A1/APOH/KRT1/SERPINE2/COL1A2/F5/CSRP1/FLNA/MYH9/CAPZA1/ACTB/ACTG1/TLN1	32
GO:0001503	ossification	34/361	373/17823	4.50032	2.3e-13	6.49609e-11	6.08767e-11	CDH11/RRBP1/IGFBP3/IL6/BMP1/HSPE1/LTF/AHSG/IGFBP5/SPP1/PENK/CSF1/MMP14/MMP2/GREM1/DKK1/COL1A1/COL2A1/CLEC3B/COL5A2/HNRNPC/SPARC/COL11A1/COL6A1/COL11A2/MMP9/FBN2/RBMX/STC1/TPM4/ECM1/XYLT1/PDLIM7/CLEC11A	34
GO:0048856	anatomical structure development	182/361	5726/17823	1.56926	2.7e-13	7.49436e-11	7.00305e-11	RPS19/SPTBN1/CDH4/FKBP1A/COL12A1/COL15A1/ACAN/CDH11/RBP1/APP/GSN/YBX3/SERPINF2/PSAP/EFEMP1/RPS14/STMN1/RPS6/IGFBP3/MAP2/THBS1/GNB1/PKM/IL6/RAN/ADAM10/YWHAZ/BMP1/RPL29/CDH2/EIF4G1/CXCL8/GPC1/SPP2/RARRES2/LTF/CAV1/FAM3C/F2/AHSG/IGFBP5/SPP1/DBN1/TGFBI/FGB/UGDH/PENK/STMN2/MTDH/COL6A3/APOE/PUS7/CTSB/DKK3/CSF1/CFL1/ADM/VTN/B2M/MMP14/PPP1R12A/APOA1/ELN/COMP/TIMP1/CTTN/ANXA2/MMP2/PFN1/ARHGDIA/CCL2/PIN1/C…	182
GO:0032501	multicellular organismal process	218/361	7423/17823	1.44994	3.5e-13	9.55025e-11	8.72792e-11	RPS19/SPTBN1/CDH4/FKBP1A/COL12A1/COL15A1/ACAN/CDH11/RBP1/APP/GSN/YBX3/HLA-A/SERPINF2/PSAP/EFEMP1/PXN/CSTB/ENO1/F8/HBB/RPS14/CD59/STMN1/RRBP1/PRNP/RPS6/IGFBP3/MAP2/THBS1/APOC3/GNB1/PABPN1/PKM/IL6/RAN/ADAM10/YWHAZ/BMP1/HSPE1/RPL29/CDH2/EIF4G1/CXCL8/GPC1/SPP2/CALD1/CLTA/RARRES2/TF/LTF/CAV1/FAM3C/IGFBP2/F2/AHSG/IGFBP5/SPP1/DBN1/TGFBI/FGB/CXCL6/UGDH/PENK/STMN2/MTDH/NPC2/COL6A3/APOE/PUS7/GAPDH/CTSB/DKK…	218
GO:0009892	negative regulation of metabolic process	112/361	2840/17823	1.94703	4e-13	1.06461e-10	9.73998e-11	RPS19/HNRNPA2B1/RPL17/FKBP1A/HNRNPM/APP/GCKR/YBX3/SERPINF2/RBM8A/C4B/CSTB/ENSA/ENO1/RPS14/CD59/PRNP/RPS6/IGFBP3/THBS1/APOC3/IL6/RAN/YWHAZ/ITIH4/RPL29/EIF4G1/YBX1/SPP2/LTF/CAV1/FAM3C/F2/AHSG/IGFBP5/RPS3A/MTDH/COL6A3/APOE/ITIH3/PUS7/GAPDH/DKK3/MMP3/VTN/RPL6/TIMP1/ANXA2/RPL4/ARPP19/CARHSP1/RPL13/PIN1/C3/SLC9A3R1/GREM1/DKK1/SERPINC1/CST3/KNG1/NGF/SERPINA7/NPM1/SERPINE2/FABP1/HNRNPC/INHBA/VIM/GSTP1/HN…	112
GO:0043086	negative regulation of catalytic activit...	50/361	778/17823	3.17296	4.1e-13	1.06461e-10	9.93671e-11	FKBP1A/APP/GCKR/SERPINF2/C4B/CSTB/ENSA/PRNP/MAP2/THBS1/APOC3/ITIH4/SCG5/SPP2/TF/LTF/CAV1/AHSG/COL6A3/APOE/ITIH3/GAPDH/VTN/PPP1R12A/APOA1/TIMP1/ANXA2/ARPP19/C3/SERPINC1/CST3/KNG1/NGF/SERPINA7/NPM1/SERPINE2/FABP1/GSTP1/MMP9/ITIH2/CAST/PEBP1/SERPINF1/COL7A1/RGN/ECM1/PKIG/SPINK6/SPINK5/PHPT1	50
GO:0007166	cell surface receptor signaling pathway	116/361	2994/17823	1.91285	4.1e-13	1.06461e-10	9.93671e-11	HNRNPA2B1/SPTBN1/FKBP1A/HNRNPM/TRIO/APP/HLA-A/EFEMP1/PXN/CD59/STMN1/PRNP/IGFBP3/THBS1/GNB1/PEA15/IL6/GKAP1/ADAM10/YWHAZ/CDH2/CXCL8/GPC1/PPIA/YBX1/LTF/CAV1/IGFBP2/F2/AHSG/IGFBP5/FGB/CXCL6/MTDH/APOE/DKK3/CSF1/CFL1/MMP3/VTN/B2M/MMP14/OSBPL8/IGFBP6/APOA1/ERH/TIMP1/CTTN/ANXA2/MMP2/PFN1/ARHGDIA/CCL2/PIN1/C3/SLC9A3R1/TAX1BP3/TGFB1I1/GREM1/ATP6V1G1/STAM2/DKK1/NGF/COL1A1/COL2A1/COL3A1/LMNA/FN1/AFP/MMP1/SE…	116
GO:0072359	circulatory system development	59/361	1036/17823	2.81168	4.4e-13	1.12437e-10	1.0516e-10	FKBP1A/COL15A1/ACAN/SERPINF2/THBS1/PKM/IL6/CDH2/CXCL8/CAV1/TGFBI/MTDH/APOE/ADM/MMP14/ELN/ANXA2/MMP2/CCL2/PIN1/C3/HSPB6/GREM1/DKK1/COL1A1/COL2A1/COL3A1/LMNA/APOH/FN1/RBP4/KRT1/COL1A2/COL4A2/SPARC/TPM1/COL11A1/COL5A1/COL8A1/LOX/FBN1/MYH9/SERPINF1/COL18A1/SARS/CDH13/NRXN1/BASP1/HSPG2/LOXL1/LTBP1/ECM1/MYDGF/PDLIM5/TNMD/TNFRSF12A/SPINK5/RTN4/EMILIN1	59
GO:0001775	cell activation	72/361	1439/17823	2.47028	4.7e-13	1.18227e-10	1.10794e-10	EEF1A1/FKBP1A/APP/GSN/HLA-A/PSAP/CSTB/F8/HBB/CD59/PRNP/RPS6/THBS1/GNB1/PKM/IL6/ADAM10/YWHAZ/CXCL8/PPIA/LTF/CAV1/IGFBP2/F2/AHSG/FGB/CXCL6/NPC2/APOE/CTSB/PPIE/CSF1/B2M/MMP14/TIMP1/PSMD3/ANXA2/CCL2/CFD/C3/CST3/COL1A1/COL3A1/KRT1/SERPINE2/TUBB/COL1A2/INHBA/GSTP1/CXCL1/LGALS1/CHGA/HSPA8/MMP9/HSPA6/HLA-G/CSRP1/FLNA/MSN/S100A11/MYH9/KRT2/ACTB/ACTG1/TUBB4B/CKAP4/PDAP1/COTL1/SUPT6H/SPINK5/TLN1/EMILIN1	72
GO:0001568	blood vessel development	45/361	656/17823	3.38674	7.4e-13	1.83281e-10	1.705e-10	COL15A1/SERPINF2/THBS1/PKM/IL6/CDH2/CXCL8/CAV1/TGFBI/MTDH/APOE/ADM/MMP14/ANXA2/MMP2/CCL2/C3/HSPB6/GREM1/COL1A1/COL3A1/APOH/FN1/KRT1/COL1A2/COL4A2/SPARC/COL5A1/COL8A1/LOX/MYH9/SERPINF1/COL18A1/SARS/CDH13/NRXN1/HSPG2/LOXL1/LTBP1/ECM1/MYDGF/TNMD/TNFRSF12A/SPINK5/EMILIN1	45
GO:0007167	enzyme linked receptor protein signaling...	57/361	997/17823	2.82263	1e-12	2.43924e-10	2.25499e-10	SPTBN1/FKBP1A/HNRNPM/TRIO/APP/EFEMP1/PXN/STMN1/IGFBP3/THBS1/GKAP1/GPC1/CAV1/IGFBP2/AHSG/IGFBP5/DKK3/CSF1/VTN/OSBPL8/APOA1/MMP2/PIN1/SLC9A3R1/TGFB1I1/GREM1/ATP6V1G1/STAM2/DKK1/NGF/COL1A1/COL3A1/AFP/COL1A2/INHBA/COL4A2/VIM/HNRNPA1/MMP9/IGFBP4/HNRNPH1/FBN1/FBN2/CDH13/NRXN1/ACTB/RPS27A/ACTG1/FSTL1/LTBP1/LTBP2/ZYX/VASN/LTBP4/BRK1/RTN4/EMILIN1	57
GO:0044092	negative regulation of molecular functio...	60/361	1091/17823	2.71519	1.2e-12	2.841e-10	2.66238e-10	FKBP1A/APP/GCKR/SERPINF2/C4B/CSTB/ENSA/STMN1/PRNP/MAP2/THBS1/APOC3/ITIH4/SCG5/SPP2/TF/LTF/CAV1/AHSG/COL6A3/APOE/ITIH3/GAPDH/VTN/B2M/PPP1R12A/APOA1/TIMP1/ANXA2/ARPP19/PIN1/C3/SLC9A3R1/DKK1/SERPINC1/CST3/KNG1/NGF/SERPINA7/NPM1/SERPINE2/FABP1/GSTP1/CALM3/MMP9/ITIH2/CAST/FLNA/PEBP1/SERPINF1/DAP/ACTB/TMSB4X/COL7A1/RGN/ECM1/PKIG/SPINK6/SPINK5/PHPT1	60
GO:0071495	cellular response to endogenous stimulus	69/361	1371/17823	2.48476	1.2e-12	2.841e-10	2.66238e-10	EEF1A1/HNRNPM/APP/PXN/PRNP/THBS1/GNB1/PKM/RAN/GKAP1/DYNC1LI2/CXCL8/GPC1/RARRES2/CAV1/IGFBP2/AHSG/IGFBP5/SPP1/FGB/PENK/STMN2/CTSB/DKK3/OSBPL8/APOA1/MMP2/CCL2/PIN1/PDCD5/TGFB1I1/GREM1/ATP6V1G1/DKK1/NGF/COL1A1/COL2A1/COL3A1/CLEC3B/COL5A2/COL1A2/INHBA/COL4A2/VIM/GSTP1/HNRNPA1/COL6A1/MSN/HNRNPH1/FBN1/FBN2/SERPINF1/STC1/NRXN1/ACTB/UFM1/RPS27A/UBE2L3/COL16A1/FSTL1/LTBP1/LTBP2/POSTN/ZYX/IGFBP7/VASN/LTBP4…	69
GO:0032269	negative regulation of cellular protein ...	57/361	1011/17823	2.78354	1.8e-12	4.19974e-10	3.91277e-10	FKBP1A/APP/SERPINF2/C4B/CSTB/ENSA/CD59/PRNP/IGFBP3/THBS1/ITIH4/EIF4G1/SPP2/LTF/CAV1/F2/AHSG/IGFBP5/COL6A3/APOE/ITIH3/PUS7/GAPDH/VTN/TIMP1/ANXA2/ARPP19/PIN1/C3/SLC9A3R1/GREM1/DKK1/SERPINC1/CST3/KNG1/NGF/SERPINA7/NPM1/SERPINE2/FABP1/GSTP1/CALM3/MMP9/ITIH2/CAST/PEBP1/SERPINF1/COL7A1/CIRBP/RGN/ECM1/PKIG/SPINK6/SUPT6H/VPS35/SPINK5/EMILIN1	57
GO:0051246	regulation of protein metabolic process	109/361	2812/17823	1.91375	2.9e-12	6.66959e-10	6.07844e-10	EEF1A1/FKBP1A/APP/GSN/YBX3/SERPINF2/RBM8A/PSAP/C4B/CSTB/ENSA/ENO1/RPS14/CD59/PRNP/IGFBP3/THBS1/PEA15/IL6/ITIH4/HSPE1/CDH2/EIF4G1/SPP2/RARRES2/LTF/CAV1/F2/AHSG/IGFBP5/FGB/COL6A3/APOE/ITIH3/PUS7/GAPDH/EIF4B/CSF1/VTN/MMP14/OSBPL8/PPP1R12A/APOA1/TIMP1/PSMD3/ANXA2/ARPP19/CCL2/EIF1/PIN1/C3/PDCD5/SLC9A3R1/GREM1/DKK1/SERPINC1/CST3/KNG1/NGF/LMNA/C9/FN1/CLEC3B/SERPINA7/NPM1/SERPINE2/FABP1/INHBA/VIM/GSTP1/C…	109
GO:0052548	regulation of endopeptidase activity	34/361	409/17823	4.10421	3.2e-12	7.25589e-10	6.64244e-10	APP/GSN/SERPINF2/C4B/CSTB/THBS1/ITIH4/HSPE1/SPP2/LTF/AHSG/COL6A3/ITIH3/GAPDH/VTN/TIMP1/C3/PDCD5/SERPINC1/CST3/KNG1/NGF/SERPINA7/SERPINE2/FABP1/MMP9/ITIH2/CAST/PEBP1/SERPINF1/DAP/COL7A1/SPINK6/SPINK5	34
GO:0001944	vasculature development	45/361	685/17823	3.24336	3.3e-12	7.37871e-10	6.82803e-10	COL15A1/SERPINF2/THBS1/PKM/IL6/CDH2/CXCL8/CAV1/TGFBI/MTDH/APOE/ADM/MMP14/ANXA2/MMP2/CCL2/C3/HSPB6/GREM1/COL1A1/COL3A1/APOH/FN1/KRT1/COL1A2/COL4A2/SPARC/COL5A1/COL8A1/LOX/MYH9/SERPINF1/COL18A1/SARS/CDH13/NRXN1/HSPG2/LOXL1/LTBP1/ECM1/MYDGF/TNMD/TNFRSF12A/SPINK5/EMILIN1	45
GO:0032268	regulation of cellular protein metabolic...	102/361	2560/17823	1.96713	3.9e-12	8.60084e-10	7.91702e-10	FKBP1A/APP/GSN/YBX3/SERPINF2/RBM8A/PSAP/C4B/CSTB/ENSA/ENO1/RPS14/CD59/PRNP/IGFBP3/THBS1/PEA15/IL6/ITIH4/HSPE1/CDH2/EIF4G1/SPP2/RARRES2/LTF/CAV1/F2/AHSG/IGFBP5/FGB/COL6A3/APOE/ITIH3/PUS7/GAPDH/EIF4B/CSF1/VTN/MMP14/OSBPL8/PPP1R12A/APOA1/TIMP1/ANXA2/ARPP19/CCL2/EIF1/PIN1/C3/PDCD5/SLC9A3R1/GREM1/DKK1/SERPINC1/CST3/KNG1/NGF/LMNA/FN1/CLEC3B/SERPINA7/NPM1/SERPINE2/FABP1/INHBA/VIM/GSTP1/CALM3/TXN/MMP9/HI…	102
GO:0051241	negative regulation of multicellular org...	61/361	1156/17823	2.60523	4.4e-12	9.57238e-10	8.79356e-10	RPS19/APP/YBX3/SERPINF2/EFEMP1/PRNP/MAP2/THBS1/APOC3/IL6/LTF/F2/AHSG/IGFBP5/SPP1/FGB/STMN2/APOE/ADM/VTN/B2M/APOA1/TIMP1/ANXA2/ARHGDIA/PIN1/GREM1/DKK1/PLG/CST3/KNG1/COL3A1/LMNA/APOH/FN1/RBP4/KRT1/COL5A2/SERPINE2/INHBA/COL4A2/VIM/GSTP1/LGALS1/SPARC/HLA-G/COL5A1/FBN1/SERPINF1/SARS/STC1/TMSB4X/HIST1H4A/HSPG2/RGN/ECM1/VASN/TNMD/SPINK5/RTN4/EMILIN1	61
GO:0072358	cardiovascular system development	45/361	694/17823	3.2013	5.1e-12	1.09473e-09	9.97603e-10	COL15A1/SERPINF2/THBS1/PKM/IL6/CDH2/CXCL8/CAV1/TGFBI/MTDH/APOE/ADM/MMP14/ANXA2/MMP2/CCL2/C3/HSPB6/GREM1/COL1A1/COL3A1/APOH/FN1/KRT1/COL1A2/COL4A2/SPARC/COL5A1/COL8A1/LOX/MYH9/SERPINF1/COL18A1/SARS/CDH13/NRXN1/HSPG2/LOXL1/LTBP1/ECM1/MYDGF/TNMD/TNFRSF12A/SPINK5/EMILIN1	45
GO:0044085	cellular component biogenesis	120/361	3265/17823	1.81456	5.3e-12	1.10811e-09	1.03047e-09	RPS19/SPTBN1/CDH4/FKBP1A/TMSB15B/CDH11/APP/GSN/HLA-A/SERPINF2/PXN/TNS1/F8/HBB/RPS14/CD59/STMN1/PRNP/RPS6/MAP2/THBS1/APOC3/GNB1/PKM/RAN/DYNC1LI2/YWHAZ/BMP1/CDH2/EIF4G1/GPC1/CLTA/TUBA4A/CAV1/FGB/STMN2/TBCA/MTDH/APOE/EIF4B/MMP3/VTN/MMP14/RPL6/DCTN2/APOA1/ELN/FBLN5/CTTN/ANXA2/PFN1/PIN1/SLC9A3R1/STX7/GREM1/STAM2/DKK1/EML2/COL1A1/KRT14/C9/FN1/MMP1/KRT1/NPM1/TUBB/COL1A2/KRT19/TPM1/HIST1H1E/CHGA/HSPA8/CO…	120
GO:0071363	cellular response to growth factor stimu...	44/361	668/17823	3.25199	5.3e-12	1.10811e-09	1.03047e-09	EEF1A1/HNRNPM/APP/PXN/THBS1/DYNC1LI2/CXCL8/GPC1/CAV1/PENK/STMN2/DKK3/VTN/APOA1/CCL2/PIN1/PDCD5/TGFB1I1/GREM1/DKK1/NGF/COL1A1/COL2A1/COL3A1/CLEC3B/COL1A2/COL4A2/GSTP1/SPARC/HNRNPA1/HNRNPH1/FBN1/FBN2/NRXN1/RPS27A/FSTL1/LTBP1/LTBP2/POSTN/ZYX/VASN/LTBP4/TNMD/EMILIN1	44
GO:0065007	biological regulation	304/361	12226/17823	1.22762	5.6e-12	1.15583e-09	1.07904e-09	RPS19/HNRNPA2B1/SPTBN1/EEF1A1/RPL17/CDH4/FKBP1A/COL15A1/HNRNPM/TRIO/TMSB15B/CDH11/RBP1/APP/GSN/GCKR/YBX3/HLA-A/SERPINF2/RBM8A/PSAP/EFEMP1/C4B/PXN/CSTB/ENSA/TNS1/ENO1/F8/HBB/RPS14/CD59/STMN1/PRNP/RPS6/IGFBP3/MAP2/THBS1/APOC3/GNB1/PEA15/PABPN1/PKM/IL6/RAN/GKAP1/ADAM10/YWHAZ/ITIH4/BMP1/HSPE1/RPL29/CDH2/EIF4G1/CXCL8/GPC1/PPIA/YBX1/SCG5/SPP2/CLTA/RARRES2/TF/LTF/TUBA4A/CAV1/FAM3C/IGFBP2/F2/AHSG/IGFBP5/…	304
GO:0070848	response to growth factor	45/361	697/17823	3.18752	5.9e-12	1.20233e-09	1.12674e-09	EEF1A1/HNRNPM/APP/PXN/THBS1/DYNC1LI2/CXCL8/GPC1/CAV1/PENK/STMN2/DKK3/VTN/APOA1/CCL2/PIN1/PDCD5/TGFB1I1/GREM1/DKK1/NGF/COL1A1/COL2A1/COL3A1/CLEC3B/COL1A2/COL4A2/GSTP1/SPARC/HNRNPA1/HNRNPH1/FBN1/FBN2/LUM/NRXN1/RPS27A/FSTL1/LTBP1/LTBP2/POSTN/ZYX/VASN/LTBP4/TNMD/EMILIN1	45
GO:0048646	anatomical structure formation involved ...	58/361	1079/17823	2.65387	7.7e-12	1.54953e-09	1.4321e-09	FKBP1A/COL12A1/COL15A1/THBS1/PKM/IL6/CXCL8/GPC1/CAV1/TGFBI/MTDH/CFL1/ADM/VTN/MMP14/ANXA2/MMP2/PFN1/CCL2/C3/HSPB6/GREM1/DKK1/COL1A1/COL2A1/APOH/FN1/RBP4/KRT1/COL5A2/INHBA/COL4A2/KRT19/SPARC/TPM1/COL11A1/COL6A1/MMP9/COL5A1/COL8A1/FBN2/MYH9/SERPINF1/COL18A1/SARS/CDH13/NRXN1/MTPN/ACTG1/HSPG2/COL7A1/NOLC1/ECM1/MYDGF/TNMD/TNFRSF12A/SPINK5/EMILIN1	58
GO:0006402	mRNA catabolic process	29/361	311/17823	4.60374	8.3e-12	1.64965e-09	1.53037e-09	RPS19/RPL17/HNRNPM/YBX3/RBM8A/RPS14/RPS6/YWHAZ/RPL29/EIF4G1/YBX1/RPS3A/RPL6/RPL4/CARHSP1/RPL13/NPM1/HNRNPC/VIM/HSPA8/RPL7/RPS10/RPL7A/RPS28/RPS27A/RPS21/RPL24/CIRBP/SERBP1	29
GO:0006950	response to stress	135/361	3898/17823	1.70988	9.3e-12	1.82586e-09	1.69045e-09	RPS19/HNRNPM/APP/GSN/YBX3/HLA-A/SERPINF2/PSAP/C4B/PXN/ENO1/F8/HBB/CD59/PRNP/THBS1/GNB1/PEA15/PKM/IL6/YWHAZ/ITIH4/HSPE1/EIF4G1/CXCL8/RARRES2/LTF/CAV1/F2/AHSG/SPP1/FGB/CXCL6/PENK/ATOX1/APOE/GAPDH/PPIE/CSF1/MMP3/ADM/VTN/B2M/MMP14/APOA1/FBLN5/TIMP1/ANXA2/MMP2/CCL2/CFD/C3/PDLIM1/TGFB1I1/GREM1/DKK1/F9/PLG/SERPINC1/CST3/KNG1/COL1A1/COL3A1/LMNA/C9/APOH/FN1/ALB/KRT1/MT1A/MT1E/NPM1/SERPINE2/FABP1/TUBB/COL1…	135
GO:0048514	blood vessel morphogenesis	40/361	576/17823	3.42855	1.1e-11	2.0834e-09	1.95241e-09	COL15A1/SERPINF2/THBS1/PKM/IL6/CDH2/CXCL8/CAV1/TGFBI/MTDH/APOE/ADM/MMP14/ANXA2/MMP2/CCL2/C3/HSPB6/GREM1/COL3A1/APOH/FN1/KRT1/COL4A2/SPARC/COL8A1/LOX/MYH9/SERPINF1/COL18A1/SARS/CDH13/NRXN1/HSPG2/ECM1/MYDGF/TNMD/TNFRSF12A/SPINK5/EMILIN1	40
GO:0048583	regulation of response to stimulus	143/361	4238/17823	1.6659	1.1e-11	2.0834e-09	1.95241e-09	RPS19/SPTBN1/FKBP1A/TRIO/APP/GSN/YBX3/HLA-A/SERPINF2/PSAP/EFEMP1/C4B/PXN/ENO1/CD59/STMN1/PRNP/IGFBP3/THBS1/APOC3/PEA15/IL6/GKAP1/ADAM10/YWHAZ/BMP1/CDH2/EIF4G1/CXCL8/GPC1/RARRES2/LTF/CAV1/FAM3C/IGFBP2/F2/AHSG/IGFBP5/SPP1/FGB/CXCL6/PENK/MTDH/APOE/DKK3/CSF1/MMP3/ADM/VTN/B2M/MMP14/OSBPL8/IGFBP6/APOA1/ERH/FBLN5/TIMP1/CTTN/ANXA2/ARPP19/ARHGDIA/CCL2/PIN1/CFD/C3/PDCD5/SLC9A3R1/TAX1BP3/STX7/TGFB1I1/GREM1/…	143
GO:0048518	positive regulation of biological proces...	183/361	5994/17823	1.50733	1.1e-11	2.0834e-09	1.95241e-09	RPS19/HNRNPA2B1/SPTBN1/CDH4/FKBP1A/TRIO/TMSB15B/APP/GSN/GCKR/YBX3/HLA-A/SERPINF2/PSAP/C4B/PXN/ENO1/HBB/CD59/STMN1/PRNP/RPS6/IGFBP3/MAP2/THBS1/PEA15/PKM/IL6/RAN/GKAP1/ADAM10/YWHAZ/BMP1/HSPE1/CDH2/EIF4G1/CXCL8/GPC1/PPIA/YBX1/RARRES2/TF/LTF/CAV1/IGFBP2/F2/AHSG/IGFBP5/SPP1/FGB/PENK/STMN2/MTDH/APOE/GAPDH/PPIE/CSF1/CFL1/MMP3/ADM/VTN/B2M/MMP14/OSBPL8/PPP1R12A/APOA1/ERH/TIMP1/CTTN/ANXA2/ARPP19/MMP2/PFN1/…	183
GO:0022607	cellular component assembly	113/361	3035/17823	1.8382	1.3e-11	2.43357e-09	2.28057e-09	RPS19/SPTBN1/CDH4/FKBP1A/TMSB15B/CDH11/APP/GSN/HLA-A/SERPINF2/PXN/TNS1/F8/HBB/RPS14/CD59/STMN1/PRNP/MAP2/THBS1/APOC3/GNB1/PKM/DYNC1LI2/YWHAZ/BMP1/CDH2/EIF4G1/GPC1/CLTA/TUBA4A/CAV1/FGB/STMN2/TBCA/MTDH/APOE/EIF4B/MMP3/VTN/MMP14/RPL6/DCTN2/APOA1/ELN/FBLN5/CTTN/ANXA2/PFN1/PIN1/SLC9A3R1/STX7/GREM1/STAM2/DKK1/EML2/COL1A1/KRT14/C9/FN1/MMP1/KRT1/NPM1/TUBB/COL1A2/KRT19/TPM1/HIST1H1E/HSPA8/COL6A1/COL6A2/F5…	113
GO:0048513	animal organ development	123/361	3453/17823	1.75866	2.1e-11	3.88597e-09	3.58397e-09	RPS19/FKBP1A/COL12A1/ACAN/RBP1/APP/YBX3/PSAP/EFEMP1/RPS14/STMN1/RPS6/THBS1/GNB1/PKM/IL6/RAN/BMP1/CDH2/CXCL8/GPC1/RARRES2/LTF/CAV1/AHSG/IGFBP5/SPP1/TGFBI/COL6A3/PUS7/CTSB/DKK3/CSF1/CFL1/ADM/VTN/B2M/MMP14/APOA1/ELN/COMP/TIMP1/ANXA2/MMP2/PFN1/CCL2/PIN1/SLC9A3R1/TGFB1I1/GREM1/DKK1/SERPINC1/COL1A1/COL2A1/COL3A1/KRT14/LMNA/RBP4/AFP/KRT1/CLEC3B/COL5A2/SERPINE2/COL1A2/INHBA/VIM/KRT19/GSTP1/LGALS1/SPARC/T…	123
GO:0007492	endoderm development	15/361	75/17823	9.87424	2.2e-11	4.02475e-09	3.74194e-09	COL12A1/VTN/MMP14/MMP2/DKK1/FN1/COL5A2/INHBA/COL4A2/COL11A1/COL6A1/MMP9/COL5A1/COL8A1/COL7A1	15
GO:1901700	response to oxygen-containing compound	73/361	1595/17823	2.25962	2.3e-11	4.16042e-09	3.89884e-09	APP/GSN/GCKR/PSAP/PXN/ENSA/HBB/PRNP/THBS1/GNB1/PABPN1/PKM/IL6/GKAP1/CXCL8/RARRES2/LTF/CAV1/IGFBP2/AHSG/IGFBP5/EEF1B2/SPP1/CXCL6/PENK/MTDH/APOE/CFL1/MMP3/ADM/OSBPL8/FBLN5/TIMP1/MMP2/CCL2/ATP6V1G1/DKK1/COL1A1/COL3A1/RBP4/COL5A2/FABP1/COL1A2/INHBA/VIM/GSTP1/CXCL1/LGALS1/SPARC/TPM1/CALM3/TXN/COL6A1/COL6A2/MMP9/MSN/PEBP1/FBN1/SERPINF1/COL18A1/STC1/ACTB/HBA1/COL16A1/LOXL1/POSTN/RGN/IGFBP7/SDF4/SPON2/PH…	73
GO:2000026	regulation of multicellular organismal d...	82/361	1932/17823	2.09546	4.6e-11	8.22838e-09	7.48567e-09	CDH4/RBP1/APP/YBX3/EFEMP1/MAP2/THBS1/PKM/IL6/ADAM10/YWHAZ/BMP1/CDH2/EIF4G1/CXCL8/GPC1/LTF/CAV1/F2/AHSG/SPP1/DBN1/STMN2/MTDH/APOE/PUS7/CSF1/CFL1/ADM/B2M/MMP14/PPP1R12A/APOA1/TIMP1/CTTN/ANXA2/PFN1/ARHGDIA/PIN1/C3/HSPB6/TGFB1I1/GREM1/DKK1/NGF/COL1A1/COL3A1/APOH/FN1/RBP4/KRT1/COL5A2/SERPINE2/INHBA/COL4A2/VIM/LGALS1/SPARC/HLA-G/COL5A1/FLNA/FBN1/FBN2/SERPINF1/SARS/NRXN1/MTPN/HIST1H4A/BASP1/HSPG2/RGN/EC…	82
GO:0000184	nuclear-transcribed mRNA catabolic proce...	18/361	122/17823	7.28427	4.8e-11	8.49178e-09	7.78405e-09	RPS19/RPL17/RBM8A/RPS14/RPS6/RPL29/EIF4G1/RPS3A/RPL6/RPL4/RPL13/RPL7/RPS10/RPL7A/RPS28/RPS27A/RPS21/RPL24	18
GO:0002444	myeloid leukocyte mediated immunity	38/361	553/17823	3.3926	4.9e-11	8.57447e-09	7.93247e-09	EEF1A1/GSN/HLA-A/PSAP/CSTB/HBB/CD59/PKM/IL6/ADAM10/PPIA/LTF/F2/AHSG/CXCL6/NPC2/CTSB/PPIE/B2M/PSMD3/ANXA2/CFD/C3/CST3/KRT1/TUBB/GSTP1/CXCL1/CHGA/HSPA8/MMP9/HSPA6/S100A11/TUBB4B/CKAP4/PDAP1/COTL1/SPON2	38
GO:0002446	neutrophil mediated immunity	36/361	502/17823	3.54056	5e-11	8.65538e-09	8.08037e-09	EEF1A1/GSN/HLA-A/PSAP/CSTB/HBB/CD59/PKM/IL6/ADAM10/PPIA/LTF/F2/AHSG/CXCL6/NPC2/CTSB/PPIE/B2M/PSMD3/ANXA2/CFD/C3/CST3/KRT1/TUBB/GSTP1/CXCL1/HSPA8/MMP9/HSPA6/S100A11/TUBB4B/CKAP4/PDAP1/COTL1	36
GO:0030154	cell differentiation	137/361	4075/17823	1.65984	5.4e-11	9.24836e-09	8.6669e-09	RPS19/SPTBN1/CDH4/COL12A1/COL15A1/TRIO/ACAN/CDH11/RBP1/APP/GSN/SERPINF2/PSAP/EFEMP1/RPS14/STMN1/RRBP1/RPS6/IGFBP3/MAP2/THBS1/IL6/RAN/ADAM10/YWHAZ/BMP1/HSPE1/CDH2/EIF4G1/GPC1/RARRES2/LTF/CAV1/F2/IGFBP5/RPS3A/SPP1/DBN1/TGFBI/FGB/PENK/STMN2/COL6A3/APOE/PUS7/CTSB/CSF1/CFL1/ADM/VTN/B2M/MMP14/OSBPL8/PPP1R12A/APOA1/CTTN/ANXA2/MMP2/ARHGDIA/CCL2/PIN1/SLC9A3R1/TGFB1I1/GREM1/EDF1/DKK1/NGF/COL1A1/COL2A1/COL3…	137
GO:0071560	cellular response to transforming growth...	24/361	232/17823	5.10736	6.4e-11	1.08456e-08	1.01089e-08	PXN/THBS1/CAV1/PENK/DKK3/APOA1/PIN1/PDCD5/TGFB1I1/COL1A1/COL3A1/CLEC3B/COL1A2/COL4A2/FBN1/FBN2/RPS27A/LTBP1/LTBP2/POSTN/ZYX/VASN/LTBP4/EMILIN1	24
GO:0040007	growth	53/361	985/17823	2.65652	6.8e-11	1.14035e-08	1.0673e-08	CDH4/COL12A1/APP/GSN/YBX3/PSAP/ENO1/IGFBP3/MAP2/THBS1/PKM/ADAM10/EIF4G1/IGFBP2/F2/IGFBP5/SPP1/COL6A3/APOE/CSF1/ADM/MMP14/IGFBP6/FBLN5/COMP/CTTN/ANXA2/PIN1/GREM1/NGF/FN1/RBP4/MT1A/MT1E/SERPINE2/INHBA/COL6A1/COL6A2/HIST1H1B/IGFBP4/PPIB/STC1/MTPN/BASP1/COL7A1/COL14A1/EIF4H/POSTN/IGFBP7/LTBP4/PDLIM5/TNFRSF12A/RTN4	53
GO:0048585	negative regulation of response to stimu...	71/361	1571/17823	2.23129	8.1e-11	1.34435e-08	1.24582e-08	RPS19/FKBP1A/YBX3/HLA-A/SERPINF2/PSAP/ENO1/CD59/STMN1/PRNP/IGFBP3/THBS1/PEA15/IL6/CDH2/CXCL8/GPC1/LTF/CAV1/IGFBP2/F2/AHSG/IGFBP5/SPP1/FGB/APOE/DKK3/ADM/VTN/MMP14/IGFBP6/APOA1/CTTN/ANXA2/CCL2/PIN1/SLC9A3R1/TAX1BP3/TGFB1I1/GREM1/STAM2/DKK1/PLG/KNG1/COL2A1/COL3A1/LMNA/APOH/KRT1/SERPINE2/GSTP1/CALM3/TXN/MMP9/HLA-G/IGFBP4/PEBP1/FBN1/FBN2/SERPINF1/NRXN1/TMSB4X/RPS27A/LTBP1/ECM1/VASN/CAVIN3/VPS35/SPINK5…	71
GO:0006614	SRP-dependent cotranslational protein ta...	16/361	96/17823	8.22853	8.8e-11	1.44562e-08	1.339e-08	RPS19/RPL17/RPS14/RPS6/RPL29/RPS3A/RPL6/RPL4/RPL13/RPL7/RPS10/RPL7A/RPS28/RPS27A/RPS21/RPL24	16
GO:0006401	RNA catabolic process	29/361	345/17823	4.15004	1e-10	1.62616e-08	1.49419e-08	RPS19/RPL17/HNRNPM/YBX3/RBM8A/RPS14/RPS6/YWHAZ/RPL29/EIF4G1/YBX1/RPS3A/RPL6/RPL4/CARHSP1/RPL13/NPM1/HNRNPC/VIM/HSPA8/RPL7/RPS10/RPL7A/RPS28/RPS27A/RPS21/RPL24/CIRBP/SERBP1	29
GO:0001525	angiogenesis	35/361	490/17823	3.52651	1.1e-10	1.73617e-08	1.61931e-08	COL15A1/THBS1/PKM/IL6/CXCL8/CAV1/TGFBI/MTDH/ADM/MMP14/ANXA2/MMP2/CCL2/C3/HSPB6/GREM1/APOH/FN1/KRT1/COL4A2/SPARC/COL8A1/MYH9/SERPINF1/COL18A1/SARS/CDH13/NRXN1/HSPG2/ECM1/MYDGF/TNMD/TNFRSF12A/SPINK5/EMILIN1	35
GO:0051129	negative regulation of cellular componen...	43/361	705/17823	3.01129	1.1e-10	1.73617e-08	1.61931e-08	SPTBN1/TMSB15B/APP/GSN/STMN1/PRNP/MAP2/THBS1/APOC3/CAV1/SPP1/STMN2/APOE/B2M/MMP14/APOA1/PFN1/ARHGDIA/DKK1/EML2/CST3/LMNA/NPM1/HNRNPC/VIM/LGALS1/HNRNPA1/HIST1H1E/HSPA8/HIST1H1B/HIST1H1C/HMGA1/MAP4/CAPZA1/NRXN1/MTPN/TMSB4X/TMSB10/POSTN/SUPT6H/VPS35/RTN4/EMILIN1	43
GO:0065003	protein-containing complex assembly	80/361	1896/17823	2.08317	1.1e-10	1.73617e-08	1.61931e-08	RPS19/SPTBN1/FKBP1A/TMSB15B/GSN/HLA-A/PXN/F8/HBB/RPS14/CD59/STMN1/PRNP/MAP2/APOC3/GNB1/PKM/DYNC1LI2/BMP1/EIF4G1/CLTA/CAV1/FGB/STMN2/TBCA/APOE/EIF4B/MMP3/VTN/RPL6/APOA1/ELN/CTTN/ANXA2/PFN1/PIN1/SLC9A3R1/GREM1/DKK1/EML2/COL1A1/C9/FN1/MMP1/KRT1/NPM1/COL1A2/HIST1H1E/HSPA8/COL6A1/COL6A2/F5/KRT10/HIST1H1B/HIST1H1C/HMGA1/MSN/RBMX/RPS10/CAPZA1/NRXN1/MTPN/TMSB4X/HIST1H4A/RPS28/RPS27A/TMSB10/HBA1/RPL24/COL…	80
GO:0071559	response to transforming growth factor b...	24/361	239/17823	4.95778	1.2e-10	1.85758e-08	1.74079e-08	PXN/THBS1/CAV1/PENK/DKK3/APOA1/PIN1/PDCD5/TGFB1I1/COL1A1/COL3A1/CLEC3B/COL1A2/COL4A2/FBN1/FBN2/RPS27A/LTBP1/LTBP2/POSTN/ZYX/VASN/LTBP4/EMILIN1	24
GO:0048869	cellular developmental process	140/361	4247/17823	1.62749	1.2e-10	1.85758e-08	1.74079e-08	RPS19/SPTBN1/CDH4/COL12A1/COL15A1/TRIO/ACAN/CDH11/RBP1/APP/GSN/SERPINF2/PSAP/EFEMP1/RPS14/STMN1/RRBP1/RPS6/IGFBP3/MAP2/THBS1/IL6/RAN/ADAM10/YWHAZ/BMP1/HSPE1/CDH2/EIF4G1/GPC1/RARRES2/LTF/CAV1/F2/IGFBP5/RPS3A/SPP1/DBN1/TGFBI/FGB/PENK/STMN2/COL6A3/APOE/PUS7/CTSB/CSF1/CFL1/ADM/VTN/B2M/MMP14/OSBPL8/PPP1R12A/APOA1/CTTN/ANXA2/MMP2/ARHGDIA/CCL2/PIN1/SLC9A3R1/TGFB1I1/GREM1/EDF1/DKK1/NGF/COL1A1/COL2A1/COL3…	140
GO:0022603	regulation of anatomical structure morph...	53/361	1003/17823	2.60885	1.3e-10	1.99321e-08	1.86789e-08	CDH4/MAP2/THBS1/PKM/IL6/ADAM10/CDH2/CXCL8/F2/SPP1/FGB/MTDH/APOE/CSF1/CFL1/ADM/APOA1/CTTN/PFN1/ARHGDIA/CCL2/C3/HSPB6/SLC9A3R1/GREM1/DKK1/CST3/NGF/APOH/FN1/KRT1/COL5A2/COL4A2/SPARC/TPM1/COL5A1/FLNA/MSN/MYH9/SERPINF1/SARS/BASP1/HSPG2/POSTN/ECM1/MYDGF/PDLIM5/VPS35/TNMD/TNFRSF12A/SPINK5/RTN4/EMILIN1	53
GO:0060351	cartilage development involved in endoch...	12/361	48/17823	12.3428	1.4e-10	2.12628e-08	1.9926e-08	COL12A1/THBS1/COL6A3/COMP/ANXA2/COL1A1/COL2A1/COL6A1/COL6A2/STC1/COL7A1/COL14A1	12
GO:0006928	movement of cell or subcellular componen...	84/361	2056/17823	2.01711	1.7e-10	2.55779e-08	2.37918e-08	RPS19/SPTBN1/CDH4/TMSB15B/APP/PXN/TNS1/STMN1/IGFBP3/MAP2/THBS1/IL6/DYNC1LI2/ADAM10/KTN1/CDH2/CXCL8/GPC1/PPIA/RARRES2/CAV1/IGFBP5/CXCL6/APOE/CSF1/CFL1/VTN/MMP14/OSBPL8/APOA1/TIMP1/CTTN/PFN1/ARHGDIA/CCL2/PIN1/SLC9A3R1/GREM1/COL1A1/COL3A1/LMNA/APOH/FN1/MMP1/TPM3/SERPINE2/COL1A2/VIM/GSTP1/CXCL1/SPARC/TPM1/CHGA/HSPA8/MMP9/COL5A1/FLNA/MSN/MAP4/MYH9/KRT2/SERPINF1/COL18A1/STC1/CDH13/NRXN1/MYL6/ACTB/TMSB4…	84
GO:0042119	neutrophil activation	35/361	500/17823	3.45598	1.8e-10	2.68317e-08	2.50519e-08	EEF1A1/GSN/HLA-A/PSAP/CSTB/HBB/CD59/PKM/ADAM10/CXCL8/PPIA/LTF/AHSG/CXCL6/NPC2/CTSB/PPIE/B2M/PSMD3/ANXA2/CFD/C3/CST3/KRT1/TUBB/GSTP1/CXCL1/HSPA8/MMP9/HSPA6/S100A11/TUBB4B/CKAP4/PDAP1/COTL1	35
GO:0006613	cotranslational protein targeting to mem...	16/361	101/17823	7.82118	1.9e-10	2.80625e-08	2.62981e-08	RPS19/RPL17/RPS14/RPS6/RPL29/RPS3A/RPL6/RPL4/RPL13/RPL7/RPS10/RPL7A/RPS28/RPS27A/RPS21/RPL24	16
GO:0036230	granulocyte activation	35/361	506/17823	3.415	2.5e-10	3.6259e-08	3.38921e-08	EEF1A1/GSN/HLA-A/PSAP/CSTB/HBB/CD59/PKM/ADAM10/CXCL8/PPIA/LTF/AHSG/CXCL6/NPC2/CTSB/PPIE/B2M/PSMD3/ANXA2/CFD/C3/CST3/KRT1/TUBB/GSTP1/CXCL1/HSPA8/MMP9/HSPA6/S100A11/TUBB4B/CKAP4/PDAP1/COTL1	35
GO:0006518	peptide metabolic process	46/361	810/17823	2.8038	2.5e-10	3.6259e-08	3.38921e-08	RPS19/EEF1A1/RPL17/APP/YBX3/RBM8A/RPS14/RRBP1/PRNP/RPS6/THBS1/IL6/ADAM10/RPL29/EIF4G1/SCG5/IGFBP5/EEF1B2/RPS3A/APOE/PUS7/GAPDH/EIF4B/RPL6/RPL4/RPL13/EIF1/NGF/NPM1/VIM/GSTP1/HSPA8/RPL7/RPS10/SARS/MTPN/RPL7A/RPS28/RPS27A/RPS21/RPL24/CIRBP/NOLC1/EIF4H/SPON1/TMA7	46
GO:0050878	regulation of body fluid levels	34/361	486/17823	3.45395	3.4e-10	4.8872e-08	4.47156e-08	SERPINF2/F8/HBB/CD59/STMN1/THBS1/GNB1/IL6/YWHAZ/CAV1/F2/FGB/APOE/ADM/VTN/ANXA2/F9/PLG/SERPINC1/KNG1/COL1A1/COL3A1/APOH/KRT1/SERPINE2/COL1A2/F5/CSRP1/FLNA/MYH9/CAPZA1/ACTB/ACTG1/TLN1	34
GO:0032879	regulation of localization	99/361	2650/17823	1.84443	3.7e-10	5.27135e-08	4.81811e-08	RPS19/SPTBN1/FKBP1A/TMSB15B/APP/GSN/C4B/ENSA/STMN1/PRNP/IGFBP3/MAP2/THBS1/APOC3/PEA15/IL6/GKAP1/ADAM10/YWHAZ/CDH2/CXCL8/PPIA/SCG5/RARRES2/TF/CAV1/F2/AHSG/IGFBP5/SPP1/FGB/APOE/GAPDH/CSF1/VTN/B2M/MMP14/OSBPL8/PPP1R12A/APOA1/TIMP1/ANXA2/ARPP19/PFN1/ARHGDIA/CCL2/PIN1/C3/PDCD5/SLC9A3R1/TAX1BP3/STX7/GREM1/DKK1/COL1A1/COL3A1/LMNA/APOH/FN1/RBP4/SERPINE2/INHBA/GSTP1/SPARC/TPM1/CALM3/TXN/CHGA/HSPA8/MMP9/FL…	99
GO:0030195	negative regulation of blood coagulation	12/361	52/17823	11.3934	4e-10	5.50393e-08	5.15789e-08	SERPINF2/THBS1/F2/FGB/APOE/VTN/ANXA2/PLG/KNG1/APOH/KRT1/SERPINE2	12
GO:1900047	negative regulation of hemostasis	12/361	52/17823	11.3934	4e-10	5.50393e-08	5.15789e-08	SERPINF2/THBS1/F2/FGB/APOE/VTN/ANXA2/PLG/KNG1/APOH/KRT1/SERPINE2	12
GO:0030193	regulation of blood coagulation	14/361	77/17823	8.97658	4e-10	5.50393e-08	5.15789e-08	SERPINF2/THBS1/CAV1/F2/FGB/APOE/VTN/ANXA2/PLG/SERPINC1/KNG1/APOH/KRT1/SERPINE2	14
GO:1900046	regulation of hemostasis	14/361	77/17823	8.97658	4e-10	5.50393e-08	5.15789e-08	SERPINF2/THBS1/CAV1/F2/FGB/APOE/VTN/ANXA2/PLG/SERPINC1/KNG1/APOH/KRT1/SERPINE2	14
GO:0051270	regulation of cellular component movemen...	50/361	948/17823	2.60397	5e-10	6.82161e-08	6.3314e-08	RPS19/TMSB15B/APP/STMN1/IGFBP3/MAP2/THBS1/IL6/ADAM10/CXCL8/RARRES2/CAV1/IGFBP5/APOE/CSF1/VTN/MMP14/OSBPL8/TIMP1/PFN1/ARHGDIA/CCL2/PIN1/SLC9A3R1/GREM1/COL1A1/COL3A1/LMNA/APOH/FN1/SERPINE2/GSTP1/SPARC/TPM1/MMP9/FLNA/MSN/SERPINF1/COL18A1/STC1/CDH13/TMSB4X/TMSB10/NEXN/POSTN/RGN/ECM1/RTN4/PHPT1/EMILIN1	50
GO:0006413	translational initiation	21/361	196/17823	5.28977	5.4e-10	7.24455e-08	6.78907e-08	RPS19/RPL17/RPS14/RPS6/RPL29/EIF4G1/RPS3A/EIF4B/RPL6/RPL4/RPL13/EIF1/NPM1/RPL7/RPS10/RPL7A/RPS28/RPS27A/RPS21/RPL24/EIF4H	21
GO:0045047	protein targeting to ER	16/361	108/17823	7.31425	5.4e-10	7.24455e-08	6.78907e-08	RPS19/RPL17/RPS14/RPS6/RPL29/RPS3A/RPL6/RPL4/RPL13/RPL7/RPS10/RPL7A/RPS28/RPS27A/RPS21/RPL24	16
GO:2000145	regulation of cell motility	47/361	866/17823	2.6795	7e-10	9.31347e-08	8.6012e-08	TMSB15B/APP/IGFBP3/THBS1/IL6/ADAM10/CXCL8/RARRES2/CAV1/IGFBP5/APOE/CSF1/VTN/MMP14/OSBPL8/TIMP1/PFN1/ARHGDIA/CCL2/PIN1/SLC9A3R1/GREM1/COL1A1/COL3A1/LMNA/APOH/FN1/SERPINE2/GSTP1/SPARC/TPM1/MMP9/FLNA/MSN/SERPINF1/COL18A1/STC1/CDH13/TMSB4X/TMSB10/NEXN/POSTN/RGN/ECM1/RTN4/PHPT1/EMILIN1	47
GO:0009605	response to external stimulus	93/361	2454/17823	1.87104	7.4e-10	9.76497e-08	9.04147e-08	RPS19/SPTBN1/CDH4/RBP1/APP/GSN/HLA-A/SERPINF2/C4B/ENSA/ENO1/CD59/STMN1/THBS1/GNB1/PABPN1/PKM/IL6/ADAM10/EIF4G1/CXCL8/GPC1/RARRES2/LTF/CAV1/IGFBP2/F2/AHSG/SPP1/FGB/CXCL6/PENK/MTDH/NPC2/APOE/GAPDH/CSF1/CFL1/MMP3/ADM/VTN/B2M/MMP14/APOA1/ANXA2/ARHGDIA/CCL2/CFD/C3/LECT2/GREM1/PLG/SERPINC1/KNG1/COL1A1/COL3A1/C9/APOH/ALB/KRT1/HMGN2/SERPINE2/VIM/GSTP1/CXCL1/SPARC/HNRNPA1/CHGA/HSPA8/COL11A1/MMP9/HMGA1/SER…	93
GO:0050819	negative regulation of coagulation	12/361	55/17823	10.7719	8e-10	1.04709e-07	9.69265e-08	SERPINF2/THBS1/F2/FGB/APOE/VTN/ANXA2/PLG/KNG1/APOH/KRT1/SERPINE2	12
GO:0050818	regulation of coagulation	14/361	81/17823	8.53329	8.1e-10	1.05163e-07	9.80013e-08	SERPINF2/THBS1/CAV1/F2/FGB/APOE/VTN/ANXA2/PLG/SERPINC1/KNG1/APOH/KRT1/SERPINE2	14
GO:0002274	myeloid leukocyte activation	39/361	638/17823	3.01799	8.3e-10	1.06897e-07	1.00142e-07	EEF1A1/APP/GSN/HLA-A/PSAP/CSTB/HBB/CD59/THBS1/PKM/ADAM10/CXCL8/PPIA/LTF/AHSG/CXCL6/NPC2/CTSB/PPIE/CSF1/B2M/PSMD3/ANXA2/CFD/C3/CST3/KRT1/TUBB/GSTP1/CXCL1/CHGA/HSPA8/MMP9/HSPA6/S100A11/TUBB4B/CKAP4/PDAP1/COTL1	39
GO:0072599	establishment of protein localization to...	16/361	112/17823	7.05303	9.4e-10	1.20104e-07	1.11705e-07	RPS19/RPL17/RPS14/RPS6/RPL29/RPS3A/RPL6/RPL4/RPL13/RPL7/RPS10/RPL7A/RPS28/RPS27A/RPS21/RPL24	16
GO:0008283	cell proliferation	81/361	2019/17823	1.98072	9.6e-10	1.21693e-07	1.1377e-07	APP/HLA-A/SERPINF2/PRNP/RPS6/IGFBP3/THBS1/GNB1/IL6/ADAM10/CDH2/EIF4G1/CXCL8/LTF/CAV1/IGFBP2/F2/IGFBP5/DBN1/TGFBI/PENK/APOE/CSF1/ADM/VTN/MMP14/DCTN2/IGFBP6/APOA1/ELN/TIMP1/ANXA2/MMP2/CCL2/PDCD5/SLC9A3R1/TAX1BP3/TGFB1I1/GREM1/PLG/NGF/LMNA/APOH/FN1/RBP4/NPM1/SERPINE2/INHBA/GSTP1/CXCL1/SPARC/TPM1/TXN/MMP9/HMGA1/HLA-G/OGN/FLNA/IGFBP4/MSN/COL8A1/S100A11/KRT2/SERPINF1/COL18A1/STC1/CDH13/UBE2L3/SRPX/PDAP…	81
GO:0032963	collagen metabolic process	15/361	97/17823	7.63472	1e-09	1.25773e-07	1.17866e-07	COL15A1/SERPINF2/IL6/F2/CTSB/MMP3/MMP14/MMP2/CST3/COL1A1/MMP1/VIM/MMP9/COL5A1/EMILIN1	15
GO:0008285	negative regulation of cell proliferatio...	40/361	672/17823	2.93876	1.1e-09	1.37278e-07	1.28647e-07	APP/PRNP/IGFBP3/THBS1/IL6/CXCL8/CAV1/IGFBP5/APOE/ADM/IGFBP6/CCL2/PDCD5/SLC9A3R1/TAX1BP3/TGFB1I1/GREM1/PLG/NGF/LMNA/APOH/RBP4/NPM1/SERPINE2/INHBA/GSTP1/CXCL1/SPARC/TPM1/HMGA1/HLA-G/OGN/S100A11/SERPINF1/COL18A1/CDH13/SRPX/RGN/IGFBP7/TNMD	40
GO:0061448	connective tissue development	24/361	268/17823	4.4213	1.2e-09	1.48606e-07	1.39263e-07	COL12A1/ACAN/EFEMP1/THBS1/BMP1/TGFBI/COL6A3/CSF1/COMP/TIMP1/ANXA2/GREM1/COL1A1/COL2A1/COL11A1/COL6A1/COL6A2/COL11A2/COL5A1/LUM/STC1/COL7A1/COL14A1/TNMD	24
GO:0043312	neutrophil degranulation	33/361	488/17823	3.33863	1.5e-09	1.8434e-07	1.70152e-07	EEF1A1/GSN/HLA-A/PSAP/CSTB/HBB/CD59/PKM/ADAM10/PPIA/LTF/AHSG/NPC2/CTSB/PPIE/B2M/PSMD3/ANXA2/CFD/C3/CST3/KRT1/TUBB/GSTP1/CXCL1/HSPA8/MMP9/HSPA6/S100A11/TUBB4B/CKAP4/PDAP1/COTL1	33
GO:0051216	cartilage development	21/361	208/17823	4.98459	1.6e-09	1.95139e-07	1.80141e-07	COL12A1/ACAN/EFEMP1/THBS1/BMP1/TGFBI/COL6A3/COMP/TIMP1/ANXA2/GREM1/COL1A1/COL2A1/COL11A1/COL6A1/COL6A2/COL11A2/LUM/STC1/COL7A1/COL14A1	21
GO:0065009	regulation of molecular function	111/361	3198/17823	1.71363	1.7e-09	2.02728e-07	1.89982e-07	HNRNPA2B1/FKBP1A/APP/GSN/GCKR/SERPINF2/PSAP/EFEMP1/C4B/CSTB/ENSA/STMN1/PRNP/IGFBP3/MAP2/THBS1/APOC3/PEA15/PABPN1/IL6/RAN/ITIH4/BMP1/HSPE1/EIF4G1/CXCL8/SCG5/SPP2/TF/LTF/CAV1/FAM3C/F2/AHSG/SPP1/CXCL6/PENK/MTDH/COL6A3/APOE/ITIH3/GAPDH/CTSB/CSF1/ADM/VTN/B2M/OSBPL8/PPP1R12A/APOA1/TIMP1/PSMD3/ANXA2/ARPP19/PFN1/ARHGDIA/CCL2/PIN1/C3/PDCD5/SLC9A3R1/TAX1BP3/GREM1/EDF1/DKK1/SERPINC1/CST3/KNG1/NGF/APOH/FN1/S…	111
GO:0040011	locomotion	75/361	1826/17823	2.02784	1.7e-09	2.02728e-07	1.89982e-07	RPS19/SPTBN1/CDH4/TMSB15B/APP/PXN/TNS1/IGFBP3/THBS1/IL6/ADAM10/CDH2/CXCL8/GPC1/PPIA/RARRES2/CAV1/IGFBP5/CXCL6/APOE/CSF1/CFL1/VTN/MMP14/OSBPL8/APOA1/TIMP1/CTTN/PFN1/ARHGDIA/CCL2/PIN1/SLC9A3R1/LECT2/GREM1/COL1A1/COL3A1/LMNA/APOH/FN1/MMP1/SERPINE2/COL1A2/GSTP1/CXCL1/SPARC/TPM1/CHGA/MMP9/COL5A1/FLNA/MSN/MYH9/KRT2/SERPINF1/COL18A1/STC1/CDH13/NRXN1/ACTB/TMSB4X/TMSB10/RPL24/NEXN/POSTN/RGN/ECM1/BRK1/VPS3…	75
GO:0002283	neutrophil activation involved in immune...	33/361	491/17823	3.31823	1.7e-09	2.02728e-07	1.89982e-07	EEF1A1/GSN/HLA-A/PSAP/CSTB/HBB/CD59/PKM/ADAM10/PPIA/LTF/AHSG/NPC2/CTSB/PPIE/B2M/PSMD3/ANXA2/CFD/C3/CST3/KRT1/TUBB/GSTP1/CXCL1/HSPA8/MMP9/HSPA6/S100A11/TUBB4B/CKAP4/PDAP1/COTL1	33
GO:0003417	growth plate cartilage development	10/361	37/17823	13.3436	2.2e-09	2.58524e-07	2.39215e-07	COL12A1/THBS1/COL6A3/COMP/ANXA2/COL6A1/COL6A2/STC1/COL7A1/COL14A1	10
GO:0060350	endochondral bone morphogenesis	13/361	73/17823	8.79213	2.2e-09	2.58524e-07	2.39215e-07	COL12A1/THBS1/COL6A3/MMP14/COMP/ANXA2/COL1A1/COL2A1/COL6A1/COL6A2/STC1/COL7A1/COL14A1	13
GO:0070972	protein localization to endoplasmic reti...	17/361	136/17823	6.1714	2.3e-09	2.66386e-07	2.48743e-07	RPS19/RPL17/RPS14/RPS6/RPL29/RPS3A/RPL6/RPL4/RPL13/RPL7/RPS10/RPL7A/RPS28/RPS27A/RPS21/RPL24/RTN4	17
GO:0030168	platelet activation	18/361	154/17823	5.77066	2.3e-09	2.66386e-07	2.48743e-07	F8/HBB/GNB1/IL6/YWHAZ/F2/FGB/APOE/COL1A1/COL3A1/SERPINE2/COL1A2/CSRP1/FLNA/MYH9/ACTB/ACTG1/TLN1	18
GO:0060348	bone development	21/361	213/17823	4.86758	2.5e-09	2.85443e-07	2.67497e-07	COL12A1/THBS1/LTF/COL6A3/MMP14/COMP/ANXA2/GREM1/COL1A1/COL2A1/SPARC/COL6A1/COL6A2/PPIB/FBN1/STC1/COL7A1/COL14A1/RGN/XYLT1/SLC38A10	21
GO:0030334	regulation of cell migration	44/361	810/17823	2.68189	2.5e-09	2.85443e-07	2.67497e-07	TMSB15B/APP/IGFBP3/THBS1/IL6/ADAM10/CXCL8/RARRES2/CAV1/IGFBP5/APOE/CSF1/VTN/MMP14/OSBPL8/TIMP1/PFN1/ARHGDIA/CCL2/SLC9A3R1/GREM1/COL1A1/COL3A1/LMNA/APOH/FN1/SERPINE2/GSTP1/SPARC/TPM1/MMP9/FLNA/MSN/SERPINF1/COL18A1/STC1/CDH13/TMSB4X/TMSB10/NEXN/POSTN/ECM1/RTN4/EMILIN1	44
GO:0033036	macromolecule localization	107/361	3067/17823	1.72244	2.8e-09	3.17445e-07	2.94891e-07	RPS19/HNRNPA2B1/SPTBN1/RPL17/FKBP1A/TMSB15B/GSN/GCKR/RBM8A/PSAP/ENSA/RPS14/RRBP1/PRNP/RPS6/MAP2/THBS1/APOC3/PABPN1/IL6/RAN/ADAM10/YWHAZ/KTN1/RPL29/CDH2/PPIA/YBX1/SCG5/CLTA/TF/CAV1/F2/RPS3A/SPP1/DBN1/FGB/NPC2/APOE/GAPDH/MMP14/OSBPL8/RPL6/DCTN2/APOA1/FBLN5/CTTN/ANXA2/RPL4/RPL13/ARHGDIA/PIN1/C3/PDCD5/SLC9A3R1/TAX1BP3/STX7/ATP6V1G1/STAM2/COL1A1/LMNA/APOH/FN1/RBP4/NPM1/FABP1/INHBA/HNRNPA1/CALM3/TXN/CH…	107
GO:0010941	regulation of cell death	70/361	1669/17823	2.07069	2.9e-09	3.24216e-07	3.03832e-07	TRIO/GSN/YBX3/PSAP/ENO1/HBB/PRNP/RPS6/IGFBP3/THBS1/PEA15/IL6/ADAM10/YWHAZ/HSPE1/EIF4G1/LTF/CAV1/RPS3A/FGB/MTDH/APOE/GAPDH/CTSB/CFL1/MMP3/ADM/COMP/TIMP1/CTTN/ARHGDIA/CCL2/PIN1/HSPB6/PDCD5/SLC9A3R1/GREM1/DKK1/KNG1/NGF/COL2A1/LMNA/APOH/ALB/NPM1/FABP1/INHBA/GSTP1/LGALS1/TXN/CHGA/PIP/MMP9/CAST/FLNA/YWHAQ/SERPINF1/COL18A1/DAP/UFM1/HNRNPK/RPS27A/HBA1/SRPX/RGN/SERBP1/MYDGF/VPS35/TNFRSF12A/RTN4	70
GO:0006508	proteolysis	76/361	1884/17823	1.99162	2.9e-09	3.24216e-07	3.03832e-07	ACAN/APP/GSN/SERPINF2/C4B/CSTB/ENO1/CD59/PRNP/THBS1/ADAM10/ITIH4/BMP1/HSPE1/SCG5/SPP2/LTF/CAV1/F2/AHSG/FGB/COL6A3/APOE/ITIH3/GAPDH/CTSB/MMP3/TMPRSS13/VTN/MMP14/TIMP1/PSMD3/ANXA2/MMP2/CFD/C3/PDCD5/TGFB1I1/F9/PLG/SERPINC1/CST3/KNG1/NGF/C9/APOH/FN1/MMP1/CLEC3B/SERPINA7/SERPINE2/FABP1/PIP/MMP9/ITIH2/CAST/PEBP1/MYH9/SERPINF1/RBMX/DAP/ACTB/RPS27A/UBE2L3/DCD/COL7A1/RGN/NEDD8/ECM1/SPINK6/LTBP4/PCNP/SPON1…	76
GO:0040012	regulation of locomotion	48/361	942/17823	2.51573	3.6e-09	3.99699e-07	3.70173e-07	TMSB15B/APP/IGFBP3/THBS1/IL6/ADAM10/CXCL8/RARRES2/CAV1/IGFBP5/APOE/CSF1/VTN/MMP14/OSBPL8/TIMP1/PFN1/ARHGDIA/CCL2/PIN1/SLC9A3R1/GREM1/COL1A1/COL3A1/LMNA/APOH/FN1/SERPINE2/GSTP1/SPARC/TPM1/MMP9/FLNA/MSN/SERPINF1/COL18A1/STC1/CDH13/TMSB4X/TMSB10/NEXN/POSTN/RGN/ECM1/VPS35/RTN4/PHPT1/EMILIN1	48
GO:0006412	translation	38/361	645/17823	2.90869	3.8e-09	4.19015e-07	3.88678e-07	RPS19/EEF1A1/RPL17/APP/YBX3/RBM8A/RPS14/RRBP1/RPS6/THBS1/IL6/RPL29/EIF4G1/IGFBP5/EEF1B2/RPS3A/PUS7/GAPDH/EIF4B/RPL6/RPL4/RPL13/EIF1/NPM1/VIM/RPL7/RPS10/SARS/MTPN/RPL7A/RPS28/RPS27A/RPS21/RPL24/CIRBP/NOLC1/EIF4H/TMA7	38
GO:0035821	modification of morphology or physiology...	18/361	159/17823	5.58919	3.9e-09	4.27116e-07	3.97857e-07	RPS19/PABPN1/LTF/F2/CXCL6/APOE/GAPDH/CFL1/ANXA2/PLG/C9/ALB/HMGN2/CALM3/CHGA/HSPA8/PPIB/DCD	18
GO:0043299	leukocyte degranulation	34/361	535/17823	3.13761	4.1e-09	4.45986e-07	4.16072e-07	EEF1A1/GSN/HLA-A/PSAP/CSTB/HBB/CD59/PKM/ADAM10/PPIA/LTF/AHSG/NPC2/CTSB/PPIE/B2M/PSMD3/ANXA2/CFD/C3/CST3/KRT1/TUBB/GSTP1/CXCL1/CHGA/HSPA8/MMP9/HSPA6/S100A11/TUBB4B/CKAP4/PDAP1/COTL1	34
GO:0051093	negative regulation of developmental pro...	47/361	918/17823	2.52772	4.6e-09	4.93703e-07	4.60785e-07	TRIO/APP/YBX3/EFEMP1/MAP2/THBS1/IL6/LTF/CAV1/F2/AHSG/IGFBP5/SPP1/STMN2/APOE/B2M/TIMP1/ANXA2/ARHGDIA/TGFB1I1/GREM1/DKK1/CST3/COL3A1/APOH/RBP4/COL5A2/INHBA/COL4A2/VIM/LGALS1/SPARC/HLA-G/COL5A1/FBN1/SERPINF1/SARS/HIST1H4A/HSPG2/POSTN/RGN/ECM1/VASN/TNMD/SPINK5/RTN4/EMILIN1	47
GO:0007010	cytoskeleton organization	60/361	1341/17823	2.209	4.6e-09	4.93703e-07	4.60785e-07	SPTBN1/TMSB15B/GSN/SERPINF2/PXN/STMN1/MAP2/RAN/DYNC1LI2/TUBA4A/DBN1/STMN2/APOE/GAPDH/CFL1/DCTN2/PPP1R12A/APOA1/ELN/CTTN/PFN1/ARHGDIA/CCL2/PIN1/SLC9A3R1/EML2/KRT14/LMNA/NPM1/TPM3/TUBB/VIM/KRT19/CXCL1/TPM1/FLNA/MSN/MAP4/KRT9/MYH9/KRT2/PDLIM4/CAPZA1/MTPN/ACTB/TMSB4X/ACTG1/TMSB10/TPM4/TUBB4B/NEXN/ZYX/BRK1/CAVIN3/PDLIM7/PHPT1/PFDN2/SYNPO2/NSFL1C/TLN1	60
GO:0007178	transmembrane receptor protein serine/th...	26/361	333/17823	3.85481	4.7e-09	5.01095e-07	4.6959e-07	SPTBN1/FKBP1A/PXN/THBS1/CAV1/DKK3/APOA1/PIN1/TGFB1I1/GREM1/DKK1/COL3A1/AFP/COL1A2/INHBA/VIM/FBN1/FBN2/RPS27A/FSTL1/LTBP1/LTBP2/ZYX/VASN/LTBP4/EMILIN1	26
GO:0002275	myeloid cell activation involved in immu...	34/361	544/17823	3.0857	6.2e-09	6.5667e-07	6.03171e-07	EEF1A1/GSN/HLA-A/PSAP/CSTB/HBB/CD59/PKM/ADAM10/PPIA/LTF/AHSG/NPC2/CTSB/PPIE/B2M/PSMD3/ANXA2/CFD/C3/CST3/KRT1/TUBB/GSTP1/CXCL1/CHGA/HSPA8/MMP9/HSPA6/S100A11/TUBB4B/CKAP4/PDAP1/COTL1	34
GO:0031589	cell-substrate adhesion	26/361	338/17823	3.79778	6.4e-09	6.73422e-07	6.20453e-07	PXN/THBS1/FGB/CSF1/VTN/MMP14/APOA1/FBLN5/CTTN/GREM1/PLG/COL1A1/COL3A1/FN1/LGALS1/FLNA/COL5A3/COL8A1/CDH13/COL16A1/POSTN/ZYX/CCDC80/EMILIN2/TNFRSF12A/EMILIN1	26
GO:0009966	regulation of signal transduction	108/361	3158/17823	1.68844	7.1e-09	7.42227e-07	6.8e-07	SPTBN1/FKBP1A/TRIO/APP/GSN/YBX3/SERPINF2/PSAP/EFEMP1/PXN/ENO1/STMN1/PRNP/IGFBP3/THBS1/APOC3/PEA15/IL6/GKAP1/YWHAZ/BMP1/CDH2/CXCL8/GPC1/LTF/CAV1/FAM3C/IGFBP2/F2/AHSG/IGFBP5/SPP1/FGB/CXCL6/PENK/MTDH/APOE/DKK3/CSF1/ADM/VTN/MMP14/OSBPL8/IGFBP6/APOA1/ERH/TIMP1/CTTN/ARPP19/ARHGDIA/CCL2/PIN1/C3/PDCD5/SLC9A3R1/TAX1BP3/TGFB1I1/GREM1/SH3BGRL/STAM2/DKK1/NGF/COL1A1/COL2A1/COL3A1/LMNA/FN1/SERPINE2/INHBA/GSTP1…	108
GO:0048870	cell motility	67/361	1600/17823	2.06742	7.2e-09	7.43031e-07	6.88389e-07	RPS19/TMSB15B/APP/PXN/TNS1/IGFBP3/THBS1/IL6/ADAM10/CDH2/CXCL8/GPC1/PPIA/RARRES2/CAV1/IGFBP5/CXCL6/APOE/CSF1/CFL1/VTN/MMP14/OSBPL8/APOA1/TIMP1/CTTN/PFN1/ARHGDIA/CCL2/PIN1/SLC9A3R1/GREM1/COL1A1/COL3A1/LMNA/APOH/FN1/MMP1/SERPINE2/COL1A2/GSTP1/CXCL1/SPARC/TPM1/CHGA/MMP9/COL5A1/FLNA/MSN/MYH9/KRT2/SERPINF1/COL18A1/STC1/CDH13/ACTB/TMSB4X/TMSB10/NEXN/POSTN/RGN/ECM1/BRK1/TNFRSF12A/RTN4/PHPT1/EMILIN1	67
GO:0051674	localization of cell	67/361	1600/17823	2.06742	7.2e-09	7.43031e-07	6.88389e-07	RPS19/TMSB15B/APP/PXN/TNS1/IGFBP3/THBS1/IL6/ADAM10/CDH2/CXCL8/GPC1/PPIA/RARRES2/CAV1/IGFBP5/CXCL6/APOE/CSF1/CFL1/VTN/MMP14/OSBPL8/APOA1/TIMP1/CTTN/PFN1/ARHGDIA/CCL2/PIN1/SLC9A3R1/GREM1/COL1A1/COL3A1/LMNA/APOH/FN1/MMP1/SERPINE2/COL1A2/GSTP1/CXCL1/SPARC/TPM1/CHGA/MMP9/COL5A1/FLNA/MSN/MYH9/KRT2/SERPINF1/COL18A1/STC1/CDH13/ACTB/TMSB4X/TMSB10/NEXN/POSTN/RGN/ECM1/BRK1/TNFRSF12A/RTN4/PHPT1/EMILIN1	67
GO:0035295	tube development	49/361	999/17823	2.42161	8.3e-09	8.51094e-07	7.78801e-07	COL15A1/SERPINF2/THBS1/PKM/IL6/CDH2/CXCL8/RARRES2/CAV1/IGFBP5/TGFBI/MTDH/APOE/CSF1/CFL1/ADM/MMP14/ANXA2/MMP2/PFN1/CCL2/C3/HSPB6/GREM1/COL2A1/COL3A1/APOH/FN1/RBP4/KRT1/SERPINE2/COL4A2/SPARC/COL8A1/LOX/MYH9/SERPINF1/COL18A1/SARS/CDH13/NRXN1/BASP1/HSPG2/ECM1/MYDGF/TNMD/TNFRSF12A/SPINK5/EMILIN1	49
GO:0035239	tube morphogenesis	43/361	814/17823	2.60806	8.9e-09	9.06842e-07	8.26714e-07	COL15A1/SERPINF2/THBS1/PKM/IL6/CDH2/CXCL8/CAV1/TGFBI/MTDH/APOE/CSF1/CFL1/ADM/MMP14/ANXA2/MMP2/PFN1/CCL2/C3/HSPB6/GREM1/COL3A1/APOH/FN1/KRT1/COL4A2/SPARC/COL8A1/LOX/MYH9/SERPINF1/COL18A1/SARS/CDH13/NRXN1/HSPG2/ECM1/MYDGF/TNMD/TNFRSF12A/SPINK5/EMILIN1	43
GO:0016071	mRNA metabolic process	42/361	785/17823	2.64152	9.4e-09	9.51765e-07	8.65912e-07	RPS19/HNRNPA2B1/RPL17/HNRNPM/APP/YBX3/RBM8A/RPS14/RPS6/PABPN1/YWHAZ/RPL29/EIF4G1/YBX1/RPS3A/PUS7/PPIE/RPL6/RPL4/CARHSP1/RPL13/NPM1/HNRNPC/VIM/HNRNPA1/HSPA8/RPL7/FLNA/HNRNPH3/HNRNPH1/RNASE4/RBMX/RPS10/HNRNPK/RPL7A/RPS28/RPS27A/RPS21/RPL24/CIRBP/SUPT6H/SERBP1	42
GO:1902903	regulation of supramolecular fiber organ...	26/361	345/17823	3.72073	9.8e-09	9.86064e-07	8.96805e-07	SPTBN1/TMSB15B/APP/GSN/SERPINF2/PXN/STMN1/MAP2/STMN2/APOE/CFL1/APOA1/ELN/CTTN/PFN1/EML2/TPM1/HSPA8/FLNA/CAPZA1/MTPN/TMSB4X/TMSB10/BRK1/SYNPO2/EMILIN1	26
GO:1903035	negative regulation of response to wound...	13/361	82/17823	7.82714	9.9e-09	9.87669e-07	9.04465e-07	SERPINF2/THBS1/F2/SPP1/FGB/APOE/VTN/ANXA2/PLG/KNG1/APOH/KRT1/SERPINE2	13
GO:0001704	formation of primary germ layer	15/361	114/17823	6.49621	1e-08	9.87669e-07	9.12099e-07	COL12A1/VTN/MMP14/MMP2/DKK1/FN1/COL5A2/INHBA/COL4A2/COL11A1/COL6A1/MMP9/COL5A1/COL8A1/COL7A1	15
GO:0000904	cell morphogenesis involved in different...	40/361	727/17823	2.71643	1e-08	9.87669e-07	9.12099e-07	SPTBN1/CDH4/COL12A1/CDH11/APP/STMN1/MAP2/ADAM10/CDH2/GPC1/SPP1/FGB/COL6A3/APOE/CFL1/APOA1/CTTN/ARHGDIA/SLC9A3R1/DKK1/NGF/FN1/COL6A1/COL6A2/FLNA/MYH9/COL18A1/STC1/NRXN1/RPL24/COL7A1/COL14A1/NEXN/POSTN/PDLIM5/SPON2/TNMD/TNFRSF12A/RTN4/PDLIM7	40
GO:0043043	peptide biosynthetic process	38/361	670/17823	2.80016	1.1e-08	1.07327e-06	9.87086e-07	RPS19/EEF1A1/RPL17/APP/YBX3/RBM8A/RPS14/RRBP1/RPS6/THBS1/IL6/RPL29/EIF4G1/IGFBP5/EEF1B2/RPS3A/PUS7/GAPDH/EIF4B/RPL6/RPL4/RPL13/EIF1/NPM1/VIM/RPL7/RPS10/SARS/MTPN/RPL7A/RPS28/RPS27A/RPS21/RPL24/CIRBP/NOLC1/EIF4H/TMA7	38
GO:0034655	nucleobase-containing compound catabolic...	34/361	557/17823	3.01368	1.1e-08	1.07327e-06	9.87086e-07	RPS19/RPL17/HNRNPM/GCKR/YBX3/RBM8A/ENO1/RPS14/RPS6/PKM/YWHAZ/RPL29/EIF4G1/YBX1/RPS3A/GAPDH/RPL6/RPL4/CARHSP1/RPL13/NPM1/HNRNPC/VIM/HSPA8/RPL7/RPS10/RPL7A/RPS28/RPS27A/RPS21/RPL24/CIRBP/RGN/SERBP1	34
GO:0002263	cell activation involved in immune respo...	39/361	703/17823	2.73894	1.2e-08	1.16378e-06	1.05969e-06	EEF1A1/APP/GSN/HLA-A/PSAP/CSTB/HBB/CD59/RPS6/PKM/IL6/ADAM10/PPIA/LTF/AHSG/NPC2/CTSB/PPIE/B2M/PSMD3/ANXA2/CFD/C3/CST3/KRT1/TUBB/GSTP1/CXCL1/LGALS1/CHGA/HSPA8/MMP9/HSPA6/S100A11/TUBB4B/CKAP4/PDAP1/COTL1/SUPT6H	39
GO:0019730	antimicrobial humoral response	15/361	116/17823	6.38421	1.3e-08	1.21678e-06	1.13001e-06	RPS19/HLA-A/CXCL8/RARRES2/LTF/F2/FGB/CXCL6/GAPDH/HMGN2/CXCL1/CHGA/DCD/SPON2/SPINK5	15
GO:0016477	cell migration	62/361	1448/17823	2.11396	1.3e-08	1.21678e-06	1.13001e-06	RPS19/TMSB15B/APP/PXN/TNS1/IGFBP3/THBS1/IL6/ADAM10/CDH2/CXCL8/GPC1/PPIA/RARRES2/CAV1/IGFBP5/CXCL6/APOE/CSF1/CFL1/VTN/MMP14/OSBPL8/APOA1/TIMP1/CTTN/PFN1/ARHGDIA/CCL2/SLC9A3R1/GREM1/COL1A1/COL3A1/LMNA/APOH/FN1/MMP1/SERPINE2/COL1A2/GSTP1/CXCL1/SPARC/TPM1/CHGA/MMP9/COL5A1/FLNA/MSN/MYH9/KRT2/SERPINF1/COL18A1/STC1/CDH13/TMSB4X/TMSB10/NEXN/POSTN/ECM1/TNFRSF12A/RTN4/EMILIN1	62
GO:0051336	regulation of hydrolase activity	57/361	1277/17823	2.20373	1.3e-08	1.21678e-06	1.13001e-06	FKBP1A/APP/GSN/SERPINF2/C4B/CSTB/ENSA/IGFBP3/MAP2/THBS1/APOC3/ITIH4/HSPE1/SPP2/LTF/CAV1/AHSG/COL6A3/ITIH3/GAPDH/VTN/PPP1R12A/APOA1/TIMP1/ARPP19/PFN1/ARHGDIA/CCL2/PIN1/C3/PDCD5/TAX1BP3/SERPINC1/CST3/KNG1/NGF/APOH/FN1/SERPINA7/NPM1/SERPINE2/FABP1/TPM1/CALM3/MMP9/ITIH2/CAST/PEBP1/SERPINF1/DAP/TMSB4X/COL7A1/RGN/ECM1/SPINK6/SPINK5/SNX9	57
GO:0044419	interspecies interaction between organis...	43/361	825/17823	2.57329	1.3e-08	1.21678e-06	1.13001e-06	RPS19/GSN/HLA-A/PABPN1/RAN/EIF4G1/CXCL8/PPIA/LTF/CAV1/F2/CXCL6/APOE/GAPDH/CTSB/PPIE/CFL1/B2M/ANXA2/CCL2/PLG/C9/FN1/ALB/MMP1/HMGN2/NPM1/VIM/KRT19/LGALS1/HNRNPA1/CALM3/CHGA/HSPA8/HMGA1/PPIB/HNRNPK/RPS27A/DCD/EIF4H/ZYX/SUPT6H/TLN1	43
GO:0031324	negative regulation of cellular metaboli...	90/361	2480/17823	1.7917	1.3e-08	1.21678e-06	1.13001e-06	HNRNPA2B1/FKBP1A/APP/GCKR/YBX3/SERPINF2/C4B/CSTB/ENSA/ENO1/RPS14/CD59/PRNP/IGFBP3/THBS1/APOC3/IL6/ITIH4/EIF4G1/YBX1/SPP2/LTF/CAV1/FAM3C/F2/AHSG/IGFBP5/MTDH/COL6A3/APOE/ITIH3/PUS7/GAPDH/DKK3/MMP3/VTN/TIMP1/ANXA2/ARPP19/PIN1/C3/SLC9A3R1/GREM1/DKK1/SERPINC1/CST3/KNG1/NGF/SERPINA7/NPM1/SERPINE2/FABP1/HNRNPC/INHBA/GSTP1/HNRNPA1/CALM3/HIST1H1E/TXN/HSPA8/MMP9/HIST1H1B/HIST1H1C/HMGA1/ITIH2/CAST/FLNA/YWHA…	90
GO:0016049	cell growth	31/361	479/17823	3.19521	1.3e-08	1.21678e-06	1.13001e-06	CDH4/APP/ENO1/IGFBP3/MAP2/ADAM10/EIF4G1/IGFBP2/F2/IGFBP5/SPP1/APOE/MMP14/IGFBP6/FBLN5/CTTN/PIN1/GREM1/NGF/FN1/SERPINE2/INHBA/HIST1H1B/IGFBP4/MTPN/POSTN/IGFBP7/LTBP4/PDLIM5/TNFRSF12A/RTN4	31
GO:0008104	protein localization	96/361	2715/17823	1.74572	1.4e-08	1.28792e-06	1.19817e-06	RPS19/HNRNPA2B1/SPTBN1/RPL17/FKBP1A/TMSB15B/GSN/GCKR/RBM8A/ENSA/RPS14/RRBP1/PRNP/RPS6/MAP2/PABPN1/IL6/RAN/ADAM10/YWHAZ/KTN1/RPL29/CDH2/PPIA/YBX1/SCG5/CLTA/TF/CAV1/F2/RPS3A/DBN1/FGB/APOE/GAPDH/MMP14/OSBPL8/RPL6/DCTN2/APOA1/FBLN5/CTTN/ANXA2/RPL4/RPL13/ARHGDIA/PIN1/PDCD5/SLC9A3R1/TAX1BP3/STX7/ATP6V1G1/STAM2/COL1A1/LMNA/FN1/RBP4/NPM1/CALM3/TXN/CHGA/HSPA8/HIST1H1B/RPL7/FLNA/MSN/YWHAQ/FBN1/FBN2/MYH9/RP…	96
GO:0003416	endochondral bone growth	10/361	44/17823	11.2207	1.4e-08	1.28792e-06	1.19817e-06	COL12A1/THBS1/COL6A3/COMP/ANXA2/COL6A1/COL6A2/STC1/COL7A1/COL14A1	10
GO:0050790	regulation of catalytic activity	85/361	2291/17823	1.83176	1.4e-08	1.28792e-06	1.19817e-06	HNRNPA2B1/FKBP1A/APP/GSN/GCKR/SERPINF2/PSAP/C4B/CSTB/ENSA/PRNP/IGFBP3/MAP2/THBS1/APOC3/PEA15/PABPN1/ITIH4/HSPE1/SCG5/SPP2/TF/LTF/CAV1/F2/AHSG/COL6A3/APOE/ITIH3/GAPDH/CTSB/CSF1/VTN/OSBPL8/PPP1R12A/APOA1/TIMP1/PSMD3/ANXA2/ARPP19/PFN1/ARHGDIA/CCL2/PIN1/C3/PDCD5/SLC9A3R1/TAX1BP3/GREM1/DKK1/SERPINC1/CST3/KNG1/NGF/APOH/FN1/SERPINA7/NPM1/SERPINE2/FABP1/GSTP1/CXCL1/TPM1/CALM3/TXN/MMP9/ITIH2/CAST/PEBP1/SE…	85
GO:0031639	plasminogen activation	8/361	24/17823	16.4571	1.5e-08	1.34908e-06	1.26426e-06	SERPINF2/ENO1/THBS1/FGB/ANXA2/APOH/CLEC3B/SERPINE2	8
GO:0032272	negative regulation of protein polymeriz...	12/361	70/17823	8.46363	1.5e-08	1.34908e-06	1.26426e-06	SPTBN1/TMSB15B/GSN/STMN1/MAP2/STMN2/PFN1/EML2/CAPZA1/MTPN/TMSB4X/TMSB10	12
GO:0061045	negative regulation of wound healing	12/361	70/17823	8.46363	1.5e-08	1.34908e-06	1.26426e-06	SERPINF2/THBS1/F2/FGB/APOE/VTN/ANXA2/PLG/KNG1/APOH/KRT1/SERPINE2	12
GO:0034613	cellular protein localization	73/361	1846/17823	1.95238	1.5e-08	1.34908e-06	1.26426e-06	RPS19/HNRNPA2B1/SPTBN1/RPL17/TMSB15B/GSN/GCKR/RBM8A/RPS14/PRNP/RPS6/MAP2/PABPN1/RAN/ADAM10/YWHAZ/RPL29/CDH2/YBX1/SCG5/CLTA/CAV1/F2/RPS3A/DBN1/APOE/MMP14/OSBPL8/RPL6/DCTN2/FBLN5/CTTN/ANXA2/RPL4/RPL13/PIN1/PDCD5/SLC9A3R1/TAX1BP3/STX7/STAM2/COL1A1/LMNA/NPM1/CALM3/TXN/HSPA8/HIST1H1B/RPL7/FLNA/MSN/YWHAQ/RPS10/NRXN1/ACTB/TMSB4X/RPL7A/RPS28/RPS27A/RPS21/TMSB10/UBE2L3/RPL24/NUCB1/LTBP2/NOLC1/PKIG/SUPT6H/…	73
GO:0030029	actin filament-based process	40/361	739/17823	2.67232	1.6e-08	1.43102e-06	1.33876e-06	SPTBN1/TMSB15B/GSN/SERPINF2/PXN/STMN1/RAN/CAV1/DBN1/CFL1/APOA1/ELN/CTTN/PFN1/ARHGDIA/SLC9A3R1/TPM3/VIM/KRT19/CXCL1/TPM1/FLNA/MYH9/PDLIM4/STC1/CAPZA1/MTPN/MYL6/ACTB/TMSB4X/ACTG1/TMSB10/TPM4/ZYX/BRK1/CAVIN3/PDLIM7/PHPT1/SYNPO2/TLN1	40
GO:0048522	positive regulation of cellular process	156/361	5268/17823	1.46202	1.9e-08	1.67148e-06	1.55593e-06	RPS19/HNRNPA2B1/SPTBN1/CDH4/FKBP1A/TRIO/TMSB15B/APP/GSN/GCKR/YBX3/HLA-A/SERPINF2/PSAP/C4B/PXN/ENO1/HBB/STMN1/PRNP/RPS6/IGFBP3/MAP2/THBS1/PEA15/IL6/RAN/GKAP1/ADAM10/YWHAZ/HSPE1/CDH2/EIF4G1/CXCL8/GPC1/PPIA/YBX1/RARRES2/TF/LTF/CAV1/IGFBP2/F2/AHSG/IGFBP5/SPP1/FGB/STMN2/MTDH/APOE/GAPDH/CSF1/CFL1/MMP3/ADM/VTN/B2M/MMP14/OSBPL8/PPP1R12A/APOA1/ERH/TIMP1/CTTN/ANXA2/ARPP19/MMP2/PFN1/ARHGDIA/CCL2/PIN1/C3/PDL…	156
GO:0072657	protein localization to membrane	35/361	597/17823	2.89446	1.9e-08	1.67148e-06	1.55593e-06	RPS19/SPTBN1/RPL17/GSN/RPS14/PRNP/RPS6/ADAM10/YWHAZ/RPL29/CDH2/CAV1/RPS3A/APOE/MMP14/RPL6/ANXA2/RPL4/RPL13/PDCD5/SLC9A3R1/STX7/CALM3/RPL7/FLNA/YWHAQ/RPS10/NRXN1/ACTB/RPL7A/RPS28/RPS27A/RPS21/RPL24/VPS35	35
GO:0070727	cellular macromolecule localization	73/361	1858/17823	1.93977	1.9e-08	1.67148e-06	1.55593e-06	RPS19/HNRNPA2B1/SPTBN1/RPL17/TMSB15B/GSN/GCKR/RBM8A/RPS14/PRNP/RPS6/MAP2/PABPN1/RAN/ADAM10/YWHAZ/RPL29/CDH2/YBX1/SCG5/CLTA/CAV1/F2/RPS3A/DBN1/APOE/MMP14/OSBPL8/RPL6/DCTN2/FBLN5/CTTN/ANXA2/RPL4/RPL13/PIN1/PDCD5/SLC9A3R1/TAX1BP3/STX7/STAM2/COL1A1/LMNA/NPM1/CALM3/TXN/HSPA8/HIST1H1B/RPL7/FLNA/MSN/YWHAQ/RPS10/NRXN1/ACTB/TMSB4X/RPL7A/RPS28/RPS27A/RPS21/TMSB10/UBE2L3/RPL24/NUCB1/LTBP2/NOLC1/PKIG/SUPT6H/…	73
GO:0007369	gastrulation	18/361	176/17823	5.04933	2e-08	1.74043e-06	1.62627e-06	COL12A1/RPS6/UGDH/VTN/MMP14/APOA1/MMP2/DKK1/FN1/COL5A2/INHBA/COL4A2/COL11A1/COL6A1/MMP9/COL5A1/COL8A1/COL7A1	18
GO:1901361	organic cyclic compound catabolic proces...	37/361	656/17823	2.78466	2e-08	1.74043e-06	1.62627e-06	RPS19/RPL17/HNRNPM/GCKR/YBX3/RBM8A/ENO1/RPS14/RPS6/PKM/YWHAZ/RPL29/EIF4G1/YBX1/RPS3A/SPP1/APOE/GAPDH/RPL6/RPL4/CARHSP1/RPL13/NPM1/HNRNPC/VIM/HSPA8/RPL7/BLVRB/RPS10/RPL7A/RPS28/RPS27A/RPS21/RPL24/CIRBP/RGN/SERBP1	37
GO:0030155	regulation of cell adhesion	37/361	658/17823	2.77619	2.1e-08	1.81763e-06	1.69564e-06	GSN/HLA-A/SERPINF2/PRNP/THBS1/IL6/ADAM10/CXCL8/CAV1/IGFBP2/TGFBI/FGB/CSF1/VTN/MMP14/PPP1R12A/APOA1/ARHGDIA/CCL2/GREM1/PLG/KNG1/COL1A1/FN1/SERPINE2/LGALS1/TPM1/HLA-G/FLNA/COL8A1/CDH13/COL16A1/POSTN/CCDC80/EMILIN2/SPINK5/EMILIN1	37
GO:0098868	bone growth	10/361	46/17823	10.7329	2.2e-08	1.894e-06	1.76404e-06	COL12A1/THBS1/COL6A3/COMP/ANXA2/COL6A1/COL6A2/STC1/COL7A1/COL14A1	10
GO:0070613	regulation of protein processing	18/361	178/17823	4.99259	2.3e-08	1.96956e-06	1.83149e-06	GSN/SERPINF2/C4B/ENO1/CD59/PRNP/THBS1/F2/VTN/MMP14/ANXA2/C3/C9/CLEC3B/SERPINE2/CAST/MYH9/SPON1	18
GO:0048705	skeletal system morphogenesis	21/361	242/17823	4.28428	2.4e-08	2.04432e-06	1.89802e-06	COL12A1/ACAN/THBS1/BMP1/LTF/COL6A3/MMP14/COMP/ANXA2/MMP2/GREM1/COL1A1/COL2A1/COL11A1/COL6A1/COL6A2/COL11A2/FBN2/STC1/COL7A1/COL14A1	21
GO:0001558	regulation of cell growth	28/361	412/17823	3.35532	2.5e-08	2.11829e-06	1.96364e-06	CDH4/ENO1/IGFBP3/MAP2/ADAM10/EIF4G1/IGFBP2/F2/IGFBP5/SPP1/APOE/MMP14/IGFBP6/FBLN5/CTTN/PIN1/GREM1/NGF/FN1/SERPINE2/INHBA/HIST1H1B/IGFBP4/MTPN/IGFBP7/LTBP4/TNFRSF12A/RTN4	28
GO:0051172	negative regulation of nitrogen compound...	85/361	2321/17823	1.80808	2.6e-08	2.19149e-06	2.02838e-06	HNRNPA2B1/FKBP1A/APP/YBX3/SERPINF2/C4B/CSTB/ENSA/ENO1/RPS14/CD59/PRNP/IGFBP3/THBS1/IL6/ITIH4/EIF4G1/YBX1/SPP2/LTF/CAV1/F2/AHSG/IGFBP5/MTDH/COL6A3/APOE/ITIH3/PUS7/GAPDH/DKK3/VTN/TIMP1/ANXA2/ARPP19/PIN1/C3/SLC9A3R1/GREM1/DKK1/SERPINC1/CST3/KNG1/NGF/SERPINA7/NPM1/SERPINE2/FABP1/HNRNPC/INHBA/GSTP1/HNRNPA1/CALM3/HIST1H1E/TXN/HSPA8/MMP9/HIST1H1B/HIST1H1C/HMGA1/ITIH2/CAST/FLNA/YWHAQ/PEBP1/S100A11/SERPIN…	85
GO:0051240	positive regulation of multicellular org...	68/361	1690/17823	1.98653	2.7e-08	2.24058e-06	2.09225e-06	RPS19/SPTBN1/CDH4/APP/YBX3/HLA-A/SERPINF2/ENO1/THBS1/PKM/IL6/BMP1/EIF4G1/CXCL8/GPC1/LTF/CAV1/F2/SPP1/FGB/PENK/STMN2/MTDH/APOE/GAPDH/CSF1/ADM/B2M/MMP14/CTTN/ANXA2/PFN1/ARHGDIA/PIN1/C3/HSPB6/TGFB1I1/GREM1/DKK1/PLG/NGF/COL1A1/APOH/FN1/SERPINE2/INHBA/LGALS1/SPARC/TPM1/CHGA/MMP9/HLA-G/FLNA/PPIB/FBN2/SERPINF1/LUM/NRXN1/MTPN/TMSB4X/BASP1/POSTN/ECM1/MYDGF/SPON2/TNFRSF12A/RTN4/PDLIM7	68
GO:0050794	regulation of cellular process	269/361	10858/17823	1.22314	2.7e-08	2.24058e-06	2.09225e-06	RPS19/HNRNPA2B1/SPTBN1/EEF1A1/CDH4/FKBP1A/COL15A1/HNRNPM/TRIO/TMSB15B/CDH11/RBP1/APP/GSN/GCKR/YBX3/HLA-A/SERPINF2/RBM8A/PSAP/EFEMP1/C4B/PXN/CSTB/ENSA/TNS1/ENO1/HBB/RPS14/CD59/STMN1/PRNP/RPS6/IGFBP3/MAP2/THBS1/APOC3/GNB1/PEA15/PABPN1/IL6/RAN/GKAP1/ADAM10/YWHAZ/ITIH4/BMP1/HSPE1/CDH2/EIF4G1/CXCL8/GPC1/PPIA/YBX1/SCG5/SPP2/RARRES2/TF/LTF/TUBA4A/CAV1/FAM3C/IGFBP2/F2/AHSG/IGFBP5/RPS3A/SPP1/DBN1/TGFBI/FG…	269
GO:0051604	protein maturation	27/361	388/17823	3.43562	2.7e-08	2.24058e-06	2.09225e-06	FKBP1A/GSN/SERPINF2/C4B/ENO1/CD59/PRNP/THBS1/ADAM10/SCG5/F2/FGB/ATOX1/VTN/MMP14/ANXA2/C3/F9/NGF/C9/APOH/CLEC3B/SERPINE2/CAST/MYH9/BOLA2/SPON1	27
GO:1903317	regulation of protein maturation	18/361	180/17823	4.93712	2.8e-08	2.29986e-06	2.15526e-06	GSN/SERPINF2/C4B/ENO1/CD59/PRNP/THBS1/F2/VTN/MMP14/ANXA2/C3/C9/CLEC3B/SERPINE2/CAST/MYH9/SPON1	18
GO:0046700	heterocycle catabolic process	35/361	607/17823	2.84677	2.8e-08	2.29986e-06	2.15526e-06	RPS19/RPL17/HNRNPM/GCKR/YBX3/RBM8A/ENO1/RPS14/RPS6/PKM/YWHAZ/RPL29/EIF4G1/YBX1/RPS3A/GAPDH/RPL6/RPL4/CARHSP1/RPL13/NPM1/HNRNPC/VIM/HSPA8/RPL7/BLVRB/RPS10/RPL7A/RPS28/RPS27A/RPS21/RPL24/CIRBP/RGN/SERBP1	35
GO:0044270	cellular nitrogen compound catabolic pro...	35/361	608/17823	2.84209	2.9e-08	2.3699e-06	2.2209e-06	RPS19/RPL17/HNRNPM/GCKR/YBX3/RBM8A/ENO1/RPS14/RPS6/PKM/YWHAZ/RPL29/EIF4G1/YBX1/RPS3A/GAPDH/RPL6/RPL4/CARHSP1/RPL13/NPM1/HNRNPC/VIM/HSPA8/RPL7/BLVRB/RPS10/RPL7A/RPS28/RPS27A/RPS21/RPL24/CIRBP/RGN/SERBP1	35
GO:0061041	regulation of wound healing	15/361	124/17823	5.97232	3.2e-08	2.60186e-06	2.42298e-06	SERPINF2/THBS1/CAV1/F2/FGB/APOE/VTN/ANXA2/PLG/SERPINC1/KNG1/APOH/KRT1/SERPINE2/TNFRSF12A	15
GO:0007179	transforming growth factor beta receptor...	18/361	182/17823	4.88287	3.3e-08	2.65634e-06	2.48933e-06	PXN/THBS1/CAV1/DKK3/APOA1/PIN1/TGFB1I1/COL3A1/COL1A2/FBN1/FBN2/RPS27A/LTBP1/LTBP2/ZYX/VASN/LTBP4/EMILIN1	18
GO:0002366	leukocyte activation involved in immune ...	38/361	699/17823	2.68398	3.3e-08	2.65634e-06	2.48933e-06	EEF1A1/GSN/HLA-A/PSAP/CSTB/HBB/CD59/RPS6/PKM/IL6/ADAM10/PPIA/LTF/AHSG/NPC2/CTSB/PPIE/B2M/PSMD3/ANXA2/CFD/C3/CST3/KRT1/TUBB/GSTP1/CXCL1/LGALS1/CHGA/HSPA8/MMP9/HSPA6/S100A11/TUBB4B/CKAP4/PDAP1/COTL1/SUPT6H	38
GO:0023051	regulation of signaling	115/361	3546/17823	1.60115	3.9e-08	3.10822e-06	2.89332e-06	SPTBN1/FKBP1A/TRIO/CDH11/APP/GSN/YBX3/SERPINF2/PSAP/EFEMP1/PXN/ENSA/ENO1/STMN1/PRNP/IGFBP3/THBS1/APOC3/PEA15/IL6/GKAP1/YWHAZ/BMP1/CDH2/CXCL8/GPC1/SCG5/LTF/CAV1/FAM3C/IGFBP2/F2/AHSG/IGFBP5/SPP1/DBN1/FGB/CXCL6/PENK/MTDH/APOE/DKK3/CSF1/ADM/VTN/MMP14/OSBPL8/IGFBP6/APOA1/ERH/TIMP1/CTTN/ANXA2/ARPP19/ARHGDIA/CCL2/PIN1/C3/PDCD5/SLC9A3R1/TAX1BP3/TGFB1I1/GREM1/SH3BGRL/STAM2/DKK1/NGF/COL1A1/COL2A1/COL3A1/LM…	115
GO:0010810	regulation of cell-substrate adhesion	19/361	205/17823	4.57587	3.9e-08	3.10822e-06	2.89332e-06	THBS1/FGB/CSF1/VTN/MMP14/APOA1/GREM1/PLG/COL1A1/FN1/LGALS1/FLNA/COL8A1/CDH13/COL16A1/POSTN/CCDC80/EMILIN2/EMILIN1	19
GO:0030036	actin cytoskeleton organization	36/361	646/17823	2.75134	4.2e-08	3.33083e-06	3.09036e-06	SPTBN1/TMSB15B/GSN/SERPINF2/PXN/STMN1/RAN/DBN1/CFL1/APOA1/ELN/CTTN/PFN1/ARHGDIA/SLC9A3R1/TPM3/KRT19/CXCL1/TPM1/FLNA/MYH9/PDLIM4/CAPZA1/MTPN/ACTB/TMSB4X/ACTG1/TMSB10/TPM4/ZYX/BRK1/CAVIN3/PDLIM7/PHPT1/SYNPO2/TLN1	36
GO:0016485	protein processing	24/361	321/17823	3.6913	4.3e-08	3.39342e-06	3.15532e-06	GSN/SERPINF2/C4B/ENO1/CD59/PRNP/THBS1/ADAM10/SCG5/F2/FGB/VTN/MMP14/ANXA2/C3/F9/NGF/C9/APOH/CLEC3B/SERPINE2/CAST/MYH9/SPON1	24
GO:0010646	regulation of cell communication	114/361	3512/17823	1.6026	4.4e-08	3.4554e-06	3.21993e-06	SPTBN1/FKBP1A/TRIO/CDH11/APP/GSN/YBX3/SERPINF2/PSAP/EFEMP1/PXN/ENSA/ENO1/STMN1/PRNP/IGFBP3/THBS1/APOC3/PEA15/IL6/GKAP1/YWHAZ/BMP1/CDH2/CXCL8/GPC1/SCG5/LTF/CAV1/FAM3C/IGFBP2/F2/AHSG/IGFBP5/SPP1/DBN1/FGB/CXCL6/PENK/MTDH/APOE/DKK3/CSF1/ADM/VTN/MMP14/OSBPL8/IGFBP6/APOA1/ERH/TIMP1/CTTN/ARPP19/ARHGDIA/CCL2/PIN1/C3/PDCD5/SLC9A3R1/TAX1BP3/TGFB1I1/GREM1/SH3BGRL/STAM2/DKK1/NGF/COL1A1/COL2A1/COL3A1/LMNA/FN1…	114
GO:0051702	interaction with symbiont	12/361	77/17823	7.69421	4.5e-08	3.51677e-06	3.28419e-06	LTF/F2/CXCL6/APOE/GAPDH/CFL1/ANXA2/PLG/FN1/CALM3/HSPA8/PPIB	12
GO:0008219	cell death	81/361	2199/17823	1.81858	4.7e-08	3.65533e-06	3.41167e-06	TRIO/APP/GSN/YBX3/PSAP/ENO1/HBB/PRNP/RPS6/IGFBP3/THBS1/GNB1/PEA15/PKM/IL6/ADAM10/YWHAZ/HSPE1/EIF4G1/LTF/CAV1/RPS3A/FGB/MTDH/APOE/GAPDH/CTSB/CFL1/MMP3/ADM/COMP/TIMP1/CTTN/ARHGDIA/CCL2/PIN1/HSPB6/PDCD5/SLC9A3R1/GREM1/DKK1/KNG1/NGF/COL2A1/KRT14/LMNA/APOH/ALB/KRT1/NPM1/FABP1/INHBA/KRT19/GSTP1/LGALS1/TXN/CHGA/PIP/KRT10/MMP9/CAST/FLNA/YWHAQ/KRT9/KRT2/SERPINF1/COL18A1/DAP/UFM1/HNRNPK/RPS27A/HBA1/SRPX/RG…	81
GO:0032101	regulation of response to external stimu...	42/361	833/17823	2.4893	5e-08	3.86995e-06	3.60033e-06	RPS19/APP/SERPINF2/C4B/CD59/THBS1/IL6/ADAM10/CXCL8/RARRES2/LTF/CAV1/F2/AHSG/SPP1/FGB/CXCL6/APOE/CSF1/MMP3/VTN/APOA1/ANXA2/CCL2/C3/GREM1/PLG/SERPINC1/KNG1/C9/APOH/KRT1/SERPINE2/GSTP1/MMP9/SERPINF1/CDH13/NRXN1/TMSB4X/ZYX/VPS35/SPINK5	42
GO:0019439	aromatic compound catabolic process	35/361	622/17823	2.77812	5.2e-08	4.00549e-06	3.72444e-06	RPS19/RPL17/HNRNPM/GCKR/YBX3/RBM8A/ENO1/RPS14/RPS6/PKM/YWHAZ/RPL29/EIF4G1/YBX1/RPS3A/GAPDH/RPL6/RPL4/CARHSP1/RPL13/NPM1/HNRNPC/VIM/HSPA8/RPL7/BLVRB/RPS10/RPL7A/RPS28/RPS27A/RPS21/RPL24/CIRBP/RGN/SERBP1	35
GO:0003422	growth plate cartilage morphogenesis	7/361	19/17823	18.1894	5.4e-08	4.12012e-06	3.84723e-06	COL12A1/COL6A3/COL6A1/COL6A2/STC1/COL7A1/COL14A1	7
GO:0051817	modification of morphology or physiology...	14/361	111/17823	6.227	5.4e-08	4.12012e-06	3.84723e-06	PABPN1/LTF/F2/CXCL6/APOE/GAPDH/CFL1/ANXA2/PLG/C9/ALB/CALM3/HSPA8/PPIB	14
GO:1903034	regulation of response to wounding	16/361	148/17823	5.33743	5.6e-08	4.25257e-06	3.96873e-06	SERPINF2/THBS1/CAV1/F2/SPP1/FGB/APOE/VTN/ANXA2/PLG/SERPINC1/KNG1/APOH/KRT1/SERPINE2/TNFRSF12A	16
GO:0042730	fibrinolysis	8/361	28/17823	14.1061	5.7e-08	4.30818e-06	4.029e-06	SERPINF2/THBS1/F2/FGB/ANXA2/PLG/APOH/KRT1	8
GO:0044260	cellular macromolecule metabolic process	218/361	8284/17823	1.29924	5.8e-08	4.36328e-06	4.08895e-06	RPS19/HNRNPA2B1/SPTBN1/EEF1A1/RPL17/FKBP1A/HNRNPM/TRIO/TMSB15B/ACAN/APP/GSN/YBX3/HLA-A/SERPINF2/RBM8A/PSAP/EFEMP1/C4B/CSTB/ENSA/ENO1/RPS14/CD59/RRBP1/PRNP/RPS6/IGFBP3/THBS1/PEA15/PABPN1/IL6/RAN/ADAM10/YWHAZ/KTN1/ITIH4/HSPE1/RPL29/CDH2/EIF4G1/CXCL8/GPC1/PPIA/YBX1/SPP2/CLTA/RARRES2/TF/LTF/CAV1/IGFBP2/F2/AHSG/IGFBP5/EEF1B2/RPS3A/SPP1/TGFBI/FGB/PENK/MTDH/COL6A3/APOE/ITIH3/PUS7/GAPDH/EIF4B/CTSB/PPIE/D…	218
GO:1901701	cellular response to oxygen-containing c...	50/361	1102/17823	2.24007	6.9e-08	5.16666e-06	4.81145e-06	APP/PSAP/PXN/PRNP/THBS1/GNB1/PABPN1/PKM/IL6/GKAP1/CXCL8/RARRES2/LTF/CAV1/AHSG/IGFBP5/SPP1/CXCL6/PENK/MTDH/MMP3/OSBPL8/FBLN5/MMP2/CCL2/ATP6V1G1/COL1A1/COL3A1/COL5A2/FABP1/COL1A2/INHBA/VIM/GSTP1/CXCL1/LGALS1/TPM1/TXN/COL6A1/MMP9/MSN/FBN1/SERPINF1/STC1/ACTB/COL16A1/RGN/SPON2/PHPT1/SYBU	50
GO:0045765	regulation of angiogenesis	22/361	281/17823	3.86536	7.1e-08	5.2918e-06	4.94112e-06	THBS1/PKM/IL6/CXCL8/MTDH/ADM/C3/HSPB6/GREM1/APOH/KRT1/COL4A2/SPARC/SERPINF1/SARS/HSPG2/ECM1/MYDGF/TNMD/TNFRSF12A/SPINK5/EMILIN1	22
GO:0048584	positive regulation of response to stimu...	85/361	2376/17823	1.76623	7.4e-08	5.48998e-06	5.13468e-06	RPS19/FKBP1A/APP/GSN/HLA-A/SERPINF2/PSAP/C4B/CD59/PRNP/IGFBP3/THBS1/PEA15/IL6/GKAP1/ADAM10/YWHAZ/CDH2/CXCL8/RARRES2/LTF/CAV1/F2/IGFBP5/FGB/PENK/MTDH/CSF1/MMP3/VTN/B2M/OSBPL8/APOA1/ERH/ARPP19/CCL2/PIN1/CFD/C3/PDCD5/SLC9A3R1/STX7/TGFB1I1/GREM1/SH3BGRL/DKK1/PLG/NGF/COL1A1/COL3A1/C9/APOH/KRT1/INHBA/LGALS1/CALM3/TXN/CHGA/MMP9/HMGA1/HLA-G/FLNA/IGFBP4/YWHAQ/PEBP1/CDH13/NRXN1/ACTB/TMSB4X/RPS27A/ACTG1/SRP…	85
GO:0060349	bone morphogenesis	14/361	115/17823	6.01041	8.5e-08	6.27713e-06	5.83468e-06	COL12A1/THBS1/LTF/COL6A3/MMP14/COMP/ANXA2/COL1A1/COL2A1/COL6A1/COL6A2/STC1/COL7A1/COL14A1	14
GO:0010608	posttranscriptional regulation of gene e...	30/361	493/17823	3.00433	9.1e-08	6.68954e-06	6.21022e-06	HNRNPA2B1/HNRNPM/APP/YBX3/RBM8A/RPS14/THBS1/IL6/RAN/YWHAZ/EIF4G1/YBX1/CAV1/IGFBP5/PUS7/GAPDH/EIF4B/CARHSP1/EIF1/NPM1/HNRNPC/VIM/HSPA8/MTPN/HIST1H4A/RPS27A/CIRBP/NOLC1/EIF4H/SERBP1	30
GO:0031638	zymogen activation	10/361	53/17823	9.31532	9.2e-08	6.73231e-06	6.27238e-06	SERPINF2/ENO1/THBS1/FGB/MMP14/ANXA2/F9/APOH/CLEC3B/SERPINE2	10
GO:0032102	negative regulation of response to exter...	23/361	311/17823	3.65125	1e-07	7.21928e-06	6.76539e-06	RPS19/SERPINF2/THBS1/LTF/F2/SPP1/FGB/APOE/VTN/APOA1/ANXA2/CCL2/GREM1/PLG/KNG1/APOH/KRT1/SERPINE2/GSTP1/SERPINF1/NRXN1/VPS35/SPINK5	23
GO:0051130	positive regulation of cellular componen...	53/361	1217/17823	2.1501	1e-07	7.21928e-06	6.76539e-06	HNRNPA2B1/CDH4/APP/GSN/SERPINF2/C4B/PXN/YWHAZ/EIF4G1/TF/CAV1/AHSG/FGB/STMN2/APOE/CFL1/MMP3/VTN/B2M/APOA1/CTTN/ANXA2/PFN1/ARHGDIA/CCL2/C3/PDCD5/GREM1/NGF/LMNA/FN1/MMP1/TPM1/HNRNPA1/MMP9/HIST1H1B/FLNA/MSN/YWHAQ/PEBP1/SERPINF1/NRXN1/HNRNPK/UBE2L3/COL16A1/BRK1/VPS35/TNFRSF12A/PFDN2/SYNPO2/NSFL1C/SNX9/EMILIN1	53
GO:0051050	positive regulation of transport	45/361	951/17823	2.33618	1e-07	7.21928e-06	6.76539e-06	SPTBN1/C4B/PRNP/MAP2/IL6/GKAP1/YWHAZ/CDH2/PPIA/RARRES2/TF/CAV1/F2/AHSG/SPP1/FGB/APOE/GAPDH/VTN/B2M/OSBPL8/ANXA2/ARPP19/CCL2/C3/PDCD5/SLC9A3R1/GREM1/RBP4/INHBA/CALM3/FLNA/MSN/YWHAQ/GLRX/STC1/ACTB/HNRNPK/TMSB4X/UBE2L3/POSTN/RGN/VPS35/PHPT1/SYBU	45
GO:0060548	negative regulation of cell death	47/361	1018/17823	2.27942	1.1e-07	7.90576e-06	7.39221e-06	YBX3/PSAP/ENO1/PRNP/RPS6/THBS1/PEA15/IL6/YWHAZ/EIF4G1/LTF/CAV1/RPS3A/FGB/MTDH/APOE/CFL1/COMP/TIMP1/CTTN/ARHGDIA/CCL2/PIN1/HSPB6/GREM1/DKK1/NGF/COL2A1/LMNA/APOH/ALB/NPM1/FABP1/GSTP1/TXN/CHGA/PIP/MMP9/CAST/FLNA/SERPINF1/UFM1/HNRNPK/RPS27A/RGN/MYDGF/VPS35	47
GO:0090150	establishment of protein localization to...	23/361	314/17823	3.61636	1.2e-07	8.58613e-06	8.01071e-06	RPS19/SPTBN1/RPL17/RPS14/PRNP/RPS6/YWHAZ/RPL29/RPS3A/RPL6/RPL4/RPL13/PDCD5/CALM3/RPL7/YWHAQ/RPS10/RPL7A/RPS28/RPS27A/RPS21/RPL24/VPS35	23
GO:0002443	leukocyte mediated immunity	43/361	896/17823	2.36938	1.4e-07	9.88535e-06	9.22339e-06	EEF1A1/GSN/HLA-A/PSAP/C4B/CSTB/HBB/CD59/PKM/IL6/ADAM10/PPIA/LTF/F2/AHSG/CXCL6/NPC2/CTSB/PPIE/B2M/PSMD3/ANXA2/CFD/C3/STX7/CST3/C9/KRT1/TUBB/GSTP1/CXCL1/CHGA/HSPA8/MMP9/HSPA6/HLA-G/S100A11/TUBB4B/CKAP4/PDAP1/COTL1/SUPT6H/SPON2	43
GO:0051641	cellular localization	97/361	2886/17823	1.65939	1.4e-07	9.88535e-06	9.22339e-06	RPS19/HNRNPA2B1/SPTBN1/RPL17/FKBP1A/TMSB15B/APP/GSN/GCKR/RBM8A/F8/RPS14/CD59/PRNP/RPS6/MAP2/PABPN1/RAN/DYNC1LI2/ADAM10/YWHAZ/RPL29/CDH2/YBX1/SCG5/CLTA/TUBA4A/CAV1/F2/RPS3A/DBN1/NPC2/APOE/MMP14/OSBPL8/RPL6/DCTN2/PPP1R12A/FBLN5/CTTN/ANXA2/RPL4/RPL13/PIN1/PDCD5/SLC9A3R1/TAX1BP3/STX7/STAM2/F9/COL1A1/LMNA/ALB/NPM1/TUBB/HNRNPA1/CALM3/TXN/CHGA/HSPA8/F5/HIST1H1B/HMGA1/RPL7/FLNA/MSN/YWHAQ/MAP4/MYH9/RPS10/…	97
GO:0009887	animal organ morphogenesis	46/361	994/17823	2.28478	1.4e-07	9.88535e-06	9.22339e-06	FKBP1A/COL12A1/ACAN/EFEMP1/THBS1/BMP1/CDH2/LTF/CAV1/IGFBP5/COL6A3/CSF1/ADM/MMP14/ELN/COMP/ANXA2/MMP2/PFN1/CCL2/SLC9A3R1/GREM1/DKK1/COL1A1/COL2A1/COL3A1/RBP4/COL5A2/COL1A2/INHBA/TPM1/COL11A1/COL6A1/COL6A2/COL11A2/COL5A1/MSN/COL8A1/FBN1/FBN2/COL18A1/STC1/BASP1/COL7A1/COL14A1/RTN4	46
GO:0002062	chondrocyte differentiation	14/361	120/17823	5.75997	1.5e-07	1.05452e-05	9.81789e-06	COL12A1/ACAN/EFEMP1/TGFBI/COL6A3/ANXA2/GREM1/COL2A1/COL11A1/COL6A1/COL6A2/COL11A2/COL7A1/COL14A1	14
GO:0090066	regulation of anatomical structure size	30/361	506/17823	2.92715	1.6e-07	1.11993e-05	1.04047e-05	SPTBN1/CDH4/TMSB15B/GSN/SERPINF2/HBB/MAP2/CAV1/SPP1/FGB/APOE/CFL1/ADM/ELN/COMP/CTTN/PFN1/SLC9A3R1/KNG1/NGF/FN1/CHGA/MSN/CAPZA1/MTPN/TMSB4X/TMSB10/BRK1/TNFRSF12A/RTN4	30
GO:0001906	cell killing	16/361	160/17823	4.93712	1.7e-07	1.17461e-05	1.0984e-05	RPS19/HLA-A/LTF/F2/CXCL6/GAPDH/B2M/STX7/C9/ALB/HMGN2/TUBB/CHGA/HLA-G/TUBB4B/DCD	16
GO:0040008	regulation of growth	36/361	683/17823	2.60229	1.7e-07	1.17461e-05	1.0984e-05	CDH4/APP/YBX3/ENO1/IGFBP3/MAP2/ADAM10/EIF4G1/IGFBP2/F2/IGFBP5/SPP1/APOE/CSF1/MMP14/IGFBP6/FBLN5/CTTN/PIN1/GREM1/NGF/FN1/RBP4/MT1A/MT1E/SERPINE2/INHBA/HIST1H1B/IGFBP4/PPIB/MTPN/BASP1/IGFBP7/LTBP4/TNFRSF12A/RTN4	36
GO:0010755	regulation of plasminogen activation	6/361	14/17823	21.1591	1.7e-07	1.17461e-05	1.0984e-05	SERPINF2/ENO1/THBS1/ANXA2/CLEC3B/SERPINE2	6
GO:0000902	cell morphogenesis	46/361	1003/17823	2.26428	1.8e-07	1.23311e-05	1.15559e-05	SPTBN1/CDH4/COL12A1/CDH11/APP/STMN1/MAP2/ADAM10/CDH2/GPC1/F2/SPP1/FGB/COL6A3/APOE/CFL1/APOA1/CTTN/ARHGDIA/CCL2/SLC9A3R1/GREM1/DKK1/NGF/FN1/SPARC/TPM1/COL6A1/COL6A2/FLNA/MSN/MYH9/COL18A1/STC1/NRXN1/RPL24/COL7A1/COL14A1/NEXN/POSTN/PDLIM5/SPON2/TNMD/TNFRSF12A/RTN4/PDLIM7	46
GO:0044403	symbiont process	39/361	778/17823	2.47491	1.8e-07	1.23311e-05	1.15559e-05	GSN/HLA-A/PABPN1/RAN/EIF4G1/CXCL8/PPIA/LTF/CAV1/F2/CXCL6/APOE/GAPDH/CTSB/PPIE/CFL1/B2M/ANXA2/CCL2/PLG/C9/FN1/ALB/MMP1/NPM1/VIM/KRT19/LGALS1/HNRNPA1/CALM3/HSPA8/HMGA1/PPIB/HNRNPK/RPS27A/EIF4H/ZYX/SUPT6H/TLN1	39
GO:0034097	response to cytokine	49/361	1106/17823	2.18733	2e-07	1.35857e-05	1.26958e-05	HNRNPA2B1/GSN/YBX3/HLA-A/THBS1/IL6/ADAM10/YWHAZ/ITIH4/CXCL8/PPIA/CAV1/FGB/CXCL6/GAPDH/CSF1/CFL1/MMP3/B2M/APOA1/TIMP1/ANXA2/MMP2/CCL2/COL1A1/COL3A1/FN1/MMP1/COL1A2/VIM/GSTP1/CXCL1/SPARC/HSPA8/MMP9/HLA-G/MSN/RBMX/CAPZA1/TMSB4X/RPS27A/ACTG1/UBE2V1/POSTN/ZYX/ECM1/TXNDC17/BOLA2/TNFRSF12A	49
GO:0051099	positive regulation of binding	17/361	183/17823	4.58639	2e-07	1.35857e-05	1.26958e-05	FKBP1A/APP/STMN1/RAN/EIF4G1/CAV1/APOE/VTN/B2M/ANXA2/PIN1/EDF1/NGF/CALM3/TXN/MMP9/SPON1	17
GO:0043170	macromolecule metabolic process	240/361	9506/17823	1.24648	2.1e-07	1.41456e-05	1.32562e-05	RPS19/HNRNPA2B1/SPTBN1/EEF1A1/RPL17/FKBP1A/HNRNPM/TRIO/TMSB15B/ACAN/APP/GSN/YBX3/HLA-A/SERPINF2/RBM8A/PSAP/EFEMP1/C4B/CSTB/ENSA/ENO1/F8/RPS14/CD59/RRBP1/PRNP/RPS6/IGFBP3/THBS1/APOC3/PEA15/PABPN1/IL6/RAN/ADAM10/YWHAZ/KTN1/ITIH4/BMP1/HSPE1/RPL29/CDH2/EIF4G1/CXCL8/GPC1/PPIA/YBX1/SCG5/SPP2/CLTA/RARRES2/TF/LTF/CAV1/IGFBP2/F2/AHSG/IGFBP5/EEF1B2/RPS3A/SPP1/TGFBI/FGB/UGDH/PENK/ATOX1/MTDH/COL6A3/APOE/ITIH…	240
GO:0051716	cellular response to stimulus	199/361	7465/17823	1.31612	2.1e-07	1.41456e-05	1.32562e-05	RPS19/HNRNPA2B1/SPTBN1/EEF1A1/FKBP1A/COL15A1/HNRNPM/TRIO/APP/GSN/YBX3/HLA-A/SERPINF2/PSAP/EFEMP1/PXN/TNS1/ENO1/HBB/CD59/STMN1/PRNP/RPS6/IGFBP3/MAP2/THBS1/APOC3/GNB1/PEA15/PABPN1/PKM/IL6/RAN/GKAP1/DYNC1LI2/ADAM10/YWHAZ/BMP1/CDH2/EIF4G1/CXCL8/GPC1/PPIA/YBX1/SCG5/RARRES2/TF/LTF/CAV1/FAM3C/IGFBP2/F2/AHSG/IGFBP5/SPP1/FGB/CXCL6/PENK/STMN2/MTDH/APOE/GAPDH/CTSB/PPIE/DKK3/CSF1/CFL1/MMP3/ADM/VTN/B2M/MMP14/…	199
GO:0002252	immune effector process	54/361	1283/17823	2.07798	2.3e-07	1.53642e-05	1.43863e-05	RPS19/EEF1A1/APP/GSN/HLA-A/PSAP/C4B/CSTB/HBB/CD59/RPS6/PKM/IL6/ADAM10/PPIA/LTF/F2/AHSG/CXCL6/NPC2/CTSB/PPIE/VTN/B2M/APOA1/PSMD3/ANXA2/CFD/C3/STX7/CST3/C9/RBP4/KRT1/TUBB/GSTP1/CXCL1/LGALS1/CHGA/HSPA8/MMP9/HSPA6/HLA-G/S100A11/ACTB/ACTG1/TUBB4B/CKAP4/PDAP1/COTL1/SUPT6H/BRK1/SPON2/SPINK5	54
GO:0051851	modification by host of symbiont morphol...	11/361	73/17823	7.43949	2.3e-07	1.53642e-05	1.43863e-05	LTF/F2/CXCL6/APOE/GAPDH/CFL1/ANXA2/PLG/CALM3/HSPA8/PPIB	11
GO:0042981	regulation of apoptotic process	61/361	1533/17823	1.96454	2.4e-07	1.5966e-05	1.49436e-05	TRIO/GSN/YBX3/ENO1/PRNP/RPS6/IGFBP3/THBS1/PEA15/IL6/ADAM10/YWHAZ/HSPE1/LTF/CAV1/RPS3A/FGB/MTDH/APOE/GAPDH/CTSB/CFL1/ADM/COMP/TIMP1/CTTN/ARHGDIA/CCL2/PIN1/HSPB6/PDCD5/SLC9A3R1/GREM1/DKK1/KNG1/NGF/COL2A1/LMNA/APOH/ALB/NPM1/FABP1/INHBA/GSTP1/LGALS1/PIP/MMP9/CAST/FLNA/YWHAQ/COL18A1/DAP/UFM1/HNRNPK/RPS27A/SRPX/RGN/SERBP1/MYDGF/TNFRSF12A/RTN4	61
GO:0045321	leukocyte activation	54/361	1288/17823	2.06991	2.6e-07	1.71547e-05	1.60433e-05	EEF1A1/FKBP1A/APP/GSN/HLA-A/PSAP/CSTB/HBB/CD59/PRNP/RPS6/THBS1/PKM/IL6/ADAM10/CXCL8/PPIA/LTF/CAV1/IGFBP2/AHSG/CXCL6/NPC2/CTSB/PPIE/CSF1/B2M/MMP14/PSMD3/ANXA2/CCL2/CFD/C3/CST3/KRT1/TUBB/INHBA/GSTP1/CXCL1/LGALS1/CHGA/HSPA8/MMP9/HSPA6/HLA-G/MSN/S100A11/MYH9/TUBB4B/CKAP4/PDAP1/COTL1/SUPT6H/SPINK5	54
GO:0010035	response to inorganic substance	31/361	546/17823	2.80313	2.6e-07	1.71547e-05	1.60433e-05	APP/GSN/PSAP/HBB/PRNP/THBS1/IL6/TF/CAV1/IGFBP2/FGB/PENK/MMP3/B2M/FBLN5/COL1A1/KRT14/MT1A/MT1E/FABP1/SPARC/HNRNPA1/CALM3/TXN/MMP9/PEBP1/SERPINF1/COL18A1/NRXN1/HBA1/RGN	31
GO:0000956	nuclear-transcribed mRNA catabolic proce...	18/361	209/17823	4.25206	2.7e-07	1.77418e-05	1.65857e-05	RPS19/RPL17/RBM8A/RPS14/RPS6/RPL29/EIF4G1/RPS3A/RPL6/RPL4/RPL13/RPL7/RPS10/RPL7A/RPS28/RPS27A/RPS21/RPL24	18
GO:0006898	receptor-mediated endocytosis	24/361	355/17823	3.33777	2.8e-07	1.83241e-05	1.71233e-05	APP/HBB/APOC3/CXCL8/CLTA/TF/CAV1/APOE/ADM/TMPRSS13/VTN/B2M/APOA1/CTTN/ANXA2/GREM1/DKK1/ALB/SPARC/HNRNPK/HBA1/HSPG2/PDLIM7/SNX9	24
GO:0051049	regulation of transport	68/361	1802/17823	1.86306	3.1e-07	1.99628e-05	1.87077e-05	SPTBN1/FKBP1A/APP/C4B/ENSA/PRNP/MAP2/THBS1/APOC3/PEA15/IL6/GKAP1/YWHAZ/CDH2/PPIA/SCG5/RARRES2/TF/CAV1/F2/AHSG/SPP1/FGB/APOE/GAPDH/VTN/B2M/OSBPL8/PPP1R12A/APOA1/ANXA2/ARPP19/CCL2/C3/PDCD5/SLC9A3R1/GREM1/DKK1/FN1/RBP4/SERPINE2/INHBA/CALM3/TXN/CHGA/HSPA8/MMP9/FLNA/MSN/YWHAQ/GLRX/STC1/CDH13/NRXN1/ACTB/HNRNPK/TMSB4X/UBE2L3/NUCB1/AHNAK/NOLC1/POSTN/RGN/PKIG/SUPT6H/VPS35/PHPT1/SYBU	68
GO:0048589	developmental growth	34/361	640/17823	2.62284	3.1e-07	1.99628e-05	1.87077e-05	CDH4/COL12A1/APP/GSN/YBX3/PSAP/MAP2/THBS1/PKM/SPP1/COL6A3/APOE/CSF1/ADM/COMP/CTTN/ANXA2/PIN1/NGF/FN1/RBP4/COL6A1/COL6A2/PPIB/STC1/MTPN/BASP1/COL7A1/COL14A1/EIF4H/POSTN/PDLIM5/TNFRSF12A/RTN4	34
GO:0031640	killing of cells of other organism	10/361	60/17823	8.22853	3.1e-07	1.99628e-05	1.87077e-05	RPS19/LTF/F2/CXCL6/GAPDH/C9/ALB/HMGN2/CHGA/DCD	10
GO:0044364	disruption of cells of other organism	10/361	60/17823	8.22853	3.1e-07	1.99628e-05	1.87077e-05	RPS19/LTF/F2/CXCL6/GAPDH/C9/ALB/HMGN2/CHGA/DCD	10
GO:0043067	regulation of programmed cell death	61/361	1548/17823	1.94551	3.3e-07	2.1166e-05	1.9788e-05	TRIO/GSN/YBX3/ENO1/PRNP/RPS6/IGFBP3/THBS1/PEA15/IL6/ADAM10/YWHAZ/HSPE1/LTF/CAV1/RPS3A/FGB/MTDH/APOE/GAPDH/CTSB/CFL1/ADM/COMP/TIMP1/CTTN/ARHGDIA/CCL2/PIN1/HSPB6/PDCD5/SLC9A3R1/GREM1/DKK1/KNG1/NGF/COL2A1/LMNA/APOH/ALB/NPM1/FABP1/INHBA/GSTP1/LGALS1/PIP/MMP9/CAST/FLNA/YWHAQ/COL18A1/DAP/UFM1/HNRNPK/RPS27A/SRPX/RGN/SERBP1/MYDGF/TNFRSF12A/RTN4	61
GO:0006612	protein targeting to membrane	17/361	190/17823	4.41742	3.4e-07	2.17209e-05	2.0323e-05	RPS19/RPL17/RPS14/PRNP/RPS6/RPL29/RPS3A/RPL6/RPL4/RPL13/RPL7/RPS10/RPL7A/RPS28/RPS27A/RPS21/RPL24	17
GO:0048468	cell development	76/361	2111/17823	1.77746	3.5e-07	2.22713e-05	2.08546e-05	RPS19/SPTBN1/CDH4/COL12A1/ACAN/CDH11/APP/GSN/STMN1/RPS6/MAP2/IL6/RAN/ADAM10/YWHAZ/CDH2/EIF4G1/GPC1/LTF/F2/SPP1/DBN1/FGB/STMN2/COL6A3/APOE/CSF1/CFL1/ADM/B2M/PPP1R12A/APOA1/CTTN/ANXA2/ARHGDIA/PIN1/SLC9A3R1/DKK1/NGF/COL3A1/LMNA/FN1/SERPINE2/INHBA/VIM/KRT19/GSTP1/LGALS1/TPM1/COL11A1/COL6A1/COL6A2/FLNA/MSN/MAP4/PEBP1/FBN1/MYH9/KRT2/SERPINF1/COL18A1/STC1/NRXN1/ACTG1/RPL24/COL7A1/COL14A1/NEXN/NOLC1/POST…	76
GO:0022617	extracellular matrix disassembly	11/361	76/17823	7.14583	3.6e-07	2.28175e-05	2.13829e-05	GSN/ADAM10/BMP1/MMP3/MMP14/TIMP1/MMP2/PLG/CST3/MMP1/MMP9	11
GO:1901342	regulation of vasculature development	22/361	311/17823	3.4925	4.1e-07	2.57836e-05	2.40568e-05	THBS1/PKM/IL6/CXCL8/MTDH/ADM/C3/HSPB6/GREM1/APOH/KRT1/COL4A2/SPARC/SERPINF1/SARS/HSPG2/ECM1/MYDGF/TNMD/TNFRSF12A/SPINK5/EMILIN1	22
GO:0032989	cellular component morphogenesis	48/361	1100/17823	2.15438	4.1e-07	2.57836e-05	2.40568e-05	SPTBN1/CDH4/COL12A1/CDH11/APP/STMN1/MAP2/ADAM10/CDH2/GPC1/F2/SPP1/FGB/COL6A3/APOE/CFL1/APOA1/CTTN/ARHGDIA/CCL2/SLC9A3R1/GREM1/DKK1/NGF/FN1/KRT19/SPARC/TPM1/COL6A1/COL6A2/FLNA/MSN/MYH9/COL18A1/STC1/NRXN1/ACTG1/RPL24/COL7A1/COL14A1/NEXN/POSTN/PDLIM5/SPON2/TNMD/TNFRSF12A/RTN4/PDLIM7	48
GO:0043603	cellular amide metabolic process	47/361	1067/17823	2.17474	4.2e-07	2.63096e-05	2.45838e-05	RPS19/EEF1A1/RPL17/APP/YBX3/RBM8A/RPS14/RRBP1/PRNP/RPS6/THBS1/IL6/ADAM10/RPL29/EIF4G1/SCG5/IGFBP5/EEF1B2/RPS3A/APOE/PUS7/GAPDH/EIF4B/RPL6/RPL4/RPL13/EIF1/NGF/NPM1/DBI/VIM/GSTP1/HSPA8/RPL7/RPS10/SARS/MTPN/RPL7A/RPS28/RPS27A/RPS21/RPL24/CIRBP/NOLC1/EIF4H/SPON1/TMA7	47
GO:0032880	regulation of protein localization	44/361	967/17823	2.24647	4.3e-07	2.68317e-05	2.51082e-05	SPTBN1/FKBP1A/GSN/ENSA/PRNP/MAP2/IL6/ADAM10/YWHAZ/CDH2/PPIA/F2/FGB/GAPDH/MMP14/APOA1/ARHGDIA/PIN1/PDCD5/TAX1BP3/STX7/LMNA/FN1/RBP4/TXN/CHGA/HSPA8/FLNA/MSN/YWHAQ/NRXN1/ACTB/TMSB4X/UBE2L3/NUCB1/NOLC1/POSTN/PKIG/SUPT6H/VPS35/RTN4/PHPT1/SYBU/NSFL1C	44
GO:0034329	cell junction assembly	19/361	239/17823	3.92491	4.4e-07	2.73497e-05	2.56301e-05	CDH4/CDH11/TNS1/THBS1/CDH2/CAV1/MTDH/MMP14/CTTN/GREM1/KRT14/FN1/FLNA/CAPZA1/CDH13/ACTB/ACTG1/COL16A1/TLN1	19
GO:1902904	negative regulation of supramolecular fi...	14/361	132/17823	5.23634	4.8e-07	2.97212e-05	2.77307e-05	SPTBN1/TMSB15B/GSN/STMN1/MAP2/STMN2/PFN1/EML2/HSPA8/CAPZA1/MTPN/TMSB4X/TMSB10/EMILIN1	14
GO:0023056	positive regulation of signaling	66/361	1751/17823	1.86094	5e-07	3.0841e-05	2.87681e-05	FKBP1A/APP/GSN/SERPINF2/PSAP/PRNP/IGFBP3/THBS1/PEA15/IL6/GKAP1/YWHAZ/CDH2/LTF/CAV1/F2/IGFBP5/SPP1/FGB/MTDH/APOE/CSF1/VTN/OSBPL8/APOA1/ERH/ANXA2/ARPP19/CCL2/PIN1/C3/PDCD5/SLC9A3R1/TGFB1I1/GREM1/SH3BGRL/DKK1/NGF/COL1A1/COL3A1/RBP4/SERPINE2/INHBA/LGALS1/CALM3/TXN/CHGA/MMP9/FLNA/IGFBP4/YWHAQ/PEBP1/CDH13/NRXN1/RPS27A/SRPX/UBE2V1/LASP1/ECM1/CAVIN3/MYDGF/VPS35/TNFRSF12A/RTN4/PHPT1/SYBU	66
GO:1903311	regulation of mRNA metabolic process	20/361	266/17823	3.71212	5.3e-07	3.25667e-05	3.03085e-05	HNRNPA2B1/HNRNPM/YBX3/RBM8A/PABPN1/YWHAZ/EIF4G1/YBX1/CARHSP1/NPM1/HNRNPC/VIM/HNRNPA1/HSPA8/RBMX/HNRNPK/RPS27A/CIRBP/SUPT6H/SERBP1	20
GO:0051704	multi-organism process	86/361	2526/17823	1.68089	5.4e-07	3.3055e-05	3.08177e-05	RPS19/APP/GSN/YBX3/HLA-A/C4B/ENO1/STMN1/RPS6/PABPN1/IL6/RAN/ADAM10/RPL29/EIF4G1/CXCL8/PPIA/RARRES2/LTF/CAV1/IGFBP2/F2/IGFBP5/SPP1/FGB/CXCL6/PENK/MTDH/NPC2/APOE/GAPDH/CTSB/PPIE/CFL1/ADM/B2M/TIMP1/ANXA2/MMP2/CCL2/CFD/C3/PLG/C9/FN1/ALB/AFP/MMP1/HMGN2/NPM1/SERPINE2/INHBA/VIM/KRT19/GSTP1/CXCL1/LGALS1/SPARC/HNRNPA1/CALM3/CHGA/HSPA8/MMP9/HMGA1/PPIB/PEBP1/KRT9/STC1/NRXN1/HNRNPK/RPS27A/DCD/COL16A1/LOXL1/N…	86
GO:0006954	inflammatory response	38/361	781/17823	2.40218	5.6e-07	3.41494e-05	3.18301e-05	RPS19/APP/SERPINF2/C4B/F8/CD59/THBS1/IL6/ITIH4/CXCL8/RARRES2/F2/AHSG/SPP1/CXCL6/APOE/CSF1/MMP3/VTN/APOA1/TIMP1/CCL2/C3/SERPINC1/KNG1/C9/FN1/KRT1/GSTP1/CXCL1/MMP9/IGFBP4/SERPINF1/TMSB4X/HSPG2/ZYX/ECM1/VPS35	38
GO:0035265	organ growth	16/361	175/17823	4.51394	5.7e-07	3.4628e-05	3.23333e-05	COL12A1/YBX3/PSAP/THBS1/COL6A3/COMP/ANXA2/PIN1/RBP4/COL6A1/COL6A2/STC1/BASP1/COL7A1/COL14A1/PDLIM5	16
GO:0010954	positive regulation of protein processin...	7/361	26/17823	13.2922	6.2e-07	3.7524e-05	3.48188e-05	GSN/ENO1/MMP14/C3/CLEC3B/MYH9/SPON1	7
GO:0009057	macromolecule catabolic process	55/361	1361/17823	1.99516	6.3e-07	3.79864e-05	3.531e-05	RPS19/EEF1A1/RPL17/HNRNPM/ACAN/YBX3/RBM8A/RPS14/RPS6/YWHAZ/RPL29/EIF4G1/GPC1/YBX1/CLTA/CAV1/RPS3A/APOE/CTSB/RPL6/TIMP1/PSMD3/ANXA2/RPL4/CARHSP1/RPL13/PIN1/TGFB1I1/CST3/NPM1/SERPINE2/HNRNPC/VIM/HSPA8/RPL7/OGN/FLNA/MSN/RPS10/LUM/RPL7A/RPS28/RPS27A/RPS21/UBE2L3/RPL24/HSPG2/CIRBP/RGN/NEDD8/SERBP1/PCNP/VPS35/NSFL1C/SNX9	55
GO:0010629	negative regulation of gene expression	66/361	1766/17823	1.84513	6.7e-07	4.02475e-05	3.72553e-05	RPS19/HNRNPA2B1/RPL17/HNRNPM/APP/YBX3/SERPINF2/RBM8A/ENO1/RPS14/CD59/PRNP/RPS6/THBS1/RAN/YWHAZ/RPL29/EIF4G1/YBX1/CAV1/IGFBP5/RPS3A/MTDH/APOE/PUS7/GAPDH/DKK3/RPL6/RPL4/CARHSP1/RPL13/GREM1/DKK1/NPM1/SERPINE2/HNRNPC/VIM/HIST1H1E/TXN/HSPA8/HIST1H1B/HIST1H1C/HMGA1/RPL7/CAST/FLNA/YWHAQ/SERPINF1/RBMX/RPS10/SARS/DAP/NRXN1/HNRNPK/RPL7A/HIST1H4A/RPS28/RPS27A/RPS21/BASP1/RPL24/CIRBP/PKIG/SERBP1/VPS35/EMILIN1	66
GO:0045595	regulation of cell differentiation	65/361	1730/17823	1.85499	6.9e-07	4.11419e-05	3.82165e-05	RPS19/CDH4/TRIO/RBP1/APP/SERPINF2/EFEMP1/IGFBP3/MAP2/THBS1/IL6/ADAM10/CDH2/EIF4G1/GPC1/RARRES2/LTF/CAV1/F2/IGFBP5/SPP1/DBN1/FGB/STMN2/APOE/PUS7/CSF1/CFL1/ADM/B2M/MMP14/PPP1R12A/APOA1/CTTN/ANXA2/ARHGDIA/PIN1/TGFB1I1/GREM1/DKK1/NGF/COL1A1/COL3A1/FN1/COL5A2/SERPINE2/INHBA/VIM/LGALS1/HLA-G/COL5A1/FLNA/FBN1/FBN2/SERPINF1/HIST1H4A/POSTN/VASN/SUPT6H/LTBP4/PDLIM5/TNFRSF12A/SPINK5/RTN4/PDLIM7	65
GO:0031333	negative regulation of protein complex a...	14/361	136/17823	5.08233	6.9e-07	4.11419e-05	3.82165e-05	SPTBN1/TMSB15B/GSN/STMN1/MAP2/STMN2/PFN1/DKK1/EML2/CAPZA1/MTPN/TMSB4X/TMSB10/VPS35	14
GO:0071345	cellular response to cytokine stimulus	45/361	1019/17823	2.18028	7.1e-07	4.21782e-05	3.91702e-05	HNRNPA2B1/GSN/YBX3/HLA-A/THBS1/IL6/YWHAZ/CXCL8/PPIA/CAV1/FGB/CXCL6/GAPDH/CSF1/CFL1/MMP3/B2M/APOA1/TIMP1/ANXA2/MMP2/CCL2/COL1A1/FN1/MMP1/COL1A2/VIM/GSTP1/CXCL1/HSPA8/MMP9/HLA-G/MSN/RBMX/CAPZA1/TMSB4X/RPS27A/ACTG1/UBE2V1/POSTN/ZYX/ECM1/TXNDC17/BOLA2/TNFRSF12A	45
GO:0051094	positive regulation of developmental pro...	54/361	1332/17823	2.00153	7.3e-07	4.32069e-05	4.01164e-05	CDH4/APP/YBX3/SERPINF2/IGFBP3/THBS1/PKM/IL6/BMP1/CDH2/EIF4G1/CXCL8/GPC1/RARRES2/LTF/FGB/STMN2/MTDH/APOE/CSF1/ADM/MMP14/APOA1/ANXA2/ARHGDIA/PIN1/C3/HSPB6/TGFB1I1/GREM1/DKK1/NGF/COL1A1/LMNA/FN1/SERPINE2/INHBA/LGALS1/KRT10/HMGA1/HLA-G/FLNA/PPIB/FBN2/KRT2/SERPINF1/NRXN1/BASP1/ECM1/MYDGF/VPS35/TNFRSF12A/RTN4/PDLIM7	54
GO:0051918	negative regulation of fibrinolysis	5/361	10/17823	24.6856	7.7e-07	4.54074e-05	4.19868e-05	SERPINF2/THBS1/F2/PLG/APOH	5
GO:0032970	regulation of actin filament-based proce...	24/361	376/17823	3.15135	7.9e-07	4.64168e-05	4.29112e-05	SPTBN1/TMSB15B/GSN/SERPINF2/PXN/STMN1/CAV1/CFL1/APOA1/ELN/CTTN/PFN1/ARHGDIA/TPM1/FLNA/MYH9/STC1/CAPZA1/MTPN/TMSB4X/TMSB10/BRK1/PHPT1/SYNPO2	24
GO:0042127	regulation of cell proliferation	61/361	1589/17823	1.89531	8e-07	4.66638e-05	4.33708e-05	APP/HLA-A/SERPINF2/PRNP/IGFBP3/THBS1/IL6/ADAM10/CDH2/EIF4G1/CXCL8/LTF/CAV1/IGFBP2/F2/IGFBP5/APOE/CSF1/ADM/IGFBP6/TIMP1/ANXA2/MMP2/CCL2/PDCD5/SLC9A3R1/TAX1BP3/TGFB1I1/GREM1/PLG/NGF/LMNA/APOH/FN1/RBP4/NPM1/SERPINE2/INHBA/GSTP1/CXCL1/SPARC/TPM1/MMP9/HMGA1/HLA-G/OGN/FLNA/S100A11/SERPINF1/COL18A1/CDH13/SRPX/NOLC1/RGN/IGFBP7/ECM1/BRK1/MYDGF/TNMD/RTN4/CLEC11A	61
GO:0072594	establishment of protein localization to...	30/361	546/17823	2.7127	8e-07	4.66638e-05	4.33708e-05	RPS19/RPL17/GCKR/RPS14/RPS6/RAN/YWHAZ/RPL29/RPS3A/RPL6/RPL4/RPL13/PDCD5/LMNA/CALM3/TXN/HSPA8/HIST1H1B/RPL7/FLNA/YWHAQ/RPS10/RPL7A/RPS28/RPS27A/RPS21/UBE2L3/RPL24/NOLC1/PKIG	30
GO:0006959	humoral immune response	24/361	377/17823	3.14299	8.3e-07	4.82389e-05	4.47388e-05	RPS19/HLA-A/C4B/CD59/IL6/CXCL8/RARRES2/LTF/F2/FGB/CXCL6/GAPDH/VTN/CCL2/CFD/C3/C9/KRT1/HMGN2/CXCL1/CHGA/DCD/SPON2/SPINK5	24
GO:0006955	immune response	78/361	2237/17823	1.72148	8.4e-07	4.86445e-05	4.51913e-05	RPS19/EEF1A1/FKBP1A/APP/GSN/HLA-A/PSAP/C4B/CSTB/HBB/CD59/PRNP/RPS6/THBS1/PKM/IL6/ADAM10/CXCL8/PPIA/RARRES2/LTF/CAV1/F2/AHSG/FGB/CXCL6/NPC2/GAPDH/CTSB/PPIE/CSF1/VTN/B2M/APOA1/PSMD3/ANXA2/CCL2/CFD/C3/STX7/SERPINC1/CST3/COL1A1/COL2A1/COL3A1/C9/KRT1/HMGN2/TUBB/COL1A2/VIM/GSTP1/CXCL1/LGALS1/CHGA/HSPA8/CD99/MMP9/HSPA6/HLA-G/S100A11/CAPZA1/ACTB/RPS27A/ACTG1/TUBB4B/DCD/CKAP4/UBE2V1/PDAP1/COTL1/ZYX/ECM1/S…	78
GO:0010647	positive regulation of cell communicatio...	65/361	1744/17823	1.8401	9.2e-07	5.28967e-05	4.87502e-05	FKBP1A/APP/GSN/SERPINF2/PSAP/PRNP/IGFBP3/THBS1/PEA15/IL6/GKAP1/YWHAZ/CDH2/LTF/CAV1/F2/IGFBP5/SPP1/FGB/MTDH/APOE/CSF1/VTN/OSBPL8/APOA1/ERH/ARPP19/CCL2/PIN1/C3/PDCD5/SLC9A3R1/TGFB1I1/GREM1/SH3BGRL/DKK1/NGF/COL1A1/COL3A1/RBP4/SERPINE2/INHBA/LGALS1/CALM3/TXN/CHGA/MMP9/FLNA/IGFBP4/YWHAQ/PEBP1/CDH13/NRXN1/RPS27A/SRPX/UBE2V1/LASP1/ECM1/CAVIN3/MYDGF/VPS35/TNFRSF12A/RTN4/PHPT1/SYBU	65
GO:0033365	protein localization to organelle	41/361	895/17823	2.2617	9.2e-07	5.28967e-05	4.87502e-05	RPS19/RPL17/GCKR/RPS14/RPS6/RAN/ADAM10/YWHAZ/RPL29/YBX1/F2/RPS3A/OSBPL8/RPL6/DCTN2/RPL4/RPL13/PIN1/PDCD5/COL1A1/LMNA/CALM3/TXN/HSPA8/HIST1H1B/RPL7/FLNA/MSN/YWHAQ/RPS10/RPL7A/RPS28/RPS27A/RPS21/UBE2L3/RPL24/NOLC1/PKIG/VPS35/RTN4/NSFL1C	41
GO:0043488	regulation of mRNA stability	13/361	120/17823	5.34855	9.7e-07	5.55731e-05	5.09206e-05	HNRNPM/YBX3/YWHAZ/EIF4G1/YBX1/CARHSP1/NPM1/HNRNPC/VIM/HSPA8/RPS27A/CIRBP/SERBP1	13
GO:0001649	osteoblast differentiation	17/361	205/17823	4.0942	1e-06	5.57059e-05	5.22036e-05	RRBP1/IGFBP3/IL6/HSPE1/LTF/IGFBP5/SPP1/PENK/GREM1/COL1A1/HNRNPC/COL6A1/COL11A2/FBN2/RBMX/TPM4/PDLIM7	17
GO:0003414	chondrocyte morphogenesis involved in en...	6/361	18/17823	16.4571	1e-06	5.57059e-05	5.22036e-05	COL12A1/COL6A3/COL6A1/COL6A2/COL7A1/COL14A1	6
GO:0003429	growth plate cartilage chondrocyte morph...	6/361	18/17823	16.4571	1e-06	5.57059e-05	5.22036e-05	COL12A1/COL6A3/COL6A1/COL6A2/COL7A1/COL14A1	6
GO:0007597	blood coagulation, intrinsic pathway	6/361	18/17823	16.4571	1e-06	5.57059e-05	5.22036e-05	F8/F2/F9/SERPINC1/KNG1/APOH	6
GO:0090171	chondrocyte morphogenesis	6/361	18/17823	16.4571	1e-06	5.57059e-05	5.22036e-05	COL12A1/COL6A3/COL6A1/COL6A2/COL7A1/COL14A1	6
GO:0043604	amide biosynthetic process	38/361	800/17823	2.34513	1e-06	5.57059e-05	5.22036e-05	RPS19/EEF1A1/RPL17/APP/YBX3/RBM8A/RPS14/RRBP1/RPS6/THBS1/IL6/RPL29/EIF4G1/IGFBP5/EEF1B2/RPS3A/PUS7/GAPDH/EIF4B/RPL6/RPL4/RPL13/EIF1/NPM1/VIM/RPL7/RPS10/SARS/MTPN/RPL7A/RPS28/RPS27A/RPS21/RPL24/CIRBP/NOLC1/EIF4H/TMA7	38
GO:0019222	regulation of metabolic process	179/361	6646/17823	1.32974	1e-06	5.57059e-05	5.22036e-05	RPS19/HNRNPA2B1/EEF1A1/RPL17/FKBP1A/HNRNPM/TMSB15B/APP/GSN/GCKR/YBX3/SERPINF2/RBM8A/PSAP/EFEMP1/C4B/CSTB/ENSA/ENO1/HBB/RPS14/CD59/PRNP/RPS6/IGFBP3/THBS1/APOC3/PEA15/PABPN1/IL6/RAN/YWHAZ/ITIH4/HSPE1/RPL29/CDH2/EIF4G1/YBX1/SPP2/RARRES2/LTF/CAV1/FAM3C/F2/AHSG/IGFBP5/RPS3A/SPP1/FGB/MTDH/NPC2/COL6A3/APOE/ITIH3/PUS7/GAPDH/EIF4B/PPIE/DKK3/CSF1/MMP3/VTN/MMP14/OSBPL8/RPL6/PPP1R12A/APOA1/FBLN5/COMP/TIMP1/C…	179
GO:0006952	defense response	63/361	1676/17823	1.85584	1e-06	5.57059e-05	5.22036e-05	RPS19/APP/GSN/HLA-A/SERPINF2/C4B/F8/CD59/THBS1/IL6/ITIH4/EIF4G1/CXCL8/RARRES2/LTF/CAV1/F2/AHSG/SPP1/FGB/CXCL6/PENK/APOE/GAPDH/CSF1/MMP3/VTN/B2M/APOA1/TIMP1/CCL2/CFD/C3/SERPINC1/CST3/KNG1/C9/FN1/KRT1/TUBB/INHBA/VIM/GSTP1/CXCL1/CHGA/MMP9/HLA-G/IGFBP4/SERPINF1/CAPZA1/TMSB4X/RPS27A/ACTG1/TUBB4B/DCD/HSPG2/UBE2V1/COTL1/ZYX/ECM1/VPS35/SPON2/SPINK5	63
GO:0010811	positive regulation of cell-substrate ad...	13/361	121/17823	5.30434	1.1e-06	6.06469e-05	5.68339e-05	THBS1/FGB/CSF1/VTN/APOA1/FN1/FLNA/COL8A1/CDH13/COL16A1/CCDC80/EMILIN2/EMILIN1	13
GO:0072378	blood coagulation, fibrin clot formation	7/361	28/17823	12.3428	1.1e-06	6.06469e-05	5.68339e-05	F8/F2/FGB/F9/SERPINC1/KNG1/APOH	7
GO:1903319	positive regulation of protein maturatio...	7/361	28/17823	12.3428	1.1e-06	6.06469e-05	5.68339e-05	GSN/ENO1/MMP14/C3/CLEC3B/MYH9/SPON1	7
GO:0007169	transmembrane receptor protein tyrosine ...	34/361	679/17823	2.4722	1.2e-06	6.59345e-05	6.16138e-05	HNRNPM/APP/EFEMP1/PXN/STMN1/IGFBP3/THBS1/GKAP1/GPC1/IGFBP2/AHSG/IGFBP5/CSF1/VTN/OSBPL8/MMP2/SLC9A3R1/GREM1/ATP6V1G1/STAM2/NGF/COL1A1/COL4A2/HNRNPA1/MMP9/IGFBP4/HNRNPH1/CDH13/NRXN1/ACTB/ACTG1/BRK1/RTN4/EMILIN1	34
GO:0012501	programmed cell death	73/361	2067/17823	1.74364	1.3e-06	7.09447e-05	6.63344e-05	TRIO/APP/GSN/YBX3/ENO1/PRNP/RPS6/IGFBP3/THBS1/GNB1/PEA15/PKM/IL6/ADAM10/YWHAZ/HSPE1/LTF/CAV1/RPS3A/FGB/MTDH/APOE/GAPDH/CTSB/CFL1/ADM/COMP/TIMP1/CTTN/ARHGDIA/CCL2/PIN1/HSPB6/PDCD5/SLC9A3R1/GREM1/DKK1/KNG1/NGF/COL2A1/KRT14/LMNA/APOH/ALB/KRT1/NPM1/FABP1/INHBA/KRT19/GSTP1/LGALS1/PIP/KRT10/MMP9/CAST/FLNA/YWHAQ/KRT9/KRT2/COL18A1/DAP/UFM1/HNRNPK/RPS27A/SRPX/RGN/SPINK6/SERBP1/MYDGF/VPS35/TNFRSF12A/SPINK5…	73
GO:0002376	immune system process	99/361	3112/17823	1.57061	1.3e-06	7.09447e-05	6.63344e-05	RPS19/EEF1A1/FKBP1A/RBP1/APP/GSN/HLA-A/PSAP/C4B/CSTB/HBB/RPS14/CD59/PRNP/RPS6/THBS1/PKM/IL6/DYNC1LI2/ADAM10/CXCL8/GPC1/PPIA/CLTA/RARRES2/LTF/CAV1/IGFBP2/F2/AHSG/FGB/CXCL6/NPC2/PUS7/GAPDH/CTSB/PPIE/CSF1/VTN/B2M/MMP14/DCTN2/APOA1/PSMD3/ANXA2/CCL2/CFD/C3/STX7/GREM1/SERPINC1/CST3/COL1A1/COL2A1/COL3A1/C9/FN1/RBP4/MMP1/KRT1/HMGN2/TUBB/COL1A2/INHBA/VIM/GSTP1/CXCL1/LGALS1/CHGA/HSPA8/CD99/MMP9/HSPA6/HLA-G…	99
GO:0030574	collagen catabolic process	8/361	41/17823	9.6334	1.4e-06	7.58875e-05	7.09968e-05	COL15A1/CTSB/MMP3/MMP14/MMP2/CST3/MMP1/MMP9	8
GO:0060536	cartilage morphogenesis	7/361	29/17823	11.9172	1.4e-06	7.58875e-05	7.09968e-05	COL12A1/COL6A3/COL6A1/COL6A2/STC1/COL7A1/COL14A1	7
GO:0009968	negative regulation of signal transducti...	50/361	1220/17823	2.02341	1.5e-06	8.07642e-05	7.56021e-05	FKBP1A/YBX3/ENO1/STMN1/PRNP/IGFBP3/THBS1/PEA15/IL6/CDH2/CXCL8/GPC1/LTF/CAV1/IGFBP2/AHSG/IGFBP5/FGB/APOE/DKK3/ADM/MMP14/IGFBP6/APOA1/CTTN/PIN1/SLC9A3R1/TAX1BP3/TGFB1I1/GREM1/STAM2/DKK1/COL2A1/LMNA/SERPINE2/GSTP1/CALM3/MMP9/IGFBP4/PEBP1/FBN1/FBN2/TMSB4X/RPS27A/LTBP1/ECM1/VASN/CAVIN3/PHPT1/EMILIN1	50
GO:0006897	endocytosis	38/361	813/17823	2.30763	1.5e-06	8.07642e-05	7.56021e-05	APP/GSN/C4B/HBB/THBS1/APOC3/CXCL8/CLTA/TF/CAV1/AHSG/APOE/ADM/TMPRSS13/VTN/B2M/APOA1/CTTN/ANXA2/CCL2/C3/GREM1/DKK1/ALB/SPARC/CALM3/MYH9/CDH13/ACTB/HNRNPK/ACTG1/HBA1/SRPX/HSPG2/BRK1/SPON2/PDLIM7/SNX9	38
GO:0045185	maintenance of protein location	12/361	106/17823	5.58919	1.6e-06	8.55761e-05	8.01514e-05	TMSB15B/GSN/CAV1/DBN1/TXN/FLNA/FBN1/FBN2/TMSB4X/TMSB10/LTBP1/TLN1	12
GO:0019221	cytokine-mediated signaling pathway	35/361	720/17823	2.39999	1.6e-06	8.55761e-05	8.01514e-05	HNRNPA2B1/HLA-A/IL6/YWHAZ/CXCL8/PPIA/CAV1/CXCL6/CSF1/CFL1/MMP3/B2M/APOA1/TIMP1/ANXA2/MMP2/CCL2/FN1/MMP1/COL1A2/VIM/GSTP1/CXCL1/HSPA8/MMP9/HLA-G/MSN/CAPZA1/TMSB4X/RPS27A/UBE2V1/ECM1/TXNDC17/BOLA2/TNFRSF12A	35
GO:1903827	regulation of cellular protein localizat...	28/361	507/17823	2.72661	1.7e-06	9.03244e-05	8.46456e-05	SPTBN1/GSN/PRNP/MAP2/ADAM10/YWHAZ/CDH2/F2/MMP14/PIN1/PDCD5/TAX1BP3/STX7/LMNA/TXN/FLNA/MSN/YWHAQ/NRXN1/ACTB/UBE2L3/NUCB1/NOLC1/PKIG/SUPT6H/VPS35/RTN4/NSFL1C	28
GO:0010942	positive regulation of cell death	33/361	659/17823	2.47231	1.7e-06	9.03244e-05	8.46456e-05	TRIO/GSN/HBB/PRNP/RPS6/IGFBP3/THBS1/PEA15/IL6/ADAM10/YWHAZ/HSPE1/EIF4G1/CAV1/GAPDH/MMP3/ADM/CCL2/PIN1/PDCD5/SLC9A3R1/DKK1/KNG1/NGF/INHBA/MMP9/YWHAQ/COL18A1/DAP/RPS27A/HBA1/SRPX/TNFRSF12A	33
GO:0043066	negative regulation of apoptotic process	41/361	920/17823	2.20024	1.9e-06	0.000100289	9.36764e-05	YBX3/ENO1/PRNP/RPS6/THBS1/PEA15/IL6/YWHAZ/LTF/CAV1/RPS3A/FGB/MTDH/APOE/CFL1/COMP/TIMP1/CTTN/ARHGDIA/CCL2/PIN1/HSPB6/GREM1/DKK1/NGF/COL2A1/LMNA/APOH/ALB/NPM1/FABP1/GSTP1/PIP/MMP9/CAST/FLNA/UFM1/HNRNPK/RPS27A/RGN/MYDGF	41
GO:0110053	regulation of actin filament organizatio...	19/361	263/17823	3.56674	1.9e-06	0.000100289	9.36764e-05	SPTBN1/TMSB15B/GSN/SERPINF2/PXN/STMN1/CFL1/APOA1/ELN/CTTN/PFN1/TPM1/FLNA/CAPZA1/MTPN/TMSB4X/TMSB10/BRK1/SYNPO2	19
GO:0060255	regulation of macromolecule metabolic pr...	167/361	6143/17823	1.34218	2e-06	0.000104879	9.81257e-05	RPS19/HNRNPA2B1/EEF1A1/RPL17/FKBP1A/HNRNPM/TMSB15B/APP/GSN/YBX3/SERPINF2/RBM8A/PSAP/EFEMP1/C4B/CSTB/ENSA/ENO1/RPS14/CD59/PRNP/RPS6/IGFBP3/THBS1/PEA15/PABPN1/IL6/RAN/YWHAZ/ITIH4/HSPE1/RPL29/CDH2/EIF4G1/YBX1/SPP2/RARRES2/LTF/CAV1/F2/AHSG/IGFBP5/RPS3A/SPP1/FGB/MTDH/COL6A3/APOE/ITIH3/PUS7/GAPDH/EIF4B/PPIE/DKK3/CSF1/VTN/MMP14/OSBPL8/RPL6/PPP1R12A/APOA1/COMP/TIMP1/PSMD3/ANXA2/RPL4/ARPP19/CARHSP1/RPL13/…	167
GO:0043487	regulation of RNA stability	13/361	128/17823	5.01426	2e-06	0.000104879	9.81257e-05	HNRNPM/YBX3/YWHAZ/EIF4G1/YBX1/CARHSP1/NPM1/HNRNPC/VIM/HSPA8/RPS27A/CIRBP/SERBP1	13
GO:0017015	regulation of transforming growth factor...	12/361	109/17823	5.43536	2.1e-06	0.000109411	0.000102532	THBS1/CAV1/DKK3/PIN1/TGFB1I1/FBN1/FBN2/RPS27A/LTBP1/VASN/LTBP4/EMILIN1	12
GO:0044087	regulation of cellular component biogene...	42/361	959/17823	2.16224	2.1e-06	0.000109411	0.000102532	SPTBN1/TMSB15B/APP/GSN/SERPINF2/PXN/STMN1/MAP2/THBS1/EIF4G1/CAV1/STMN2/APOE/MMP3/MMP14/APOA1/ELN/CTTN/PFN1/GREM1/DKK1/EML2/MMP1/NPM1/TPM1/CHGA/HSPA8/FLNA/MSN/MAP4/CAPZA1/NRXN1/MTPN/TMSB4X/TMSB10/COL16A1/BRK1/PDLIM5/VPS35/SYNPO2/SNX9/EMILIN1	42
GO:0002063	chondrocyte development	8/361	44/17823	8.97658	2.5e-06	0.000128586	0.000120063	COL12A1/ACAN/COL6A3/COL11A1/COL6A1/COL6A2/COL7A1/COL14A1	8
GO:0032270	positive regulation of cellular protein ...	59/361	1570/17823	1.85535	2.5e-06	0.000128586	0.000120063	FKBP1A/APP/GSN/YBX3/SERPINF2/PSAP/ENO1/PRNP/IGFBP3/THBS1/PEA15/IL6/HSPE1/CDH2/EIF4G1/RARRES2/LTF/CAV1/F2/FGB/APOE/CSF1/VTN/MMP14/OSBPL8/PPP1R12A/ANXA2/CCL2/PIN1/C3/PDCD5/GREM1/DKK1/NGF/LMNA/FN1/CLEC3B/NPM1/INHBA/VIM/CALM3/TXN/MMP9/HIST1H1B/IGFBP4/MSN/MYH9/DAP/NRXN1/RPS27A/UBE2L3/UBE2V1/CIRBP/RGN/CAVIN3/MYDGF/VPS35/SPON1/SNX9	59
GO:0051493	regulation of cytoskeleton organization	28/361	517/17823	2.67387	2.5e-06	0.000128586	0.000120063	SPTBN1/TMSB15B/GSN/SERPINF2/PXN/STMN1/MAP2/STMN2/CFL1/APOA1/ELN/CTTN/PFN1/ARHGDIA/EML2/NPM1/TPM1/FLNA/CAPZA1/MTPN/TMSB4X/TMSB10/NEXN/BRK1/PHPT1/PFDN2/SYNPO2/NSFL1C	28
GO:0051235	maintenance of location	21/361	320/17823	3.23998	2.5e-06	0.000128586	0.000120063	FKBP1A/TMSB15B/GSN/IL6/CAV1/F2/DBN1/APOE/OSBPL8/APOA1/C3/ALB/CALM3/TXN/FLNA/FBN1/FBN2/TMSB4X/TMSB10/LTBP1/TLN1	21
GO:1903844	regulation of cellular response to trans...	12/361	111/17823	5.33743	2.6e-06	0.000133304	0.000124357	THBS1/CAV1/DKK3/PIN1/TGFB1I1/FBN1/FBN2/RPS27A/LTBP1/VASN/LTBP4/EMILIN1	12
GO:0070527	platelet aggregation	9/361	59/17823	7.5312	2.7e-06	0.000137555	0.000128616	HBB/FGB/SERPINE2/CSRP1/FLNA/MYH9/ACTB/ACTG1/TLN1	9
GO:0051649	establishment of localization in cell	76/361	2226/17823	1.68563	2.7e-06	0.000137555	0.000128616	RPS19/HNRNPA2B1/SPTBN1/RPL17/FKBP1A/APP/GCKR/RBM8A/F8/RPS14/CD59/PRNP/RPS6/MAP2/PABPN1/RAN/DYNC1LI2/YWHAZ/RPL29/CDH2/SCG5/CLTA/CAV1/F2/RPS3A/NPC2/APOE/RPL6/DCTN2/PPP1R12A/CTTN/ANXA2/RPL4/RPL13/PDCD5/SLC9A3R1/STX7/STAM2/F9/LMNA/NPM1/TUBB/HNRNPA1/CALM3/TXN/CHGA/HSPA8/F5/HMGA1/RPL7/FLNA/MSN/YWHAQ/MAP4/MYH9/RPS10/CAPZA1/NRXN1/RPL7A/RPS28/RPS27A/RPS21/ACTG1/UBE2L3/RPL24/COL7A1/NUCB1/LTBP2/NOLC1/PKIG/S…	76
GO:2000146	negative regulation of cell motility	19/361	270/17823	3.47427	2.8e-06	0.000141752	0.00013284	IGFBP3/THBS1/IGFBP5/APOE/OSBPL8/TIMP1/ARHGDIA/CCL2/PIN1/SLC9A3R1/GREM1/COL3A1/APOH/GSTP1/TPM1/SERPINF1/STC1/RGN/EMILIN1	19
GO:0043069	negative regulation of programmed cell d...	41/361	935/17823	2.16494	2.8e-06	0.000141752	0.00013284	YBX3/ENO1/PRNP/RPS6/THBS1/PEA15/IL6/YWHAZ/LTF/CAV1/RPS3A/FGB/MTDH/APOE/CFL1/COMP/TIMP1/CTTN/ARHGDIA/CCL2/PIN1/HSPB6/GREM1/DKK1/NGF/COL2A1/LMNA/APOH/ALB/NPM1/FABP1/GSTP1/PIP/MMP9/CAST/FLNA/UFM1/HNRNPK/RPS27A/RGN/MYDGF	41
GO:0007160	cell-matrix adhesion	17/361	222/17823	3.78068	3e-06	0.000150928	0.000141439	PXN/THBS1/FGB/CSF1/VTN/MMP14/FBLN5/CTTN/GREM1/COL3A1/FN1/COL5A3/CDH13/COL16A1/POSTN/ZYX/EMILIN1	17
GO:0010648	negative regulation of cell communicatio...	52/361	1323/17823	1.94052	3e-06	0.000150928	0.000141439	FKBP1A/YBX3/ENO1/STMN1/PRNP/IGFBP3/THBS1/PEA15/IL6/CDH2/CXCL8/GPC1/LTF/CAV1/IGFBP2/AHSG/IGFBP5/FGB/APOE/DKK3/ADM/MMP14/IGFBP6/APOA1/CTTN/PIN1/SLC9A3R1/TAX1BP3/TGFB1I1/GREM1/STAM2/DKK1/COL2A1/LMNA/SERPINE2/INHBA/GSTP1/CALM3/CHGA/MMP9/IGFBP4/PEBP1/FBN1/FBN2/TMSB4X/RPS27A/LTBP1/ECM1/VASN/CAVIN3/PHPT1/EMILIN1	52
GO:0006979	response to oxidative stress	25/361	435/17823	2.83742	3.1e-06	0.000155473	0.000145698	HNRNPM/APP/PSAP/PXN/HBB/PRNP/THBS1/IL6/PENK/ATOX1/APOE/MMP3/MMP14/FBLN5/PDLIM1/COL1A1/KRT1/FABP1/GSTP1/TPM1/TXN/MMP9/PEBP1/HBA1/RGN	25
GO:0023057	negative regulation of signaling	52/361	1327/17823	1.93467	3.3e-06	0.00016499	0.000154138	FKBP1A/YBX3/ENO1/STMN1/PRNP/IGFBP3/THBS1/PEA15/IL6/CDH2/CXCL8/GPC1/LTF/CAV1/IGFBP2/AHSG/IGFBP5/FGB/APOE/DKK3/ADM/MMP14/IGFBP6/APOA1/CTTN/PIN1/SLC9A3R1/TAX1BP3/TGFB1I1/GREM1/STAM2/DKK1/COL2A1/LMNA/SERPINE2/INHBA/GSTP1/CALM3/CHGA/MMP9/IGFBP4/PEBP1/FBN1/FBN2/TMSB4X/RPS27A/LTBP1/ECM1/VASN/CAVIN3/PHPT1/EMILIN1	52
GO:0051291	protein heterooligomerization	12/361	114/17823	5.19697	3.4e-06	0.000169463	0.000158319	HLA-A/HBB/GNB1/ANXA2/COL1A1/KRT1/COL1A2/COL6A1/COL6A2/KRT10/HIST1H4A/HBA1	12
GO:0032092	positive regulation of protein binding	11/361	95/17823	5.71666	3.5e-06	0.000173909	0.000162474	FKBP1A/APP/RAN/CAV1/APOE/VTN/B2M/ANXA2/PIN1/MMP9/SPON1	11
GO:0070208	protein heterotrimerization	5/361	13/17823	18.9889	3.7e-06	0.000183281	0.000170707	GNB1/COL1A1/COL1A2/COL6A1/COL6A2	5
GO:0046907	intracellular transport	66/361	1856/17823	1.75566	3.8e-06	0.000186513	0.000174786	RPS19/HNRNPA2B1/SPTBN1/RPL17/APP/GCKR/RBM8A/F8/RPS14/CD59/PRNP/RPS6/MAP2/PABPN1/RAN/DYNC1LI2/YWHAZ/RPL29/SCG5/CLTA/F2/RPS3A/NPC2/APOE/RPL6/DCTN2/PPP1R12A/CTTN/ANXA2/RPL4/RPL13/PDCD5/SLC9A3R1/STX7/STAM2/F9/LMNA/NPM1/TUBB/HNRNPA1/CALM3/TXN/CHGA/HSPA8/F5/HMGA1/RPL7/FLNA/MSN/RPS10/CAPZA1/RPL7A/RPS28/RPS27A/RPS21/UBE2L3/RPL24/COL7A1/NUCB1/LTBP2/NOLC1/PKIG/SUPT6H/VPS35/SYBU/SNX9	66
GO:0034109	homotypic cell-cell adhesion	10/361	78/17823	6.32964	3.8e-06	0.000186513	0.000174786	HBB/FGB/SERPINE2/LGALS1/CSRP1/FLNA/MYH9/ACTB/ACTG1/TLN1	10
GO:0002181	cytoplasmic translation	11/361	96/17823	5.65712	3.8e-06	0.000186513	0.000174786	RPL17/YBX3/RPL29/EIF4G1/EIF4B/RPL6/RPS28/RPS21/RPL24/EIF4H/TMA7	11
GO:0090092	regulation of transmembrane receptor pro...	17/361	227/17823	3.6974	4e-06	0.000195733	0.000183148	SPTBN1/FKBP1A/THBS1/CAV1/DKK3/PIN1/TGFB1I1/GREM1/DKK1/INHBA/FBN1/FBN2/RPS27A/LTBP1/VASN/LTBP4/EMILIN1	17
GO:0051247	positive regulation of protein metabolic...	61/361	1670/17823	1.80338	4.1e-06	0.000200018	0.000187301	FKBP1A/APP/GSN/YBX3/SERPINF2/PSAP/ENO1/PRNP/IGFBP3/THBS1/PEA15/IL6/HSPE1/CDH2/EIF4G1/RARRES2/LTF/CAV1/F2/FGB/APOE/CSF1/VTN/MMP14/OSBPL8/PPP1R12A/ANXA2/CCL2/PIN1/C3/PDCD5/GREM1/DKK1/NGF/LMNA/FN1/CLEC3B/NPM1/INHBA/VIM/CALM3/TXN/MMP9/HIST1H1B/IGFBP4/MSN/MYH9/DAP/NRXN1/MTPN/HNRNPK/RPS27A/UBE2L3/UBE2V1/CIRBP/RGN/CAVIN3/MYDGF/VPS35/SPON1/SNX9	61
GO:0051259	protein complex oligomerization	28/361	531/17823	2.60338	4.2e-06	0.000204277	0.000191434	RPS19/HLA-A/HBB/PRNP/GNB1/PKM/DYNC1LI2/CAV1/APOE/MMP3/ANXA2/COL1A1/C9/MMP1/KRT1/NPM1/COL1A2/COL6A1/COL6A2/KRT10/RBMX/HIST1H4A/HBA1/AHNAK/BRK1/VPS35/SNX9/EMILIN1	28
GO:0007165	signal transduction	164/361	6082/17823	1.33128	4.6e-06	0.000223058	0.000208094	HNRNPA2B1/SPTBN1/FKBP1A/COL15A1/HNRNPM/TRIO/APP/GSN/YBX3/HLA-A/SERPINF2/PSAP/EFEMP1/PXN/TNS1/ENO1/CD59/STMN1/PRNP/RPS6/IGFBP3/THBS1/APOC3/GNB1/PEA15/PABPN1/IL6/RAN/GKAP1/ADAM10/YWHAZ/BMP1/CDH2/CXCL8/GPC1/PPIA/YBX1/SCG5/LTF/CAV1/FAM3C/IGFBP2/F2/AHSG/IGFBP5/SPP1/FGB/CXCL6/PENK/MTDH/APOE/DKK3/CSF1/CFL1/MMP3/ADM/VTN/B2M/MMP14/OSBPL8/IGFBP6/PPP1R12A/APOA1/ERH/TIMP1/CTTN/ANXA2/ARPP19/CARHSP1/MMP2/PFN1/…	164
GO:0032956	regulation of actin cytoskeleton organiz...	21/361	334/17823	3.10418	4.9e-06	0.000236892	0.000220426	SPTBN1/TMSB15B/GSN/SERPINF2/PXN/STMN1/CFL1/APOA1/ELN/CTTN/PFN1/ARHGDIA/TPM1/FLNA/CAPZA1/MTPN/TMSB4X/TMSB10/BRK1/PHPT1/SYNPO2	21
GO:0033043	regulation of organelle organization	50/361	1274/17823	1.93764	5e-06	0.000239568	0.000224506	HNRNPA2B1/SPTBN1/TMSB15B/GSN/SERPINF2/PXN/STMN1/MAP2/YWHAZ/CDH2/STMN2/CFL1/APOA1/ELN/CTTN/ANXA2/PFN1/ARHGDIA/PIN1/PDCD5/EML2/LMNA/NPM1/HNRNPC/TPM1/HNRNPA1/HIST1H1E/MMP9/HIST1H1B/HIST1H1C/HMGA1/FLNA/MSN/YWHAQ/MAP4/PEBP1/CAPZA1/NRXN1/MTPN/TMSB4X/TMSB10/UBE2L3/NEXN/SUPT6H/BRK1/VPS35/PHPT1/PFDN2/SYNPO2/NSFL1C	50
GO:0051272	positive regulation of cellular componen...	27/361	506/17823	2.63443	5e-06	0.000239568	0.000224506	RPS19/TMSB15B/APP/STMN1/MAP2/THBS1/IL6/ADAM10/CXCL8/RARRES2/CAV1/IGFBP5/CSF1/VTN/MMP14/PFN1/COL1A1/FN1/SPARC/MMP9/FLNA/COL18A1/CDH13/TMSB4X/POSTN/RTN4/PHPT1	27
GO:0003433	chondrocyte development involved in endo...	6/361	23/17823	12.8794	5e-06	0.000239568	0.000224506	COL12A1/COL6A3/COL6A1/COL6A2/COL7A1/COL14A1	6
GO:0001937	negative regulation of endothelial cell ...	7/361	35/17823	9.87424	5.4e-06	0.000257966	0.000240676	THBS1/CAV1/APOE/CCL2/APOH/SPARC/TNMD	7
GO:0051494	negative regulation of cytoskeleton orga...	13/361	140/17823	4.58447	5.5e-06	0.000261193	0.000244681	SPTBN1/TMSB15B/GSN/STMN1/MAP2/STMN2/PFN1/EML2/NPM1/CAPZA1/MTPN/TMSB4X/TMSB10	13
GO:0090288	negative regulation of cellular response...	13/361	140/17823	4.58447	5.5e-06	0.000261193	0.000244681	THBS1/GPC1/CAV1/PIN1/TGFB1I1/GREM1/DKK1/FBN1/FBN2/RPS27A/LTBP1/VASN/EMILIN1	13
GO:0051917	regulation of fibrinolysis	5/361	14/17823	17.6326	5.7e-06	0.000269895	0.000252648	SERPINF2/THBS1/F2/PLG/APOH	5
GO:0098657	import into cell	39/361	899/17823	2.1418	6.4e-06	0.000299516	0.000280075	APP/GSN/C4B/HBB/PRNP/THBS1/APOC3/CXCL8/CLTA/TF/CAV1/AHSG/APOE/ADM/TMPRSS13/VTN/B2M/APOA1/CTTN/ANXA2/CCL2/C3/GREM1/DKK1/ALB/SPARC/CALM3/MYH9/CDH13/ACTB/HNRNPK/ACTG1/HBA1/SRPX/HSPG2/BRK1/SPON2/PDLIM7/SNX9	39
GO:0009967	positive regulation of signal transducti...	58/361	1581/17823	1.81121	6.4e-06	0.000299516	0.000280075	FKBP1A/APP/GSN/SERPINF2/PSAP/IGFBP3/THBS1/PEA15/IL6/GKAP1/YWHAZ/CDH2/LTF/CAV1/F2/IGFBP5/FGB/MTDH/CSF1/VTN/OSBPL8/APOA1/ERH/ARPP19/CCL2/PIN1/C3/PDCD5/SLC9A3R1/TGFB1I1/GREM1/SH3BGRL/DKK1/NGF/COL1A1/COL3A1/INHBA/LGALS1/CALM3/TXN/CHGA/MMP9/FLNA/IGFBP4/YWHAQ/PEBP1/CDH13/NRXN1/RPS27A/SRPX/UBE2V1/LASP1/ECM1/CAVIN3/MYDGF/VPS35/TNFRSF12A/RTN4	58
GO:0050900	leukocyte migration	26/361	483/17823	2.65766	6.4e-06	0.000299516	0.000280075	RPS19/APP/THBS1/IL6/ADAM10/CXCL8/GPC1/PPIA/RARRES2/CAV1/CXCL6/CSF1/MMP14/CCL2/GREM1/COL1A1/FN1/MMP1/COL1A2/CXCL1/CHGA/MMP9/MSN/MYH9/ECM1/EMILIN1	26
GO:0061013	regulation of mRNA catabolic process	13/361	142/17823	4.5199	6.4e-06	0.000299516	0.000280075	HNRNPM/YBX3/YWHAZ/EIF4G1/YBX1/CARHSP1/NPM1/HNRNPC/VIM/HSPA8/RPS27A/CIRBP/SERBP1	13
GO:0003418	growth plate cartilage chondrocyte diffe...	6/361	24/17823	12.3428	6.5e-06	0.000303314	0.000283936	COL12A1/COL6A3/COL6A1/COL6A2/COL7A1/COL14A1	6
GO:0009790	embryo development	41/361	969/17823	2.08898	6.6e-06	0.000307091	0.000287783	COL12A1/YBX3/EFEMP1/RPS6/ADAM10/CXCL8/RARRES2/UGDH/CFL1/ADM/VTN/MMP14/APOA1/MMP2/PFN1/SLC9A3R1/TGFB1I1/GREM1/DKK1/COL1A1/COL2A1/FN1/RBP4/COL5A2/INHBA/COL4A2/KRT19/TPM1/COL11A1/COL6A1/MMP9/COL5A1/COL8A1/FBN1/FBN2/MYH9/BASP1/COL7A1/NOLC1/XYLT1/BRK1	41
GO:0034330	cell junction organization	19/361	290/17823	3.23466	7.8e-06	0.00036188	0.000335263	CDH4/CDH11/TNS1/THBS1/CDH2/CAV1/MTDH/MMP14/CTTN/GREM1/KRT14/FN1/FLNA/CAPZA1/CDH13/ACTB/ACTG1/COL16A1/TLN1	19
GO:0050832	defense response to fungus	7/361	37/17823	9.3405	8e-06	0.000370092	0.000343045	RARRES2/LTF/GAPDH/CHGA/DCD/COTL1/SPON2	7
GO:0097010	eukaryotic translation initiation factor...	3/361	3/17823	49.3712	8.2e-06	0.000378257	0.00035079	EIF4G1/EIF4B/EIF4H	3
GO:0044794	positive regulation by host of viral pro...	5/361	15/17823	16.4571	8.4e-06	0.000385275	0.000358499	APOE/CFL1/ANXA2/HSPA8/PPIB	5
GO:0009056	catabolic process	82/361	2538/17823	1.59513	8.4e-06	0.000385275	0.000358499	RPS19/EEF1A1/RPL17/COL15A1/HNRNPM/ACAN/GCKR/YBX3/RBM8A/PSAP/ENO1/HBB/RPS14/RPS6/APOC3/PKM/YWHAZ/RPL29/EIF4G1/GPC1/YBX1/CLTA/RARRES2/CAV1/RPS3A/SPP1/MTDH/APOE/GAPDH/CTSB/MMP3/MMP14/RPL6/APOA1/TIMP1/CTTN/PSMD3/ANXA2/RPL4/CARHSP1/MMP2/RPL13/PIN1/TGFB1I1/ATP6V1G1/STAM2/CST3/MMP1/NPM1/SERPINE2/FABP1/HNRNPC/VIM/HSPA8/MMP9/RPL7/OGN/FLNA/MSN/BLVRB/RPS10/DAP/LUM/RPL7A/RPS28/RPS27A/RPS21/UBE2L3/HBA1/SRPX/R…	82
GO:0044788	modulation by host of viral process	6/361	25/17823	11.8491	8.5e-06	0.000388754	0.00036234	LTF/APOE/CFL1/ANXA2/HSPA8/PPIB	6
GO:0048598	embryonic morphogenesis	29/361	583/17823	2.45586	8.6e-06	0.000392214	0.000366171	COL12A1/EFEMP1/RPS6/UGDH/CFL1/ADM/VTN/MMP14/APOA1/MMP2/PFN1/SLC9A3R1/TGFB1I1/GREM1/DKK1/COL2A1/FN1/RBP4/COL5A2/INHBA/COL4A2/COL11A1/COL6A1/MMP9/COL5A1/COL8A1/FBN1/FBN2/COL7A1	29
GO:0007015	actin filament organization	23/361	403/17823	2.81771	8.7e-06	0.000395653	0.000369994	SPTBN1/TMSB15B/GSN/SERPINF2/PXN/STMN1/DBN1/CFL1/APOA1/ELN/CTTN/PFN1/TPM3/TPM1/FLNA/CAPZA1/MTPN/TMSB4X/TMSB10/TPM4/ZYX/BRK1/SYNPO2	23
GO:0061844	antimicrobial humoral immune response me...	9/361	68/17823	6.53442	8.9e-06	0.000403609	0.000377613	RPS19/CXCL8/LTF/F2/CXCL6/GAPDH/HMGN2/CXCL1/SPINK5	9
GO:0003012	muscle system process	24/361	433/17823	2.73651	9e-06	0.000406997	0.000381409	GSN/PXN/ENO1/PABPN1/CALD1/CAV1/IGFBP5/COMP/CTTN/PIN1/HSPB6/LMNA/TPM3/VIM/TPM1/CALM3/CHGA/FLNA/STC1/MTPN/MYL6/TPM4/PDLIM5/TLN1	24
GO:0000302	response to reactive oxygen species	16/361	217/17823	3.64027	9.4e-06	0.000423895	0.000397022	PSAP/PXN/HBB/THBS1/IL6/APOE/MMP3/FBLN5/COL1A1/FABP1/GSTP1/TPM1/TXN/MMP9/HBA1/RGN	16
GO:0044265	cellular macromolecule catabolic process	45/361	1126/17823	1.97309	9.9e-06	0.000445196	0.000416391	RPS19/RPL17/HNRNPM/YBX3/RBM8A/RPS14/RPS6/YWHAZ/RPL29/EIF4G1/GPC1/YBX1/CLTA/CAV1/RPS3A/APOE/CTSB/RPL6/PSMD3/ANXA2/RPL4/CARHSP1/RPL13/TGFB1I1/CST3/NPM1/HNRNPC/VIM/HSPA8/RPL7/MSN/RPS10/RPL7A/RPS28/RPS27A/RPS21/UBE2L3/RPL24/CIRBP/RGN/NEDD8/SERBP1/PCNP/VPS35/NSFL1C	45
GO:0032535	regulation of cellular component size	22/361	378/17823	2.87346	1e-05	0.00044844	0.000420246	SPTBN1/CDH4/TMSB15B/GSN/MAP2/SPP1/APOE/CFL1/ELN/CTTN/PFN1/SLC9A3R1/NGF/FN1/MSN/CAPZA1/MTPN/TMSB4X/TMSB10/BRK1/TNFRSF12A/RTN4	22
GO:0060343	trabecula formation	6/361	26/17823	11.3934	1.1e-05	0.000491914	0.000459346	FKBP1A/MMP2/GREM1/COL1A1/RBP4/FBN2	6
GO:0050803	regulation of synapse structure or activ...	16/361	222/17823	3.55828	1.3e-05	0.000576548	0.00053608	APP/PRNP/ADAM10/YWHAZ/CDH2/EIF4G1/APOE/CFL1/DKK1/TUBB/SPARC/HSPA8/NRXN1/PDLIM5/VPS35/SYBU	16
GO:0080134	regulation of response to stress	53/361	1429/17823	1.83112	1.3e-05	0.000576548	0.00053608	RPS19/APP/YBX3/HLA-A/SERPINF2/PSAP/C4B/ENO1/CD59/THBS1/IL6/EIF4G1/LTF/CAV1/F2/AHSG/SPP1/FGB/CXCL6/PENK/APOE/MMP3/VTN/APOA1/FBLN5/ANXA2/C3/GREM1/DKK1/PLG/SERPINC1/KNG1/LMNA/C9/APOH/KRT1/NPM1/SERPINE2/GSTP1/TXN/HSPA8/MMP9/HMGA1/SERPINF1/HNRNPK/TMSB4X/RPS27A/UBE2V1/RGN/ZYX/VPS35/TNFRSF12A/SPINK5	53
GO:0030512	negative regulation of transforming grow...	9/361	71/17823	6.25832	1.3e-05	0.000576548	0.00053608	CAV1/PIN1/TGFB1I1/FBN1/FBN2/RPS27A/LTBP1/VASN/EMILIN1	9
GO:0010639	negative regulation of organelle organiz...	22/361	386/17823	2.8139	1.4e-05	0.000619192	0.000573733	SPTBN1/TMSB15B/GSN/STMN1/MAP2/STMN2/PFN1/EML2/LMNA/NPM1/HNRNPC/HNRNPA1/HIST1H1E/HIST1H1B/HIST1H1C/HMGA1/MAP4/CAPZA1/MTPN/TMSB4X/TMSB10/SUPT6H	22
GO:0006457	protein folding	16/361	225/17823	3.51084	1.5e-05	0.000656209	0.000610921	FKBP1A/GNB1/HSPE1/PPIA/TBCA/PPIE/B2M/HSPB6/PDCD5/HSPA8/HSPA6/PPIB/PPIC/PDIA6/LTBP4/PFDN2	16
GO:0006605	protein targeting	23/361	417/17823	2.72311	1.5e-05	0.000656209	0.000610921	RPS19/RPL17/RPS14/PRNP/RPS6/YWHAZ/RPL29/RPS3A/RPL6/RPL4/RPL13/PDCD5/HSPA8/RPL7/RPS10/RPL7A/RPS28/RPS27A/RPS21/UBE2L3/RPL24/NUCB1/LTBP2	23
GO:0034248	regulation of cellular amide metabolic p...	22/361	388/17823	2.7994	1.5e-05	0.000656209	0.000610921	EEF1A1/APP/YBX3/RBM8A/RPS14/PRNP/THBS1/IL6/EIF4G1/IGFBP5/APOE/PUS7/GAPDH/EIF4B/EIF1/NPM1/VIM/MTPN/CIRBP/NOLC1/EIF4H/SPON1	22
GO:0051271	negative regulation of cellular componen...	19/361	304/17823	3.0857	1.5e-05	0.000656209	0.000610921	IGFBP3/THBS1/IGFBP5/APOE/OSBPL8/TIMP1/ARHGDIA/CCL2/PIN1/SLC9A3R1/GREM1/COL3A1/APOH/GSTP1/TPM1/SERPINF1/STC1/RGN/EMILIN1	19
GO:0071702	organic substance transport	87/361	2787/17823	1.54119	1.6e-05	0.000694296	0.000647652	RPS19/HNRNPA2B1/SPTBN1/RPL17/GCKR/RBM8A/PSAP/ENSA/HBB/RPS14/RRBP1/PRNP/RPS6/THBS1/APOC3/PEA15/PABPN1/IL6/RAN/GKAP1/YWHAZ/KTN1/RPL29/PPIA/SCG5/CLTA/RARRES2/TF/CAV1/RPS3A/SPP1/FGB/NPC2/APOE/GAPDH/OSBPL8/RPL6/APOA1/CTTN/ANXA2/RPL4/ARPP19/RPL13/C3/PDCD5/SLC9A3R1/STX7/ATP6V1G1/STAM2/COL1A1/LMNA/APOH/FN1/RBP4/NPM1/FABP1/INHBA/HNRNPA1/TXN/CHGA/HSPA8/RPL7/FLNA/MYH9/RPS10/ACTB/HNRNPK/TMSB4X/RPL7A/RPS28/RP…	87
GO:1903845	negative regulation of cellular response...	9/361	73/17823	6.08686	1.6e-05	0.000694296	0.000647652	CAV1/PIN1/TGFB1I1/FBN1/FBN2/RPS27A/LTBP1/VASN/EMILIN1	9
GO:0002682	regulation of immune system process	56/361	1555/17823	1.778	1.6e-05	0.000694296	0.000647652	RPS19/FKBP1A/RBP1/APP/GSN/HLA-A/C4B/CD59/PRNP/THBS1/IL6/ADAM10/CXCL8/RARRES2/LTF/CAV1/IGFBP2/F2/FGB/CXCL6/PUS7/CSF1/VTN/B2M/MMP14/APOA1/CCL2/CFD/C3/STX7/GREM1/COL1A1/COL2A1/COL3A1/C9/RBP4/KRT1/COL1A2/INHBA/LGALS1/CD99/HLA-G/MSN/FBN1/ACTB/HIST1H4A/RPS27A/ACTG1/UBE2V1/ECM1/SUPT6H/BRK1/SPON2/SPINK5/PHPT1/EMILIN1	56
GO:0007154	cell communication	172/361	6581/17823	1.29036	1.7e-05	0.000729821	0.000683936	HNRNPA2B1/SPTBN1/FKBP1A/COL15A1/HNRNPM/TRIO/CDH11/APP/GSN/YBX3/HLA-A/SERPINF2/PSAP/EFEMP1/PXN/ENSA/TNS1/ENO1/CD59/STMN1/PRNP/RPS6/IGFBP3/THBS1/APOC3/GNB1/PEA15/PABPN1/IL6/RAN/GKAP1/ADAM10/YWHAZ/BMP1/CDH2/EIF4G1/CXCL8/GPC1/PPIA/YBX1/SCG5/LTF/CAV1/FAM3C/IGFBP2/F2/AHSG/IGFBP5/SPP1/DBN1/FGB/CXCL6/PENK/MTDH/APOE/DKK3/CSF1/CFL1/MMP3/ADM/VTN/B2M/MMP14/OSBPL8/IGFBP6/PPP1R12A/APOA1/ERH/TIMP1/CTTN/ANXA2/AR…	172
GO:0051883	killing of cells in other organism invol...	5/361	17/17823	14.5209	1.7e-05	0.000729821	0.000683936	F2/CXCL6/GAPDH/C9/ALB	5
GO:0022604	regulation of cell morphogenesis	25/361	480/17823	2.57142	1.7e-05	0.000729821	0.000683936	CDH4/MAP2/ADAM10/CDH2/F2/SPP1/FGB/APOE/CFL1/APOA1/CTTN/ARHGDIA/CCL2/SLC9A3R1/NGF/FN1/SPARC/TPM1/FLNA/MSN/MYH9/POSTN/PDLIM5/TNFRSF12A/RTN4	25
GO:0090101	negative regulation of transmembrane rec...	11/361	112/17823	4.84896	1.7e-05	0.000729821	0.000683936	CAV1/PIN1/TGFB1I1/GREM1/DKK1/FBN1/FBN2/RPS27A/LTBP1/VASN/EMILIN1	11
GO:0030837	negative regulation of actin filament po...	8/361	57/17823	6.92929	1.8e-05	0.000768653	0.000720326	SPTBN1/TMSB15B/GSN/PFN1/CAPZA1/MTPN/TMSB4X/TMSB10	8
GO:0009636	response to toxic substance	26/361	513/17823	2.50224	1.8e-05	0.000768653	0.000720326	GSN/PSAP/HBB/IL6/EEF1B2/PENK/APOE/FBLN5/COL1A1/RBP4/ALB/MT1A/MT1E/FABP1/GSTP1/SPARC/HNRNPA1/CALM3/TXN/PEBP1/ACTB/HBA1/NUCB1/RGN/TXNDC17/SDF4	26
GO:0030336	negative regulation of cell migration	17/361	255/17823	3.29141	1.9e-05	0.000809209	0.000756775	IGFBP3/THBS1/IGFBP5/APOE/OSBPL8/TIMP1/ARHGDIA/CCL2/SLC9A3R1/GREM1/COL3A1/APOH/GSTP1/TPM1/SERPINF1/STC1/EMILIN1	17
GO:0003413	chondrocyte differentiation involved in ...	6/361	29/17823	10.2147	2.1e-05	0.000892029	0.000828658	COL12A1/COL6A3/COL6A1/COL6A2/COL7A1/COL14A1	6
GO:0051258	protein polymerization	18/361	285/17823	3.11818	2.2e-05	0.000929601	0.000864099	SPTBN1/TMSB15B/GSN/STMN1/MAP2/FGB/STMN2/VTN/ELN/CTTN/PFN1/PIN1/EML2/CAPZA1/MTPN/TMSB4X/TMSB10/BRK1	18
GO:0009894	regulation of catabolic process	37/361	880/17823	2.07583	2.2e-05	0.000929601	0.000864099	EEF1A1/HNRNPM/GCKR/YBX3/PSAP/APOC3/YWHAZ/EIF4G1/YBX1/RARRES2/CAV1/MTDH/APOE/GAPDH/TIMP1/CTTN/PSMD3/ANXA2/CARHSP1/PIN1/ATP6V1G1/CST3/NPM1/SERPINE2/FABP1/HNRNPC/VIM/HSPA8/FLNA/MSN/DAP/RPS27A/CIRBP/RGN/SERBP1/VPS35/SNX9	37
GO:0051818	disruption of cells of other organism in...	5/361	18/17823	13.7142	2.3e-05	0.000966781	0.000899215	F2/CXCL6/GAPDH/C9/ALB	5
GO:0045785	positive regulation of cell adhesion	22/361	399/17823	2.72222	2.3e-05	0.000966781	0.000899215	HLA-A/SERPINF2/THBS1/IL6/CAV1/IGFBP2/FGB/CSF1/VTN/APOA1/CCL2/FN1/LGALS1/TPM1/HLA-G/FLNA/COL8A1/CDH13/COL16A1/CCDC80/EMILIN2/EMILIN1	22
GO:0043254	regulation of protein complex assembly	24/361	460/17823	2.57589	2.4e-05	0.00100619	0.000934008	SPTBN1/TMSB15B/GSN/STMN1/MAP2/EIF4G1/STMN2/APOE/MMP3/ELN/CTTN/PFN1/DKK1/EML2/MMP1/HSPA8/MSN/CAPZA1/MTPN/TMSB4X/TMSB10/BRK1/VPS35/SNX9	24
GO:0033993	response to lipid	38/361	919/17823	2.04146	2.5e-05	0.00104268	0.000968484	RBP1/THBS1/GNB1/PABPN1/IL6/RAN/CXCL8/LTF/CAV1/IGFBP2/SPP1/CXCL6/PENK/MTDH/ADM/CCL2/TGFB1I1/DKK1/COL1A1/RBP4/INHBA/VIM/GSTP1/CXCL1/SPARC/CALM3/MSN/LOX/PEBP1/SERPINF1/STC1/UFM1/UBE2L3/LOXL1/POSTN/IGFBP7/SPON2/GNG12	38
GO:0051651	maintenance of location in cell	10/361	96/17823	5.14283	2.5e-05	0.00104268	0.000968484	TMSB15B/GSN/CAV1/DBN1/APOE/ALB/TXN/TMSB4X/TMSB10/TLN1	10
GO:0090287	regulation of cellular response to growt...	17/361	262/17823	3.20347	2.6e-05	0.00108159	0.00100265	THBS1/GPC1/CAV1/DKK3/VTN/PIN1/TGFB1I1/GREM1/DKK1/FBN1/FBN2/NRXN1/RPS27A/LTBP1/VASN/LTBP4/EMILIN1	17
GO:0000413	protein peptidyl-prolyl isomerization	7/361	44/17823	7.85451	2.7e-05	0.00110604	0.0010365	FKBP1A/PPIA/PPIE/FKBP2/PIN1/PPIB/PPIC	7
GO:0032964	collagen biosynthetic process	7/361	44/17823	7.85451	2.7e-05	0.00110604	0.0010365	SERPINF2/IL6/F2/COL1A1/VIM/COL5A1/EMILIN1	7
GO:0023052	signaling	170/361	6536/17823	1.28413	2.7e-05	0.00110604	0.0010365	HNRNPA2B1/SPTBN1/FKBP1A/COL15A1/HNRNPM/TRIO/CDH11/APP/GSN/YBX3/HLA-A/SERPINF2/PSAP/EFEMP1/PXN/ENSA/TNS1/ENO1/CD59/STMN1/PRNP/RPS6/IGFBP3/THBS1/APOC3/GNB1/PEA15/PABPN1/IL6/RAN/GKAP1/ADAM10/YWHAZ/BMP1/CDH2/CXCL8/GPC1/PPIA/YBX1/SCG5/LTF/CAV1/FAM3C/IGFBP2/F2/AHSG/IGFBP5/SPP1/DBN1/FGB/CXCL6/PENK/MTDH/APOE/DKK3/CSF1/CFL1/MMP3/ADM/VTN/B2M/MMP14/OSBPL8/IGFBP6/PPP1R12A/APOA1/ERH/TIMP1/CTTN/ANXA2/ARPP19/CA…	170
GO:0061061	muscle structure development	29/361	620/17823	2.3093	2.7e-05	0.00110604	0.0010365	FKBP1A/YBX3/IGFBP3/CDH2/GPC1/CAV1/IGFBP5/COL6A3/ADM/MMP14/ELN/PIN1/GREM1/DKK1/COL3A1/LMNA/RBP4/KRT19/LGALS1/TPM1/COL11A1/MYH9/MTPN/MYL6/ACTG1/BASP1/TAGLN/SUPT6H/PDLIM5	29
GO:0040013	negative regulation of locomotion	19/361	317/17823	2.95916	2.7e-05	0.00110604	0.0010365	IGFBP3/THBS1/IGFBP5/APOE/OSBPL8/TIMP1/ARHGDIA/CCL2/PIN1/SLC9A3R1/GREM1/COL3A1/APOH/GSTP1/TPM1/SERPINF1/STC1/RGN/EMILIN1	19
GO:0051098	regulation of binding	21/361	374/17823	2.77218	2.7e-05	0.00110604	0.0010365	FKBP1A/APP/STMN1/MAP2/RAN/EIF4G1/CAV1/APOE/VTN/B2M/ANXA2/PIN1/EDF1/DKK1/NGF/CALM3/TXN/MMP9/ACTB/TMSB4X/SPON1	21
GO:0030100	regulation of endocytosis	17/361	263/17823	3.19129	2.8e-05	0.00114409	0.00107107	APP/C4B/APOC3/TF/CAV1/AHSG/APOE/VTN/B2M/ANXA2/CCL2/C3/GREM1/DKK1/CALM3/CDH13/HNRNPK	17
GO:0009987	cellular process	346/361	16048/17823	1.06446	3e-05	0.00122271	0.00113949	RPS19/HNRNPA2B1/SPTBN1/EEF1A1/RPL17/CDH4/FKBP1A/COL12A1/COL15A1/HNRNPM/TRIO/TMSB15B/ACAN/CDH11/RBP1/APP/GSN/GCKR/YBX3/HLA-A/SERPINF2/RBM8A/PSAP/EFEMP1/C4B/PXN/CSTB/ENSA/TNS1/ENO1/F8/HBB/RPS14/CD59/STMN1/RRBP1/PRNP/RPS6/IGFBP3/MAP2/THBS1/APOC3/GNB1/PEA15/PABPN1/PKM/IL6/RAN/GKAP1/DYNC1LI2/ADAM10/YWHAZ/KTN1/ITIH4/BMP1/HSPE1/RPL29/CDH2/EIF4G1/CXCL8/GPC1/PPIA/YBX1/SCG5/SPP2/CLTA/RARRES2/TF/LTF/TUBA4A/…	346
GO:0042989	sequestering of actin monomers	4/361	10/17823	19.7485	3.2e-05	0.00128792	0.00120695	TMSB15B/GSN/TMSB4X/TMSB10	4
GO:0060346	bone trabecula formation	4/361	10/17823	19.7485	3.2e-05	0.00128792	0.00120695	MMP2/GREM1/COL1A1/FBN2	4
GO:1903011	negative regulation of bone development	4/361	10/17823	19.7485	3.2e-05	0.00128792	0.00120695	LTF/GREM1/FBN1/RGN	4
GO:0035583	sequestering of TGFbeta in extracellular...	3/361	4/17823	37.0284	3.2e-05	0.00128792	0.00120695	FBN1/FBN2/LTBP1	3
GO:0051801	cytolysis in other organism involved in ...	3/361	4/17823	37.0284	3.2e-05	0.00128792	0.00120695	F2/C9/ALB	3
GO:0001935	endothelial cell proliferation	12/361	142/17823	4.17221	3.3e-05	0.00132486	0.00124079	THBS1/CAV1/APOE/MMP14/APOA1/CCL2/APOH/SPARC/CDH13/ECM1/MYDGF/TNMD	12
GO:0010468	regulation of gene expression	125/361	4490/17823	1.37448	3.4e-05	0.00136161	0.00127442	RPS19/HNRNPA2B1/RPL17/HNRNPM/TMSB15B/APP/GSN/YBX3/SERPINF2/RBM8A/EFEMP1/C4B/ENO1/RPS14/CD59/PRNP/RPS6/THBS1/PABPN1/IL6/RAN/YWHAZ/RPL29/EIF4G1/YBX1/LTF/CAV1/F2/IGFBP5/RPS3A/SPP1/MTDH/APOE/PUS7/GAPDH/EIF4B/PPIE/DKK3/CSF1/VTN/MMP14/RPL6/PPP1R12A/COMP/ANXA2/RPL4/CARHSP1/RPL13/PFN1/EIF1/PIN1/C3/PDLIM1/PDCD5/TGFB1I1/GREM1/EDF1/DKK1/NGF/COL1A1/COL2A1/LMNA/C9/FN1/CLEC3B/NPM1/SERPINE2/HNRNPC/INHBA/VIM/HNR…	125
GO:0035722	interleukin-12-mediated signaling pathwa...	7/361	46/17823	7.51301	3.6e-05	0.00143102	0.00134105	HNRNPA2B1/PPIA/CFL1/ANXA2/MSN/CAPZA1/BOLA2	7
GO:0032271	regulation of protein polymerization	15/361	216/17823	3.42855	3.6e-05	0.00143102	0.00134105	SPTBN1/TMSB15B/GSN/STMN1/MAP2/STMN2/ELN/CTTN/PFN1/EML2/CAPZA1/MTPN/TMSB4X/TMSB10/BRK1	15
GO:0050807	regulation of synapse organization	15/361	216/17823	3.42855	3.6e-05	0.00143102	0.00134105	APP/PRNP/ADAM10/YWHAZ/CDH2/EIF4G1/APOE/CFL1/DKK1/TUBB/SPARC/HSPA8/NRXN1/PDLIM5/VPS35	15
GO:0098754	detoxification	11/361	122/17823	4.4515	3.8e-05	0.0015068	0.0014086	HBB/APOE/FBLN5/ALB/MT1A/MT1E/FABP1/GSTP1/HBA1/RGN/TXNDC17	11
GO:0010769	regulation of cell morphogenesis involve...	18/361	298/17823	2.98215	4e-05	0.00158221	0.00147548	CDH4/MAP2/ADAM10/CDH2/SPP1/FGB/APOE/CFL1/APOA1/CTTN/ARHGDIA/NGF/FN1/FLNA/POSTN/PDLIM5/TNFRSF12A/RTN4	18
GO:0031960	response to corticosteroid	13/361	169/17823	3.79778	4.2e-05	0.00164917	0.00154172	IL6/RAN/IGFBP2/ADM/COL1A1/GSTP1/SPARC/CALM3/PEBP1/SERPINF1/STC1/UBE2L3/IGFBP7	13
GO:0016525	negative regulation of angiogenesis	10/361	102/17823	4.84031	4.2e-05	0.00164917	0.00154172	THBS1/APOH/COL4A2/SPARC/SERPINF1/SARS/HSPG2/TNMD/SPINK5/EMILIN1	10
GO:0043393	regulation of protein binding	15/361	219/17823	3.38159	4.2e-05	0.00164917	0.00154172	FKBP1A/APP/STMN1/MAP2/RAN/CAV1/APOE/VTN/B2M/ANXA2/PIN1/DKK1/MMP9/ACTB/SPON1	15
GO:0043065	positive regulation of apoptotic process	28/361	604/17823	2.28873	4.4e-05	0.00172349	0.00160731	TRIO/GSN/PRNP/RPS6/IGFBP3/THBS1/PEA15/IL6/ADAM10/YWHAZ/HSPE1/CAV1/GAPDH/ADM/CCL2/PIN1/PDCD5/SLC9A3R1/KNG1/NGF/INHBA/MMP9/YWHAQ/COL18A1/DAP/RPS27A/SRPX/TNFRSF12A	28
GO:0009617	response to bacterium	31/361	704/17823	2.17402	4.5e-05	0.00175839	0.00163987	RPS19/HLA-A/C4B/PABPN1/IL6/CXCL8/RARRES2/LTF/CAV1/F2/FGB/CXCL6/PENK/MTDH/ADM/B2M/CCL2/CFD/C3/VIM/GSTP1/CXCL1/SPARC/CHGA/DCD/LOXL1/NEXN/CCDC80/SPON2/SPINK5/GNG12	31
GO:0042987	amyloid precursor protein catabolic proc...	6/361	33/17823	8.97658	4.6e-05	0.00179311	0.00167227	FKBP1A/APP/PRNP/ADAM10/APOE/SPON1	6
GO:0006953	acute-phase response	7/361	48/17823	7.19997	4.8e-05	0.00185758	0.00173661	SERPINF2/F8/IL6/ITIH4/F2/AHSG/FN1	7
GO:0071349	cellular response to interleukin-12	7/361	48/17823	7.19997	4.8e-05	0.00185758	0.00173661	HNRNPA2B1/PPIA/CFL1/ANXA2/MSN/CAPZA1/BOLA2	7
GO:0060284	regulation of cell development	37/361	913/17823	2.0008	4.8e-05	0.00185758	0.00173661	RPS19/CDH4/APP/MAP2/IL6/ADAM10/CDH2/EIF4G1/LTF/F2/SPP1/DBN1/FGB/STMN2/APOE/CSF1/CFL1/B2M/PPP1R12A/APOA1/CTTN/ARHGDIA/PIN1/DKK1/NGF/COL3A1/FN1/SERPINE2/VIM/LGALS1/FLNA/FBN1/SERPINF1/POSTN/PDLIM5/TNFRSF12A/RTN4	37
GO:0043068	positive regulation of programmed cell d...	28/361	608/17823	2.27367	4.9e-05	0.0018872	0.00176855	TRIO/GSN/PRNP/RPS6/IGFBP3/THBS1/PEA15/IL6/ADAM10/YWHAZ/HSPE1/CAV1/GAPDH/ADM/CCL2/PIN1/PDCD5/SLC9A3R1/KNG1/NGF/INHBA/MMP9/YWHAQ/COL18A1/DAP/RPS27A/SRPX/TNFRSF12A	28
GO:2000181	negative regulation of blood vessel morp...	10/361	104/17823	4.74723	4.9e-05	0.0018872	0.00176855	THBS1/APOH/COL4A2/SPARC/SERPINF1/SARS/HSPG2/TNMD/SPINK5/EMILIN1	10
GO:0006915	apoptotic process	64/361	1933/17823	1.63464	5.1e-05	0.00195954	0.00183197	TRIO/APP/GSN/YBX3/ENO1/PRNP/RPS6/IGFBP3/THBS1/GNB1/PEA15/IL6/ADAM10/YWHAZ/HSPE1/LTF/CAV1/RPS3A/FGB/MTDH/APOE/GAPDH/CTSB/CFL1/ADM/COMP/TIMP1/CTTN/ARHGDIA/CCL2/PIN1/HSPB6/PDCD5/SLC9A3R1/GREM1/DKK1/KNG1/NGF/COL2A1/LMNA/APOH/ALB/NPM1/FABP1/INHBA/GSTP1/LGALS1/PIP/MMP9/CAST/FLNA/YWHAQ/COL18A1/DAP/UFM1/HNRNPK/RPS27A/SRPX/RGN/SERBP1/MYDGF/VPS35/TNFRSF12A/RTN4	64
GO:0007568	aging	18/361	304/17823	2.92329	5.2e-05	0.00198848	0.00186346	APP/GSN/PRNP/IGFBP2/IGFBP5/PENK/ADM/COMP/TIMP1/DKK1/KRT14/LMNA/NPM1/COL4A2/HMGA1/PEBP1/SERPINF1/RGN	18
GO:0050808	synapse organization	21/361	391/17823	2.65165	5.2e-05	0.00198848	0.00186346	APP/PRNP/ADAM10/YWHAZ/CDH2/EIF4G1/APOE/CFL1/CTTN/PFN1/PIN1/DKK1/TUBB/SPARC/HSPA8/CAST/NRXN1/ACTB/PDLIM5/VPS35/SYBU	21
GO:0070671	response to interleukin-12	7/361	49/17823	7.05303	5.5e-05	0.00209325	0.00196164	HNRNPA2B1/PPIA/CFL1/ANXA2/MSN/CAPZA1/BOLA2	7
GO:0080090	regulation of primary metabolic process	158/361	6046/17823	1.29022	5.5e-05	0.00209325	0.00196164	HNRNPA2B1/EEF1A1/FKBP1A/HNRNPM/TMSB15B/APP/GSN/GCKR/YBX3/SERPINF2/RBM8A/PSAP/EFEMP1/C4B/CSTB/ENSA/ENO1/RPS14/CD59/PRNP/IGFBP3/THBS1/APOC3/PEA15/PABPN1/IL6/RAN/YWHAZ/ITIH4/HSPE1/CDH2/EIF4G1/YBX1/SPP2/RARRES2/LTF/CAV1/FAM3C/F2/AHSG/IGFBP5/SPP1/FGB/MTDH/NPC2/COL6A3/APOE/ITIH3/PUS7/GAPDH/EIF4B/PPIE/DKK3/CSF1/VTN/MMP14/OSBPL8/RPL6/PPP1R12A/APOA1/TIMP1/PSMD3/ANXA2/ARPP19/CARHSP1/PFN1/CCL2/EIF1/PIN1/C3/…	158
GO:0016032	viral process	31/361	713/17823	2.14657	5.7e-05	0.00216425	0.00202659	GSN/HLA-A/PABPN1/RAN/EIF4G1/CXCL8/PPIA/LTF/CAV1/APOE/CTSB/PPIE/CFL1/B2M/ANXA2/CCL2/MMP1/NPM1/VIM/KRT19/LGALS1/HNRNPA1/HSPA8/HMGA1/PPIB/HNRNPK/RPS27A/EIF4H/ZYX/SUPT6H/TLN1	31
GO:0009620	response to fungus	7/361	50/17823	6.91197	6.2e-05	0.00234856	0.00218718	RARRES2/LTF/GAPDH/CHGA/DCD/COTL1/SPON2	7
GO:0048660	regulation of smooth muscle cell prolife...	11/361	130/17823	4.17756	6.8e-05	0.00256979	0.00237661	SERPINF2/IGFBP3/THBS1/IL6/IGFBP5/MMP2/GSTP1/TPM1/MMP9/OGN/CDH13	11
GO:0007566	embryo implantation	7/361	51/17823	6.77644	7.1e-05	0.00267063	0.00247002	RPL29/SPP1/TIMP1/MMP2/MMP9/STC1/IGFBP7	7
GO:0040017	positive regulation of locomotion	25/361	524/17823	2.3555	7.1e-05	0.00267063	0.00247002	TMSB15B/APP/THBS1/IL6/ADAM10/CXCL8/RARRES2/CAV1/IGFBP5/CSF1/VTN/MMP14/PFN1/COL1A1/FN1/SPARC/MMP9/FLNA/COL18A1/CDH13/TMSB4X/POSTN/VPS35/RTN4/PHPT1	25
GO:0031115	negative regulation of microtubule polym...	4/361	12/17823	16.4571	7.2e-05	0.00270193	0.00250096	STMN1/MAP2/STMN2/EML2	4
GO:0097006	regulation of plasma lipoprotein particl...	9/361	88/17823	5.04933	7.3e-05	0.00272674	0.00253181	APOC3/BMP1/CLTA/NPC2/APOE/APOA1/ANXA2/ALB/HNRNPK	9
GO:2000147	positive regulation of cell motility	24/361	493/17823	2.40347	7.3e-05	0.00272674	0.00253181	TMSB15B/APP/THBS1/IL6/ADAM10/CXCL8/RARRES2/CAV1/IGFBP5/CSF1/VTN/MMP14/PFN1/COL1A1/FN1/SPARC/MMP9/FLNA/COL18A1/CDH13/TMSB4X/POSTN/RTN4/PHPT1	24
GO:0006807	nitrogen compound metabolic process	243/361	10258/17823	1.16955	7.8e-05	0.00288672	0.00268465	RPS19/HNRNPA2B1/SPTBN1/EEF1A1/RPL17/FKBP1A/HNRNPM/TRIO/TMSB15B/ACAN/APP/GSN/GCKR/YBX3/HLA-A/SERPINF2/RBM8A/PSAP/EFEMP1/C4B/CSTB/ENSA/ENO1/F8/HBB/RPS14/CD59/RRBP1/PRNP/RPS6/IGFBP3/THBS1/APOC3/PEA15/PABPN1/PKM/IL6/RAN/ADAM10/YWHAZ/KTN1/ITIH4/BMP1/HSPE1/RPL29/CDH2/EIF4G1/GPC1/PPIA/YBX1/SCG5/SPP2/CLTA/RARRES2/TF/LTF/CAV1/IGFBP2/F2/AHSG/IGFBP5/EEF1B2/RPS3A/SPP1/TGFBI/FGB/UGDH/PENK/ATOX1/MTDH/COL6A3/AP…	243
GO:0042592	homeostatic process	61/361	1842/17823	1.63499	7.8e-05	0.00288672	0.00268465	RPS19/HNRNPA2B1/FKBP1A/RBP1/APP/GCKR/RPS14/STMN1/PRNP/RPS6/APOC3/GNB1/IL6/CDH2/EIF4G1/TF/LTF/CAV1/F2/IGFBP5/SPP1/CXCL6/ATOX1/NPC2/APOE/CSF1/ADM/B2M/APOA1/ANXA2/CCL2/SLC9A3R1/ATP6V1G1/KNG1/COL2A1/RBP4/ALB/KRT1/MT1A/MT1E/HNRNPC/INHBA/GSTP1/LGALS1/HNRNPA1/CALM3/TXN/PIP/COL11A2/GLRX/SERPINF1/STC1/ACTB/HIST1H4A/ACTG1/PDIA6/RGN/NEDD8/SH3BGRL3/PHPT1/SYBU	61
GO:0043903	regulation of symbiosis, encompassing mu...	14/361	205/17823	3.37169	7.8e-05	0.00288672	0.00268465	GSN/CXCL8/PPIA/LTF/CAV1/CXCL6/APOE/GAPDH/PPIE/CFL1/ANXA2/LGALS1/HSPA8/PPIB	14
GO:1902905	positive regulation of supramolecular fi...	14/361	205/17823	3.37169	7.8e-05	0.00288672	0.00268465	APP/GSN/SERPINF2/PXN/STMN2/APOE/CFL1/APOA1/CTTN/PFN1/TPM1/FLNA/BRK1/SYNPO2	14
GO:0048659	smooth muscle cell proliferation	11/361	132/17823	4.11427	7.9e-05	0.00291702	0.00271494	SERPINF2/IGFBP3/THBS1/IL6/IGFBP5/MMP2/GSTP1/TPM1/MMP9/OGN/CDH13	11
GO:1903224	regulation of endodermal cell differenti...	3/361	5/17823	29.6227	8e-05	0.00294719	0.00274514	DKK1/COL5A2/COL5A1	3
GO:0051707	response to other organism	39/361	1009/17823	1.9083	8.3e-05	0.00305072	0.00283519	RPS19/HLA-A/C4B/ENO1/STMN1/PABPN1/IL6/CXCL8/RARRES2/LTF/CAV1/F2/FGB/CXCL6/PENK/MTDH/NPC2/GAPDH/CFL1/ADM/B2M/CCL2/CFD/C3/HMGN2/VIM/GSTP1/CXCL1/SPARC/CHGA/HMGA1/DCD/LOXL1/NEXN/COTL1/CCDC80/SPON2/SPINK5/GNG12	39
GO:0002685	regulation of leukocyte migration	13/361	181/17823	3.546	8.4e-05	0.00308045	0.00286502	APP/THBS1/IL6/ADAM10/CXCL8/RARRES2/CSF1/MMP14/CCL2/GREM1/MSN/ECM1/EMILIN1	13
GO:0043207	response to external biotic stimulus	39/361	1011/17823	1.90453	8.7e-05	0.00318321	0.00295399	RPS19/HLA-A/C4B/ENO1/STMN1/PABPN1/IL6/CXCL8/RARRES2/LTF/CAV1/F2/FGB/CXCL6/PENK/MTDH/NPC2/GAPDH/CFL1/ADM/B2M/CCL2/CFD/C3/HMGN2/VIM/GSTP1/CXCL1/SPARC/CHGA/HMGA1/DCD/LOXL1/NEXN/COTL1/CCDC80/SPON2/SPINK5/GNG12	39
GO:0031329	regulation of cellular catabolic process	32/361	766/17823	2.0625	9.1e-05	0.00332202	0.00307137	EEF1A1/HNRNPM/GCKR/YBX3/PSAP/APOC3/YWHAZ/EIF4G1/YBX1/CAV1/MTDH/APOE/GAPDH/TIMP1/CTTN/ANXA2/CARHSP1/ATP6V1G1/CST3/NPM1/FABP1/HNRNPC/VIM/HSPA8/MSN/DAP/RPS27A/CIRBP/RGN/SERBP1/VPS35/SNX9	32
GO:1901699	cellular response to nitrogen compound	28/361	631/17823	2.1908	9.3e-05	0.00338735	0.00312954	APP/PXN/PRNP/THBS1/GNB1/PKM/GKAP1/RARRES2/CAV1/AHSG/IGFBP5/PENK/MMP3/OSBPL8/MMP2/ATP6V1G1/COL1A1/COL3A1/COL5A2/NPM1/COL1A2/VIM/GSTP1/COL6A1/FBN1/STC1/ACTB/COL16A1	28
GO:1901698	response to nitrogen compound	40/361	1051/17823	1.87902	9.4e-05	0.00341604	0.00315849	APP/GSN/PXN/PRNP/THBS1/GNB1/PEA15/PKM/IL6/GKAP1/RARRES2/CAV1/IGFBP2/AHSG/IGFBP5/PENK/APOE/CFL1/MMP3/ADM/OSBPL8/TIMP1/MMP2/ATP6V1G1/COL1A1/COL3A1/COL5A2/NPM1/COL1A2/VIM/GSTP1/SPARC/CALM3/COL6A1/PEBP1/FBN1/STC1/CDH13/ACTB/COL16A1	40
GO:0045184	establishment of protein localization	67/361	2096/17823	1.57818	9.6e-05	0.00348086	0.00321614	RPS19/HNRNPA2B1/SPTBN1/RPL17/GCKR/RBM8A/ENSA/RPS14/RRBP1/PRNP/RPS6/PABPN1/IL6/RAN/YWHAZ/KTN1/RPL29/PPIA/SCG5/CLTA/TF/RPS3A/FGB/APOE/GAPDH/RPL6/APOA1/CTTN/RPL4/RPL13/PDCD5/STX7/ATP6V1G1/STAM2/COL1A1/LMNA/FN1/RBP4/NPM1/CALM3/TXN/CHGA/HSPA8/HIST1H1B/RPL7/FLNA/YWHAQ/MYH9/RPS10/NRXN1/TMSB4X/RPL7A/RPS28/RPS27A/RPS21/UBE2L3/RPL24/NUCB1/LTBP2/NOLC1/POSTN/PKIG/SUPT6H/VPS35/PHPT1/SYBU/SNX9	67
GO:0034622	cellular protein-containing complex asse...	42/361	1126/17823	1.84155	9.7e-05	0.00350135	0.00324484	RPS19/SPTBN1/FKBP1A/TMSB15B/GSN/PXN/RPS14/STMN1/MAP2/EIF4G1/CLTA/FGB/STMN2/TBCA/EIF4B/VTN/RPL6/ELN/CTTN/PFN1/PIN1/GREM1/EML2/NPM1/HIST1H1E/HIST1H1B/HIST1H1C/RBMX/RPS10/CAPZA1/MTPN/TMSB4X/HIST1H4A/RPS28/RPS27A/TMSB10/RPL24/CIRBP/EIF4H/BRK1/RTN4/SNX9	42
GO:0022008	neurogenesis	54/361	1581/17823	1.6863	9.7e-05	0.00350135	0.00324484	SPTBN1/CDH4/CDH11/APP/GSN/STMN1/MAP2/IL6/ADAM10/YWHAZ/CDH2/EIF4G1/GPC1/F2/SPP1/DBN1/PENK/STMN2/APOE/CSF1/CFL1/ADM/VTN/B2M/MMP14/APOA1/CTTN/ARHGDIA/CCL2/PIN1/SLC9A3R1/DKK1/NGF/COL3A1/FN1/SERPINE2/INHBA/VIM/GSTP1/LGALS1/FLNA/MAP4/SERPINF1/NRXN1/MTPN/RPL24/NEXN/POSTN/PDLIM5/SPON2/TNFRSF12A/SPINK5/RTN4/PDLIM7	54
GO:0042886	amide transport	66/361	2058/17823	1.58333	9.9e-05	0.00355386	0.00330198	RPS19/HNRNPA2B1/SPTBN1/RPL17/GCKR/RBM8A/PSAP/ENSA/RPS14/RRBP1/PRNP/RPS6/PABPN1/IL6/RAN/YWHAZ/KTN1/RPL29/PPIA/SCG5/CLTA/TF/RPS3A/FGB/APOE/GAPDH/RPL6/APOA1/CTTN/RPL4/RPL13/PDCD5/SLC9A3R1/STX7/ATP6V1G1/STAM2/COL1A1/LMNA/FN1/RBP4/NPM1/TXN/CHGA/HSPA8/RPL7/FLNA/MYH9/RPS10/TMSB4X/RPL7A/RPS28/RPS27A/RPS21/UBE2L3/RPL24/NUCB1/LTBP2/NOLC1/POSTN/PKIG/SUPT6H/LTBP4/VPS35/PHPT1/SYBU/SNX9	66
GO:0050673	epithelial cell proliferation	20/361	379/17823	2.60534	9.9e-05	0.00355386	0.00330198	IGFBP3/THBS1/CAV1/IGFBP5/APOE/MMP14/APOA1/CCL2/APOH/SPARC/IGFBP4/COL8A1/KRT2/SERPINF1/CDH13/RGN/ECM1/MYDGF/TNMD/RTN4	20
GO:0009725	response to hormone	38/361	982/17823	1.91049	0.0001	0.00355386	0.00333043	PXN/THBS1/GNB1/PKM/IL6/RAN/GKAP1/RARRES2/CAV1/IGFBP2/AHSG/IGFBP5/SPP1/FGB/PENK/CTSB/ADM/MMP14/OSBPL8/TIMP1/ANXA2/TGFB1I1/ATP6V1G1/COL1A1/INHBA/GSTP1/SPARC/CALM3/MSN/LOX/PEBP1/FBN1/SERPINF1/STC1/UFM1/UBE2L3/POSTN/IGFBP7	38
GO:0061430	bone trabecula morphogenesis	4/361	13/17823	15.1911	0.0001	0.00355386	0.00333043	MMP2/GREM1/COL1A1/FBN2	4
GO:1902991	regulation of amyloid precursor protein ...	5/361	24/17823	10.2857	0.0001	0.00355386	0.00333043	FKBP1A/APP/PRNP/APOE/SPON1	5
GO:0033273	response to vitamin	9/361	92/17823	4.82979	0.0001	0.00355386	0.00333043	RBP1/GSN/SPP1/PENK/COL1A1/GSTP1/SPARC/STC1/POSTN	9
GO:0070206	protein trimerization	7/361	54/17823	6.39997	0.0001	0.00355386	0.00333043	GNB1/COL1A1/COL1A2/COL6A1/COL6A2/BRK1/EMILIN1	7
GO:0051171	regulation of nitrogen compound metaboli...	153/361	5884/17823	1.28379	0.00011	0.00387503	0.00362121	HNRNPA2B1/EEF1A1/FKBP1A/HNRNPM/TMSB15B/APP/GSN/GCKR/YBX3/SERPINF2/RBM8A/PSAP/EFEMP1/C4B/CSTB/ENSA/ENO1/HBB/RPS14/CD59/PRNP/IGFBP3/THBS1/PEA15/PABPN1/IL6/RAN/YWHAZ/ITIH4/HSPE1/CDH2/EIF4G1/YBX1/SPP2/RARRES2/LTF/CAV1/F2/AHSG/IGFBP5/SPP1/FGB/MTDH/COL6A3/APOE/ITIH3/PUS7/GAPDH/EIF4B/PPIE/DKK3/CSF1/VTN/MMP14/OSBPL8/RPL6/PPP1R12A/APOA1/TIMP1/PSMD3/ANXA2/ARPP19/CARHSP1/PFN1/CCL2/EIF1/PIN1/C3/PDLIM1/PDCD5/…	153
GO:0030335	positive regulation of cell migration	23/361	475/17823	2.39061	0.00011	0.00387503	0.00362121	TMSB15B/APP/THBS1/IL6/ADAM10/CXCL8/RARRES2/CAV1/IGFBP5/CSF1/VTN/MMP14/PFN1/COL1A1/FN1/SPARC/MMP9/FLNA/COL18A1/CDH13/TMSB4X/POSTN/RTN4	23
GO:0015833	peptide transport	65/361	2026/17823	1.58397	0.00011	0.00387503	0.00362121	RPS19/HNRNPA2B1/SPTBN1/RPL17/GCKR/RBM8A/ENSA/RPS14/RRBP1/PRNP/RPS6/PABPN1/IL6/RAN/YWHAZ/KTN1/RPL29/PPIA/SCG5/CLTA/TF/RPS3A/FGB/APOE/GAPDH/RPL6/APOA1/CTTN/RPL4/RPL13/PDCD5/SLC9A3R1/STX7/ATP6V1G1/STAM2/COL1A1/LMNA/FN1/RBP4/NPM1/TXN/CHGA/HSPA8/RPL7/FLNA/MYH9/RPS10/TMSB4X/RPL7A/RPS28/RPS27A/RPS21/UBE2L3/RPL24/NUCB1/LTBP2/NOLC1/POSTN/PKIG/SUPT6H/LTBP4/VPS35/PHPT1/SYBU/SNX9	65
GO:0001895	retina homeostasis	8/361	73/17823	5.41054	0.00011	0.00387503	0.00362121	TF/LTF/B2M/ALB/KRT1/PIP/ACTB/ACTG1	8
GO:0034381	plasma lipoprotein particle clearance	7/361	55/17823	6.28361	0.00012	0.00419063	0.00390537	APOC3/CLTA/NPC2/APOE/APOA1/ANXA2/HNRNPK	7
GO:1901343	negative regulation of vasculature devel...	10/361	115/17823	4.29315	0.00012	0.00419063	0.00390537	THBS1/APOH/COL4A2/SPARC/SERPINF1/SARS/HSPG2/TNMD/SPINK5/EMILIN1	10
GO:0006886	intracellular protein transport	42/361	1137/17823	1.82374	0.00012	0.00419063	0.00390537	RPS19/HNRNPA2B1/RPL17/GCKR/RBM8A/RPS14/PRNP/RPS6/PABPN1/RAN/YWHAZ/RPL29/SCG5/CLTA/RPS3A/RPL6/CTTN/RPL4/RPL13/PDCD5/STX7/STAM2/LMNA/NPM1/TXN/HSPA8/RPL7/FLNA/RPS10/RPL7A/RPS28/RPS27A/RPS21/UBE2L3/RPL24/NUCB1/LTBP2/NOLC1/PKIG/SUPT6H/VPS35/SNX9	42
GO:0060341	regulation of cellular localization	35/361	883/17823	1.95696	0.00012	0.00419063	0.00390537	SPTBN1/FKBP1A/GSN/PRNP/MAP2/ADAM10/YWHAZ/CDH2/CAV1/F2/MMP14/PPP1R12A/ANXA2/PIN1/PDCD5/TAX1BP3/STX7/LMNA/CALM3/TXN/FLNA/MSN/YWHAQ/NRXN1/ACTB/UBE2L3/NUCB1/NOLC1/PKIG/SUPT6H/VPS35/RTN4/PHPT1/SYBU/NSFL1C	35
GO:0010638	positive regulation of organelle organiz...	27/361	609/17823	2.18887	0.00013	0.00447194	0.00418312	HNRNPA2B1/GSN/SERPINF2/PXN/YWHAZ/STMN2/CFL1/APOA1/CTTN/ANXA2/PFN1/PDCD5/LMNA/TPM1/HNRNPA1/MMP9/HIST1H1B/FLNA/MSN/YWHAQ/PEBP1/UBE2L3/BRK1/VPS35/PFDN2/SYNPO2/NSFL1C	27
GO:0030194	positive regulation of blood coagulation	5/361	25/17823	9.87424	0.00013	0.00447194	0.00418312	SERPINF2/THBS1/F2/PLG/APOH	5
GO:0034205	amyloid-beta formation	5/361	25/17823	9.87424	0.00013	0.00447194	0.00418312	APP/PRNP/ADAM10/APOE/SPON1	5
GO:1900048	positive regulation of hemostasis	5/361	25/17823	9.87424	0.00013	0.00447194	0.00418312	SERPINF2/THBS1/F2/PLG/APOH	5
GO:2001233	regulation of apoptotic signaling pathwa...	20/361	387/17823	2.55148	0.00013	0.00447194	0.00418312	GSN/YBX3/ENO1/THBS1/PEA15/YWHAZ/CAV1/FGB/CTTN/PDCD5/SLC9A3R1/COL2A1/LMNA/INHBA/GSTP1/MMP9/YWHAQ/HNRNPK/SRPX/TNFRSF12A	20
GO:0099175	regulation of postsynapse organization	9/361	95/17823	4.67727	0.00013	0.00447194	0.00418312	PRNP/ADAM10/CDH2/APOE/CFL1/HSPA8/NRXN1/PDLIM5/VPS35	9
GO:0014070	response to organic cyclic compound	36/361	924/17823	1.92355	0.00013	0.00447194	0.00418312	APP/GSN/THBS1/GNB1/PEA15/IL6/RAN/CAV1/IGFBP2/IGFBP5/SPP1/PENK/ADM/MMP14/ARHGDIA/CCL2/TGFB1I1/COL1A1/NPM1/INHBA/GSTP1/LGALS1/SPARC/CALM3/MSN/LOX/PEBP1/SERPINF1/LUM/STC1/ACTB/UFM1/UBE2L3/POSTN/NEDD8/IGFBP7	36
GO:0032507	maintenance of protein location in cell	8/361	75/17823	5.26626	0.00014	0.00475498	0.00445468	TMSB15B/GSN/CAV1/DBN1/TXN/TMSB4X/TMSB10/TLN1	8
GO:1901566	organonitrogen compound biosynthetic pro...	60/361	1839/17823	1.61081	0.00014	0.00475498	0.00445468	RPS19/EEF1A1/RPL17/ACAN/APP/GCKR/YBX3/RBM8A/ENO1/RPS14/RRBP1/RPS6/THBS1/PKM/IL6/RPL29/EIF4G1/GPC1/IGFBP5/EEF1B2/RPS3A/UGDH/APOE/PUS7/GAPDH/EIF4B/ADM/RPL6/APOA1/ERH/RPL4/RPL13/EIF1/CKM/NPM1/DBI/INHBA/VIM/GSTP1/RPL7/OGN/MAN1A1/RPS10/SARS/LUM/MTPN/HNRNPK/TMSB4X/RPL7A/RPS28/RPS27A/RPS21/RPL24/HSPG2/CIRBP/NOLC1/EIF4H/XYLT1/VPS35/TMA7	60
GO:0031323	regulation of cellular metabolic process	157/361	6098/17823	1.27112	0.00014	0.00475498	0.00445468	HNRNPA2B1/EEF1A1/FKBP1A/HNRNPM/TMSB15B/APP/GSN/GCKR/YBX3/SERPINF2/RBM8A/PSAP/EFEMP1/C4B/CSTB/ENSA/ENO1/HBB/RPS14/CD59/PRNP/IGFBP3/THBS1/APOC3/PEA15/PABPN1/IL6/RAN/YWHAZ/ITIH4/HSPE1/CDH2/EIF4G1/YBX1/SPP2/RARRES2/LTF/CAV1/FAM3C/F2/AHSG/IGFBP5/SPP1/FGB/MTDH/NPC2/COL6A3/APOE/ITIH3/PUS7/GAPDH/EIF4B/PPIE/DKK3/CSF1/MMP3/VTN/MMP14/OSBPL8/RPL6/PPP1R12A/APOA1/FBLN5/TIMP1/CTTN/ANXA2/ARPP19/CARHSP1/PFN1/CCL2…	157
GO:0010243	response to organonitrogen compound	37/361	961/17823	1.90087	0.00014	0.00475498	0.00445468	APP/GSN/PXN/PRNP/GNB1/PEA15/PKM/IL6/GKAP1/RARRES2/CAV1/IGFBP2/AHSG/IGFBP5/PENK/APOE/CFL1/ADM/OSBPL8/TIMP1/MMP2/ATP6V1G1/COL1A1/COL3A1/COL5A2/COL1A2/VIM/GSTP1/SPARC/CALM3/COL6A1/PEBP1/FBN1/STC1/CDH13/ACTB/COL16A1	37
GO:0010712	regulation of collagen metabolic process	6/361	40/17823	7.40568	0.00014	0.00475498	0.00445468	SERPINF2/IL6/F2/CST3/VIM/EMILIN1	6
GO:0007044	cell-substrate junction assembly	9/361	96/17823	4.62855	0.00014	0.00475498	0.00445468	TNS1/THBS1/MMP14/CTTN/GREM1/KRT14/FN1/COL16A1/TLN1	9
GO:0045807	positive regulation of endocytosis	11/361	142/17823	3.82453	0.00015	0.00507321	0.00472025	C4B/TF/AHSG/APOE/VTN/B2M/ANXA2/CCL2/C3/GREM1/HNRNPK	11
GO:0050820	positive regulation of coagulation	5/361	26/17823	9.49446	0.00015	0.00507321	0.00472025	SERPINF2/THBS1/F2/PLG/APOH	5
GO:0001907	killing by symbiont of host cells	3/361	6/17823	24.6856	0.00016	0.00532198	0.00498003	GAPDH/C9/ALB	3
GO:0010757	negative regulation of plasminogen activ...	3/361	6/17823	24.6856	0.00016	0.00532198	0.00498003	SERPINF2/THBS1/SERPINE2	3
GO:0035989	tendon development	3/361	6/17823	24.6856	0.00016	0.00532198	0.00498003	COL11A1/COL5A1/TNMD	3
GO:0044004	disruption by symbiont of host cell	3/361	6/17823	24.6856	0.00016	0.00532198	0.00498003	GAPDH/C9/ALB	3
GO:0002526	acute inflammatory response	14/361	219/17823	3.15615	0.00016	0.00532198	0.00498003	SERPINF2/C4B/F8/CD59/IL6/ITIH4/F2/AHSG/VTN/C3/SERPINC1/C9/FN1/GSTP1	14
GO:0009607	response to biotic stimulus	39/361	1042/17823	1.84787	0.00016	0.00532198	0.00498003	RPS19/HLA-A/C4B/ENO1/STMN1/PABPN1/IL6/CXCL8/RARRES2/LTF/CAV1/F2/FGB/CXCL6/PENK/MTDH/NPC2/GAPDH/CFL1/ADM/B2M/CCL2/CFD/C3/HMGN2/VIM/GSTP1/CXCL1/SPARC/CHGA/HMGA1/DCD/LOXL1/NEXN/COTL1/CCDC80/SPON2/SPINK5/GNG12	39
GO:0010955	negative regulation of protein processin...	6/361	41/17823	7.22505	0.00016	0.00532198	0.00498003	SERPINF2/CD59/PRNP/THBS1/SERPINE2/CAST	6
GO:1903318	negative regulation of protein maturatio...	6/361	41/17823	7.22505	0.00016	0.00532198	0.00498003	SERPINF2/CD59/PRNP/THBS1/SERPINE2/CAST	6
GO:2001235	positive regulation of apoptotic signali...	12/361	168/17823	3.52651	0.00017	0.00558537	0.00523421	GSN/THBS1/PEA15/YWHAZ/CAV1/PDCD5/SLC9A3R1/INHBA/MMP9/YWHAQ/SRPX/TNFRSF12A	12
GO:0048259	regulation of receptor-mediated endocyto...	9/361	98/17823	4.53409	0.00017	0.00558537	0.00523421	APP/APOC3/TF/VTN/B2M/ANXA2/GREM1/DKK1/HNRNPK	9
GO:0010038	response to metal ion	19/361	364/17823	2.57707	0.00017	0.00558537	0.00523421	APP/GSN/PRNP/THBS1/TF/CAV1/IGFBP2/FGB/PENK/B2M/KRT14/MT1A/MT1E/SPARC/CALM3/MMP9/PEBP1/SERPINF1/NRXN1	19
GO:0010631	epithelial cell migration	16/361	276/17823	2.8621	0.00017	0.00558537	0.00523421	PXN/THBS1/APOE/APOA1/PFN1/GREM1/APOH/SPARC/MMP9/MYH9/KRT2/SERPINF1/STC1/CDH13/TMSB4X/RTN4	16
GO:0010562	positive regulation of phosphorus metabo...	41/361	1119/17823	1.80895	0.00017	0.00558537	0.00523421	APP/GCKR/SERPINF2/PSAP/ENO1/PRNP/IGFBP3/THBS1/PEA15/IL6/CDH2/EIF4G1/RARRES2/LTF/CAV1/F2/FGB/CSF1/VTN/OSBPL8/PPP1R12A/ANXA2/CCL2/PIN1/C3/GREM1/DKK1/NGF/INHBA/CALM3/TXN/MMP9/IGFBP4/NRXN1/TMSB4X/RPS27A/UBE2V1/RGN/CAVIN3/MYDGF/SNX9	41
GO:0045937	positive regulation of phosphate metabol...	41/361	1119/17823	1.80895	0.00017	0.00558537	0.00523421	APP/GCKR/SERPINF2/PSAP/ENO1/PRNP/IGFBP3/THBS1/PEA15/IL6/CDH2/EIF4G1/RARRES2/LTF/CAV1/F2/FGB/CSF1/VTN/OSBPL8/PPP1R12A/ANXA2/CCL2/PIN1/C3/GREM1/DKK1/NGF/INHBA/CALM3/TXN/MMP9/IGFBP4/NRXN1/TMSB4X/RPS27A/UBE2V1/RGN/CAVIN3/MYDGF/SNX9	41
GO:0045596	negative regulation of cell differentiat...	29/361	690/17823	2.07502	0.00018	0.00588988	0.005495	TRIO/APP/EFEMP1/MAP2/IL6/LTF/CAV1/F2/IGFBP5/SPP1/STMN2/APOE/B2M/ARHGDIA/TGFB1I1/GREM1/DKK1/COL3A1/COL5A2/INHBA/VIM/LGALS1/HLA-G/COL5A1/FBN1/HIST1H4A/POSTN/VASN/RTN4	29
GO:0098869	cellular oxidant detoxification	9/361	99/17823	4.48829	0.00018	0.00588988	0.005495	HBB/APOE/FBLN5/ALB/FABP1/GSTP1/HBA1/RGN/TXNDC17	9
GO:0044331	cell-cell adhesion mediated by cadherin	6/361	42/17823	7.05303	0.00019	0.00616696	0.0057514	CDH4/CDH11/SERPINF2/CDH2/PLG/CDH13	6
GO:0006417	regulation of translation	18/361	337/17823	2.63704	0.00019	0.00616696	0.0057514	APP/YBX3/RBM8A/RPS14/THBS1/IL6/EIF4G1/IGFBP5/PUS7/GAPDH/EIF4B/EIF1/NPM1/VIM/MTPN/CIRBP/NOLC1/EIF4H	18
GO:0072376	protein activation cascade	14/361	223/17823	3.09954	0.00019	0.00616696	0.0057514	C4B/F8/CD59/F2/FGB/VTN/CFD/C3/F9/SERPINC1/KNG1/C9/APOH/KRT1	14
GO:0090132	epithelium migration	16/361	279/17823	2.83132	0.00019	0.00616696	0.0057514	PXN/THBS1/APOE/APOA1/PFN1/GREM1/APOH/SPARC/MMP9/MYH9/KRT2/SERPINF1/STC1/CDH13/TMSB4X/RTN4	16
GO:0070482	response to oxygen levels	18/361	338/17823	2.62924	0.0002	0.0064396	0.00600351	ENO1/THBS1/GNB1/PKM/CAV1/PENK/ADM/MMP14/MMP2/PDLIM1/ATP6V1G1/COL1A1/LMNA/FABP1/STC1/RPS27A/POSTN/VASN	18
GO:0061024	membrane organization	34/361	870/17823	1.92945	0.0002	0.0064396	0.00600351	SPTBN1/GSN/F8/CD59/THBS1/YWHAZ/CDH2/PPIA/CLTA/TF/CAV1/APOE/CTTN/ANXA2/C3/PDCD5/STX7/STAM2/LMNA/CALM3/HSPA8/F5/COL5A1/YWHAQ/MYH9/NRXN1/ACTB/RPS27A/ACTG1/COL7A1/VPS35/RTN4/NSFL1C/SNX9	34
GO:0007584	response to nutrient	14/361	224/17823	3.0857	0.0002	0.0064396	0.00600351	RBP1/GSN/ENSA/PKM/IGFBP2/SPP1/PENK/APOA1/SERPINC1/COL1A1/GSTP1/SPARC/STC1/POSTN	14
GO:1901575	organic substance catabolic process	66/361	2110/17823	1.54431	0.0002	0.0064396	0.00600351	RPS19/EEF1A1/RPL17/HNRNPM/ACAN/GCKR/YBX3/RBM8A/ENO1/RPS14/RPS6/APOC3/PKM/YWHAZ/RPL29/EIF4G1/GPC1/YBX1/CLTA/RARRES2/CAV1/RPS3A/SPP1/APOE/GAPDH/CTSB/RPL6/APOA1/TIMP1/PSMD3/ANXA2/RPL4/CARHSP1/RPL13/PIN1/TGFB1I1/CST3/NPM1/SERPINE2/FABP1/HNRNPC/VIM/HSPA8/RPL7/OGN/FLNA/MSN/BLVRB/RPS10/LUM/RPL7A/RPS28/RPS27A/RPS21/UBE2L3/RPL24/HSPG2/CIRBP/RGN/NEDD8/CES4A/SERBP1/PCNP/VPS35/NSFL1C/SNX9	66
GO:0001894	tissue homeostasis	14/361	225/17823	3.07199	0.00021	0.00673464	0.00625145	IL6/TF/LTF/SPP1/CSF1/B2M/COL2A1/RBP4/ALB/KRT1/PIP/COL11A2/ACTB/ACTG1	14
GO:0015031	protein transport	63/361	1990/17823	1.56301	0.00021	0.00673464	0.00625145	RPS19/HNRNPA2B1/SPTBN1/RPL17/GCKR/RBM8A/ENSA/RPS14/RRBP1/PRNP/RPS6/PABPN1/IL6/RAN/YWHAZ/KTN1/RPL29/PPIA/SCG5/CLTA/TF/RPS3A/FGB/APOE/GAPDH/RPL6/APOA1/CTTN/RPL4/RPL13/PDCD5/STX7/ATP6V1G1/STAM2/COL1A1/LMNA/FN1/RBP4/NPM1/TXN/CHGA/HSPA8/RPL7/FLNA/MYH9/RPS10/TMSB4X/RPL7A/RPS28/RPS27A/RPS21/UBE2L3/RPL24/NUCB1/LTBP2/NOLC1/POSTN/PKIG/SUPT6H/VPS35/PHPT1/SYBU/SNX9	63
GO:0051495	positive regulation of cytoskeleton orga...	14/361	226/17823	3.05839	0.00022	0.00694467	0.00649531	GSN/SERPINF2/PXN/STMN2/CFL1/APOA1/CTTN/PFN1/TPM1/FLNA/BRK1/PFDN2/SYNPO2/NSFL1C	14
GO:0097237	cellular response to toxic substance	14/361	226/17823	3.05839	0.00022	0.00694467	0.00649531	PSAP/HBB/IL6/APOE/FBLN5/ALB/FABP1/GSTP1/HNRNPA1/TXN/ACTB/HBA1/RGN/TXNDC17	14
GO:0001101	response to acid chemical	18/361	341/17823	2.6061	0.00022	0.00694467	0.00649531	GSN/GNB1/IGFBP2/CFL1/MMP2/DKK1/COL1A1/COL3A1/RBP4/COL5A2/COL1A2/GSTP1/SPARC/COL6A1/SERPINF1/COL18A1/COL16A1/IGFBP7	18
GO:0002237	response to molecule of bacterial origin	18/361	341/17823	2.6061	0.00022	0.00694467	0.00649531	C4B/PABPN1/IL6/CXCL8/LTF/CXCL6/PENK/MTDH/ADM/B2M/CCL2/VIM/GSTP1/CXCL1/SPARC/LOXL1/SPON2/GNG12	18
GO:0006996	organelle organization	106/361	3823/17823	1.36891	0.00022	0.00694467	0.00649531	RPS19/HNRNPA2B1/SPTBN1/TMSB15B/GSN/SERPINF2/PXN/F8/RPS14/CD59/STMN1/MAP2/RAN/DYNC1LI2/YWHAZ/CDH2/EIF4G1/PPIA/TUBA4A/CAV1/DBN1/STMN2/APOE/GAPDH/CFL1/RPL6/DCTN2/PPP1R12A/APOA1/ELN/CTTN/ANXA2/PFN1/ARHGDIA/CCL2/PIN1/PDCD5/SLC9A3R1/STX7/STAM2/EML2/KRT14/LMNA/PTMA/NPM1/TPM3/SERPINE2/TUBB/HNRNPC/VIM/KRT19/CXCL1/TPM1/HNRNPA1/CALM3/HIST1H1E/CHGA/F5/MMP9/HIST1H1B/HIST1H1C/HMGA1/FLNA/MSN/YWHAQ/MAP4/PEBP1/KR…	106
GO:0044248	cellular catabolic process	69/361	2239/17823	1.52149	0.00022	0.00694467	0.00649531	RPS19/EEF1A1/RPL17/HNRNPM/ACAN/GCKR/YBX3/RBM8A/PSAP/ENO1/HBB/RPS14/RPS6/APOC3/PKM/YWHAZ/RPL29/EIF4G1/GPC1/YBX1/CLTA/CAV1/RPS3A/MTDH/APOE/GAPDH/CTSB/RPL6/APOA1/TIMP1/CTTN/PSMD3/ANXA2/RPL4/CARHSP1/RPL13/TGFB1I1/ATP6V1G1/STAM2/CST3/NPM1/FABP1/HNRNPC/VIM/HSPA8/RPL7/OGN/MSN/BLVRB/RPS10/DAP/LUM/RPL7A/RPS28/RPS27A/RPS21/UBE2L3/HBA1/SRPX/RPL24/CIRBP/RGN/NEDD8/SERBP1/PCNP/VPS35/SYNPO2/NSFL1C/SNX9	69
GO:0018208	peptidyl-proline modification	7/361	61/17823	5.66555	0.00022	0.00694467	0.00649531	FKBP1A/PPIA/PPIE/FKBP2/PIN1/PPIB/PPIC	7
GO:0061077	chaperone-mediated protein folding	7/361	61/17823	5.66555	0.00022	0.00694467	0.00649531	FKBP1A/HSPE1/HSPB6/PDCD5/HSPA8/HSPA6/PPIB	7
GO:1902533	positive regulation of intracellular sig...	39/361	1059/17823	1.8182	0.00023	0.00723197	0.00673519	FKBP1A/APP/SERPINF2/PSAP/IGFBP3/THBS1/PEA15/IL6/CDH2/LTF/CAV1/F2/IGFBP5/FGB/MTDH/CSF1/OSBPL8/APOA1/ARPP19/CCL2/SLC9A3R1/GREM1/DKK1/NGF/COL3A1/LGALS1/CALM3/TXN/FLNA/IGFBP4/PEBP1/CDH13/NRXN1/RPS27A/UBE2V1/ECM1/CAVIN3/MYDGF/RTN4	39
GO:0001936	regulation of endothelial cell prolifera...	10/361	125/17823	3.9497	0.00023	0.00723197	0.00673519	THBS1/CAV1/APOE/CCL2/APOH/SPARC/CDH13/ECM1/MYDGF/TNMD	10
GO:0044093	positive regulation of molecular functio...	57/361	1757/17823	1.60168	0.00024	0.00747342	0.0069712	HNRNPA2B1/FKBP1A/APP/GSN/GCKR/PSAP/STMN1/PRNP/THBS1/PEA15/PABPN1/IL6/RAN/HSPE1/EIF4G1/LTF/CAV1/F2/MTDH/APOE/CSF1/VTN/B2M/OSBPL8/PPP1R12A/APOA1/ANXA2/PFN1/ARHGDIA/CCL2/PIN1/PDCD5/TAX1BP3/GREM1/EDF1/DKK1/NGF/APOH/FN1/NPM1/FABP1/CXCL1/TPM1/CALM3/TXN/MMP9/GLRX/DAP/NRXN1/MTPN/TMSB4X/RPS27A/UBE2L3/UBE2V1/RGN/SPON1/SNX9	57
GO:0097529	myeloid leukocyte migration	13/361	201/17823	3.19316	0.00024	0.00747342	0.0069712	RPS19/THBS1/IL6/CXCL8/RARRES2/CXCL6/CSF1/MMP14/CCL2/GREM1/CXCL1/CHGA/EMILIN1	13
GO:1905517	macrophage migration	6/361	44/17823	6.73244	0.00024	0.00747342	0.0069712	THBS1/RARRES2/CSF1/MMP14/CCL2/EMILIN1	6
GO:1990748	cellular detoxification	9/361	103/17823	4.31399	0.00024	0.00747342	0.0069712	HBB/APOE/FBLN5/ALB/FABP1/GSTP1/HBA1/RGN/TXNDC17	9
GO:0090130	tissue migration	16/361	285/17823	2.77172	0.00024	0.00747342	0.0069712	PXN/THBS1/APOE/APOA1/PFN1/GREM1/APOH/SPARC/MMP9/MYH9/KRT2/SERPINF1/STC1/CDH13/TMSB4X/RTN4	16
GO:0009628	response to abiotic stimulus	41/361	1138/17823	1.77875	0.00025	0.00771025	0.00720341	APP/YBX3/ENO1/THBS1/GNB1/PKM/CAV1/IGFBP2/PENK/ADM/MMP14/MMP2/ARHGDIA/PDLIM1/TGFB1I1/ATP6V1G1/COL1A1/COL3A1/KRT14/LMNA/NPM1/SERPINE2/FABP1/SPARC/TXN/HSPA8/COL11A1/HSPA6/PEBP1/SERPINF1/COL18A1/STC1/NRXN1/MTPN/RPS27A/CIRBP/NOLC1/POSTN/IGFBP7/VASN/SDF4	41
GO:1990000	amyloid fibril formation	4/361	16/17823	12.3428	0.00025	0.00771025	0.00720341	FKBP1A/APP/GSN/APOE	4
GO:0032233	positive regulation of actin filament bu...	7/361	62/17823	5.57417	0.00025	0.00771025	0.00720341	SERPINF2/PXN/APOA1/PFN1/TPM1/FLNA/SYNPO2	7
GO:0045927	positive regulation of growth	15/361	257/17823	2.88159	0.00025	0.00771025	0.00720341	CDH4/YBX3/ADAM10/EIF4G1/F2/CSF1/MMP14/PIN1/NGF/FN1/HIST1H1B/PPIB/MTPN/BASP1/TNFRSF12A	15
GO:0106027	neuron projection organization	8/361	82/17823	4.8167	0.00025	0.00771025	0.00720341	APP/PRNP/ADAM10/APOE/CFL1/CTTN/PDLIM5/VPS35	8
GO:0006936	muscle contraction	18/361	346/17823	2.56844	0.00026	0.00797284	0.00743193	PXN/ENO1/PABPN1/CALD1/CAV1/COMP/CTTN/HSPB6/TPM3/VIM/TPM1/CALM3/CHGA/FLNA/STC1/MYL6/TPM4/TLN1	18
GO:0010469	regulation of signaling receptor activit...	25/361	570/17823	2.1654	0.00026	0.00797284	0.00743193	APP/EFEMP1/IL6/BMP1/CXCL8/FAM3C/F2/SPP1/CXCL6/PENK/CSF1/ADM/TIMP1/CCL2/GREM1/DKK1/NGF/INHBA/CXCL1/OGN/FBN1/STC1/NRXN1/MIA/CLEC11A	25
GO:0071417	cellular response to organonitrogen comp...	25/361	570/17823	2.1654	0.00026	0.00797284	0.00743193	APP/PXN/PRNP/GNB1/PKM/GKAP1/RARRES2/CAV1/AHSG/IGFBP5/PENK/OSBPL8/MMP2/ATP6V1G1/COL1A1/COL3A1/COL5A2/COL1A2/VIM/GSTP1/COL6A1/FBN1/STC1/ACTB/COL16A1	25
GO:0031345	negative regulation of cell projection o...	12/361	177/17823	3.3472	0.00027	0.00817055	0.00765685	PRNP/MAP2/SPP1/STMN2/APOE/B2M/ARHGDIA/VIM/LGALS1/MAP4/NRXN1/RTN4	12
GO:0032489	regulation of Cdc42 protein signal trans...	3/361	7/17823	21.1591	0.00027	0.00817055	0.00765685	APOC3/APOE/APOA1	3
GO:0071694	maintenance of protein location in extra...	3/361	7/17823	21.1591	0.00027	0.00817055	0.00765685	FBN1/FBN2/LTBP1	3
GO:0090647	modulation of age-related behavioral dec...	3/361	7/17823	21.1591	0.00027	0.00817055	0.00765685	APP/PRNP/DKK1	3
GO:2000427	positive regulation of apoptotic cell cl...	3/361	7/17823	21.1591	0.00027	0.00817055	0.00765685	C4B/CCL2/C3	3
GO:2000542	negative regulation of gastrulation	3/361	7/17823	21.1591	0.00027	0.00817055	0.00765685	DKK1/COL5A2/COL5A1	3
GO:0051384	response to glucocorticoid	11/361	152/17823	3.57292	0.00027	0.00817055	0.00765685	IL6/IGFBP2/ADM/GSTP1/SPARC/CALM3/PEBP1/SERPINF1/STC1/UBE2L3/IGFBP7	11
GO:0048667	cell morphogenesis involved in neuron di...	25/361	572/17823	2.15783	0.00028	0.00842564	0.00788706	SPTBN1/CDH4/CDH11/APP/STMN1/MAP2/ADAM10/CDH2/GPC1/SPP1/APOE/CFL1/CTTN/ARHGDIA/SLC9A3R1/NGF/FN1/NRXN1/RPL24/NEXN/PDLIM5/SPON2/TNFRSF12A/RTN4/PDLIM7	25
GO:0007229	integrin-mediated signaling pathway	9/361	105/17823	4.23182	0.00028	0.00842564	0.00788706	ADAM10/APOA1/TIMP1/COL3A1/FLNA/MYH9/COL16A1/ZYX/TLN1	9
GO:0007162	negative regulation of cell adhesion	15/361	260/17823	2.84834	0.00028	0.00842564	0.00788706	PRNP/THBS1/ADAM10/TGFBI/MMP14/APOA1/ARHGDIA/PLG/KNG1/COL1A1/SERPINE2/LGALS1/HLA-G/CDH13/POSTN	15
GO:0031175	neuron projection development	36/361	961/17823	1.84949	0.00029	0.0086779	0.00811421	SPTBN1/CDH4/CDH11/APP/STMN1/MAP2/IL6/ADAM10/CDH2/GPC1/SPP1/DBN1/STMN2/APOE/CFL1/ADM/B2M/APOA1/CTTN/ARHGDIA/SLC9A3R1/NGF/FN1/VIM/LGALS1/MAP4/SERPINF1/NRXN1/RPL24/NEXN/POSTN/PDLIM5/SPON2/TNFRSF12A/RTN4/PDLIM7	36
GO:0034614	cellular response to reactive oxygen spe...	11/361	153/17823	3.54956	0.00029	0.0086779	0.00811421	PSAP/PXN/THBS1/IL6/MMP3/FBLN5/FABP1/TPM1/TXN/MMP9/RGN	11
GO:0098609	cell-cell adhesion	32/361	817/17823	1.93376	0.00029	0.0086779	0.00811421	CDH4/CDH11/HLA-A/SERPINF2/HBB/PRNP/IL6/CDH2/CAV1/IGFBP2/FGB/APOA1/ANXA2/CCL2/PDLIM1/PLG/SERPINE2/LGALS1/HLA-G/CSRP1/FLNA/MSN/S100A11/MYH9/CDH13/NRXN1/ACTB/ACTG1/COL14A1/NEXN/PDLIM5/TLN1	32
GO:2001236	regulation of extrinsic apoptotic signal...	11/361	154/17823	3.52651	0.00031	0.00915723	0.00855951	THBS1/PEA15/CAV1/FGB/CTTN/COL2A1/LMNA/INHBA/GSTP1/SRPX/TNFRSF12A	11
GO:0007507	heart development	24/361	543/17823	2.18215	0.00031	0.00915723	0.00855951	FKBP1A/ACAN/THBS1/ADM/ELN/ANXA2/PIN1/GREM1/DKK1/COL2A1/COL3A1/LMNA/RBP4/SPARC/TPM1/COL11A1/COL5A1/LOX/FBN1/BASP1/LTBP1/PDLIM5/RTN4/EMILIN1	24
GO:0071709	membrane assembly	5/361	30/17823	8.22853	0.00031	0.00915723	0.00855951	SPTBN1/CDH2/CAV1/ANXA2/NRXN1	5
GO:1904037	positive regulation of epithelial cell a...	5/361	30/17823	8.22853	0.00031	0.00915723	0.00855951	GSN/THBS1/IL6/CCL2/COL18A1	5
GO:0006509	membrane protein ectodomain proteolysis	6/361	46/17823	6.43972	0.00031	0.00915723	0.00855951	ADAM10/APOE/TIMP1/MYH9/RBMX/SNX9	6
GO:0008361	regulation of cell size	12/361	180/17823	3.29141	0.00031	0.00915723	0.00855951	CDH4/MAP2/SPP1/APOE/CTTN/SLC9A3R1/NGF/FN1/MSN/MTPN/TNFRSF12A/RTN4	12
GO:1905475	regulation of protein localization to me...	12/361	180/17823	3.29141	0.00031	0.00915723	0.00855951	SPTBN1/GSN/PRNP/ADAM10/YWHAZ/CDH2/MMP14/PDCD5/STX7/YWHAQ/NRXN1/ACTB	12
GO:0090090	negative regulation of canonical Wnt sig...	10/361	130/17823	3.79778	0.00032	0.00936669	0.00877779	CDH2/CAV1/IGFBP2/APOE/DKK3/IGFBP6/SLC9A3R1/GREM1/DKK1/IGFBP4	10
GO:0034375	high-density lipoprotein particle remode...	4/361	17/17823	11.6168	0.00032	0.00936669	0.00877779	APOC3/APOE/APOA1/ALB	4
GO:1905523	positive regulation of macrophage migrat...	4/361	17/17823	11.6168	0.00032	0.00936669	0.00877779	THBS1/RARRES2/CSF1/MMP14	4
GO:0001667	ameboidal-type cell migration	19/361	383/17823	2.44922	0.00032	0.00936669	0.00877779	PXN/TNS1/THBS1/APOE/CFL1/APOA1/TIMP1/PFN1/GREM1/APOH/SPARC/MMP9/MYH9/KRT2/SERPINF1/STC1/CDH13/TMSB4X/RTN4	19
GO:0001523	retinoid metabolic process	8/361	85/17823	4.6467	0.00032	0.00936669	0.00877779	RBP1/APOC3/GPC1/RARRES2/APOE/APOA1/RBP4/HSPG2	8
GO:0061387	regulation of extent of cell growth	9/361	107/17823	4.15272	0.00033	0.00964187	0.00899892	CDH4/MAP2/SPP1/APOE/CTTN/NGF/FN1/TNFRSF12A/RTN4	9
GO:0031647	regulation of protein stability	15/361	265/17823	2.7946	0.00035	0.0102077	0.00943348	GSN/PRNP/TF/GAPDH/APOA1/PFN1/PIN1/LMNA/HSPA8/HIST1H1B/FLNA/PPIB/LSS/VPS35/RTN4	15
GO:0051290	protein heterotetramerization	5/361	31/17823	7.9631	0.00037	0.0106941	0.00985806	HLA-A/ANXA2/KRT1/KRT10/HIST1H4A	5
GO:1905521	regulation of macrophage migration	5/361	31/17823	7.9631	0.00037	0.0106941	0.00985806	THBS1/RARRES2/CSF1/MMP14/EMILIN1	5
GO:0042255	ribosome assembly	7/361	66/17823	5.23634	0.00037	0.0106941	0.00985806	RPS19/RPS14/RPL6/NPM1/RPS10/RPS28/RPL24	7
GO:0042274	ribosomal small subunit biogenesis	7/361	66/17823	5.23634	0.00037	0.0106941	0.00985806	RPS19/RPS14/RPS6/NPM1/RPS10/RPS28/RPS21	7
GO:0046686	response to cadmium ion	7/361	66/17823	5.23634	0.00037	0.0106941	0.00985806	GSN/PRNP/B2M/MT1A/MT1E/SPARC/MMP9	7
GO:0048524	positive regulation of viral process	8/361	87/17823	4.53988	0.00038	0.0109439	0.0100667	PPIA/APOE/PPIE/CFL1/ANXA2/LGALS1/HSPA8/PPIB	8
GO:0030307	positive regulation of cell growth	11/361	158/17823	3.43723	0.00038	0.0109439	0.0100667	CDH4/ADAM10/EIF4G1/F2/MMP14/PIN1/NGF/FN1/HIST1H1B/MTPN/TNFRSF12A	11
GO:0120036	plasma membrane bounded cell projection ...	50/361	1512/17823	1.63265	0.00039	0.0112118	0.010273	SPTBN1/CDH4/CDH11/APP/GSN/STMN1/PRNP/MAP2/IL6/ADAM10/CDH2/GPC1/TUBA4A/CAV1/SPP1/DBN1/STMN2/APOE/CFL1/ADM/B2M/DCTN2/APOA1/CTTN/PFN1/ARHGDIA/SLC9A3R1/NGF/FN1/TUBB/VIM/LGALS1/TPM1/FLNA/MAP4/MYH9/SERPINF1/CDH13/NRXN1/TUBB4B/RPL24/NEXN/POSTN/BRK1/PDLIM5/VPS35/SPON2/TNFRSF12A/RTN4/PDLIM7	50
GO:0042493	response to drug	37/361	1015/17823	1.79974	0.0004	0.0114177	0.010477	GSN/PSAP/HBB/PRNP/THBS1/GNB1/PEA15/IL6/ADAM10/CAV1/IGFBP2/EEF1B2/PENK/MMP3/B2M/PPP1R12A/APOA1/COL1A1/RBP4/FABP1/INHBA/VIM/GSTP1/LGALS1/SPARC/HNRNPA1/CALM3/TXN/LOX/PEBP1/SERPINF1/COL18A1/ACTB/HBA1/NUCB1/IGFBP7/SDF4	37
GO:0008064	regulation of actin polymerization or de...	12/361	185/17823	3.20246	0.0004	0.0114177	0.010477	SPTBN1/TMSB15B/GSN/CFL1/ELN/CTTN/PFN1/CAPZA1/MTPN/TMSB4X/TMSB10/BRK1	12
GO:0033002	muscle cell proliferation	12/361	185/17823	3.20246	0.0004	0.0114177	0.010477	SERPINF2/IGFBP3/THBS1/IL6/IGFBP5/MMP2/RBP4/GSTP1/TPM1/MMP9/OGN/CDH13	12
GO:0000028	ribosomal small subunit assembly	4/361	18/17823	10.9714	0.0004	0.0114177	0.010477	RPS19/RPS14/RPS10/RPS28	4
GO:0019220	regulation of phosphate metabolic proces...	55/361	1714/17823	1.58426	0.00041	0.0114993	0.0106786	FKBP1A/APP/GCKR/SERPINF2/PSAP/ENSA/ENO1/PRNP/IGFBP3/THBS1/PEA15/IL6/CDH2/EIF4G1/RARRES2/LTF/CAV1/F2/AHSG/FGB/APOE/CSF1/VTN/OSBPL8/PPP1R12A/APOA1/ANXA2/ARPP19/CCL2/PIN1/C3/SLC9A3R1/GREM1/DKK1/NGF/FN1/NPM1/INHBA/GSTP1/CALM3/TXN/MMP9/IGFBP4/PEBP1/NRXN1/ACTB/TMSB4X/RPS27A/UBE2V1/RGN/PKIG/CAVIN3/MYDGF/SNX9/EMILIN1	55
GO:0050727	regulation of inflammatory response	20/361	422/17823	2.33987	0.00041	0.0114993	0.0106786	RPS19/APP/C4B/CD59/IL6/F2/AHSG/APOE/MMP3/VTN/APOA1/C3/C9/KRT1/GSTP1/MMP9/SERPINF1/TMSB4X/ZYX/VPS35	20
GO:0019836	hemolysis by symbiont of host erythrocyt...	2/361	2/17823	49.3712	0.00041	0.0114993	0.0106786	C9/ALB	2
GO:0044179	hemolysis in other organism	2/361	2/17823	49.3712	0.00041	0.0114993	0.0106786	C9/ALB	2
GO:0052047	interaction with other organism via secr...	2/361	2/17823	49.3712	0.00041	0.0114993	0.0106786	PLG/FN1	2
GO:0052331	hemolysis in other organism involved in ...	2/361	2/17823	49.3712	0.00041	0.0114993	0.0106786	C9/ALB	2
GO:1900756	protein processing in phagocytic vesicle	2/361	2/17823	49.3712	0.00041	0.0114993	0.0106786	GSN/MYH9	2
GO:1903921	regulation of protein processing in phag...	2/361	2/17823	49.3712	0.00041	0.0114993	0.0106786	GSN/MYH9	2
GO:1903923	positive regulation of protein processin...	2/361	2/17823	49.3712	0.00041	0.0114993	0.0106786	GSN/MYH9	2
GO:0006935	chemotaxis	26/361	622/17823	2.06375	0.00041	0.0114993	0.0106786	RPS19/SPTBN1/CDH4/APP/THBS1/IL6/ADAM10/CXCL8/GPC1/RARRES2/CXCL6/CSF1/APOA1/CCL2/LECT2/GREM1/GSTP1/CXCL1/CHGA/CDH13/NRXN1/TMSB4X/RPL24/NEXN/SPON2/PDLIM7	26
GO:0051174	regulation of phosphorus metabolic proce...	55/361	1716/17823	1.58241	0.00042	0.0117185	0.0108781	FKBP1A/APP/GCKR/SERPINF2/PSAP/ENSA/ENO1/PRNP/IGFBP3/THBS1/PEA15/IL6/CDH2/EIF4G1/RARRES2/LTF/CAV1/F2/AHSG/FGB/APOE/CSF1/VTN/OSBPL8/PPP1R12A/APOA1/ANXA2/ARPP19/CCL2/PIN1/C3/SLC9A3R1/GREM1/DKK1/NGF/FN1/NPM1/INHBA/GSTP1/CALM3/TXN/MMP9/IGFBP4/PEBP1/NRXN1/ACTB/TMSB4X/RPS27A/UBE2V1/RGN/PKIG/CAVIN3/MYDGF/SNX9/EMILIN1	55
GO:0030832	regulation of actin filament length	12/361	186/17823	3.18524	0.00042	0.0117185	0.0108781	SPTBN1/TMSB15B/GSN/CFL1/ELN/CTTN/PFN1/CAPZA1/MTPN/TMSB4X/TMSB10/BRK1	12
GO:0042063	gliogenesis	15/361	270/17823	2.74284	0.00042	0.0117185	0.0108781	APP/GSN/IL6/CDH2/GPC1/F2/PENK/CSF1/VTN/MMP14/CCL2/SERPINE2/VIM/GSTP1/RTN4	15
GO:0065005	protein-lipid complex assembly	5/361	32/17823	7.71425	0.00043	0.0118537	0.0110753	APOC3/BMP1/APOE/APOA1/SNX9	5
GO:0099173	postsynapse organization	11/361	160/17823	3.39427	0.00043	0.0118537	0.0110753	PRNP/ADAM10/CDH2/APOE/CFL1/CTTN/HSPA8/NRXN1/ACTB/PDLIM5/VPS35	11
GO:0046916	cellular transition metal ion homeostasi...	9/361	111/17823	4.00307	0.00043	0.0118537	0.0110753	APP/PRNP/TF/LTF/ATOX1/ATP6V1G1/MT1A/MT1E/NEDD8	9
GO:0034371	chylomicron remodeling	3/361	8/17823	18.5142	0.00043	0.0118537	0.0110753	APOC3/APOE/APOA1	3
GO:0071692	protein localization to extracellular re...	3/361	8/17823	18.5142	0.00043	0.0118537	0.0110753	FBN1/FBN2/LTBP1	3
GO:0044344	cellular response to fibroblast growth f...	10/361	135/17823	3.65713	0.00043	0.0118537	0.0110753	HNRNPM/THBS1/CXCL8/GPC1/CCL2/COL1A1/HNRNPA1/HNRNPH1/NRXN1/POSTN	10
GO:1905952	regulation of lipid localization	10/361	135/17823	3.65713	0.00043	0.0118537	0.0110753	THBS1/APOC3/IL6/SPP1/APOE/OSBPL8/APOA1/ANXA2/C3/HNRNPK	10
GO:0042330	taxis	26/361	624/17823	2.05713	0.00044	0.0120264	0.0112703	RPS19/SPTBN1/CDH4/APP/THBS1/IL6/ADAM10/CXCL8/GPC1/RARRES2/CXCL6/CSF1/APOA1/CCL2/LECT2/GREM1/GSTP1/CXCL1/CHGA/CDH13/NRXN1/TMSB4X/RPL24/NEXN/SPON2/PDLIM7	26
GO:0007409	axonogenesis	21/361	457/17823	2.2687	0.00044	0.0120264	0.0112703	SPTBN1/CDH4/CDH11/APP/STMN1/MAP2/CDH2/GPC1/SPP1/APOE/CTTN/ARHGDIA/NGF/FN1/NRXN1/RPL24/NEXN/SPON2/TNFRSF12A/RTN4/PDLIM7	21
GO:0009991	response to extracellular stimulus	23/361	523/17823	2.1712	0.00044	0.0120264	0.0112703	RPS19/RBP1/GSN/ENSA/PKM/EIF4G1/IGFBP2/SPP1/PENK/APOE/ADM/APOA1/SERPINC1/COL1A1/ALB/GSTP1/SPARC/HNRNPA1/HSPA8/DAP/STC1/FSTL1/POSTN	23
GO:0042982	amyloid precursor protein metabolic proc...	6/361	49/17823	6.04545	0.00044	0.0120264	0.0112703	FKBP1A/APP/PRNP/ADAM10/APOE/SPON1	6
GO:0090303	positive regulation of wound healing	6/361	49/17823	6.04545	0.00044	0.0120264	0.0112703	SERPINF2/THBS1/F2/VTN/PLG/APOH	6
GO:0031667	response to nutrient levels	22/361	491/17823	2.21215	0.00046	0.0125518	0.0117031	RBP1/GSN/ENSA/PKM/EIF4G1/IGFBP2/SPP1/PENK/APOE/ADM/APOA1/SERPINC1/COL1A1/ALB/GSTP1/SPARC/HNRNPA1/HSPA8/DAP/STC1/FSTL1/POSTN	22
GO:0048545	response to steroid hormone	19/361	395/17823	2.37482	0.00047	0.0127813	0.0119173	THBS1/IL6/RAN/CAV1/IGFBP2/SPP1/ADM/TGFB1I1/COL1A1/GSTP1/SPARC/CALM3/LOX/PEBP1/SERPINF1/STC1/UFM1/UBE2L3/IGFBP7	19
GO:0045597	positive regulation of cell differentiat...	35/361	950/17823	1.81894	0.00047	0.0127813	0.0119173	CDH4/APP/SERPINF2/IGFBP3/IL6/CDH2/EIF4G1/GPC1/RARRES2/LTF/FGB/STMN2/APOE/CSF1/ADM/MMP14/APOA1/ANXA2/ARHGDIA/PIN1/TGFB1I1/GREM1/DKK1/NGF/COL1A1/FN1/SERPINE2/INHBA/LGALS1/HLA-G/FLNA/FBN2/SERPINF1/TNFRSF12A/PDLIM7	35
GO:0001932	regulation of protein phosphorylation	47/361	1408/17823	1.64804	0.00048	0.0129874	0.0121301	APP/SERPINF2/PSAP/PRNP/IGFBP3/THBS1/PEA15/IL6/CDH2/EIF4G1/RARRES2/LTF/CAV1/F2/FGB/APOE/CSF1/VTN/OSBPL8/APOA1/ANXA2/CCL2/PIN1/C3/SLC9A3R1/GREM1/DKK1/NGF/FN1/NPM1/INHBA/GSTP1/CALM3/TXN/MMP9/IGFBP4/PEBP1/NRXN1/ACTB/RPS27A/UBE2V1/RGN/PKIG/CAVIN3/MYDGF/SNX9/EMILIN1	47
GO:0001666	response to hypoxia	16/361	303/17823	2.60706	0.00048	0.0129874	0.0121301	ENO1/THBS1/GNB1/PKM/CAV1/PENK/ADM/MMP14/MMP2/PDLIM1/LMNA/FABP1/STC1/RPS27A/POSTN/VASN	16
GO:0071230	cellular response to amino acid stimulus	7/361	69/17823	5.00867	0.00048	0.0129874	0.0121301	MMP2/COL1A1/COL3A1/COL5A2/COL1A2/COL6A1/COL16A1	7
GO:0061383	trabecula morphogenesis	6/361	50/17823	5.92454	0.0005	0.0133935	0.0125514	FKBP1A/MMP2/GREM1/COL1A1/RBP4/FBN2	6
GO:0071825	protein-lipid complex subunit organizati...	6/361	50/17823	5.92454	0.0005	0.0133935	0.0125514	APOC3/BMP1/APOE/APOA1/ALB/SNX9	6
GO:2001238	positive regulation of extrinsic apoptot...	6/361	50/17823	5.92454	0.0005	0.0133935	0.0125514	THBS1/PEA15/CAV1/INHBA/SRPX/TNFRSF12A	6
GO:0030178	negative regulation of Wnt signaling pat...	11/361	163/17823	3.3318	0.0005	0.0133935	0.0125514	CDH2/CAV1/IGFBP2/APOE/DKK3/IGFBP6/SLC9A3R1/TAX1BP3/GREM1/DKK1/IGFBP4	11
GO:0097062	dendritic spine maintenance	4/361	19/17823	10.3939	0.0005	0.0133935	0.0125514	PRNP/APOE/CTTN/VPS35	4
GO:1902003	regulation of amyloid-beta formation	4/361	19/17823	10.3939	0.0005	0.0133935	0.0125514	APP/PRNP/APOE/SPON1	4
GO:0055076	transition metal ion homeostasis	10/361	138/17823	3.57762	0.00051	0.0136387	0.0127642	APP/PRNP/TF/LTF/ATOX1/B2M/ATP6V1G1/MT1A/MT1E/NEDD8	10
GO:0016101	diterpenoid metabolic process	8/361	91/17823	4.34032	0.00052	0.0138831	0.0129758	RBP1/APOC3/GPC1/RARRES2/APOE/APOA1/RBP4/HSPG2	8
GO:0061564	axon development	22/361	497/17823	2.18545	0.00054	0.0143931	0.0133951	SPTBN1/CDH4/CDH11/APP/STMN1/MAP2/CDH2/GPC1/SPP1/APOE/APOA1/CTTN/ARHGDIA/NGF/FN1/NRXN1/RPL24/NEXN/SPON2/TNFRSF12A/RTN4/PDLIM7	22
GO:0048588	developmental cell growth	13/361	219/17823	2.93071	0.00055	0.0146113	0.0136029	CDH4/APP/MAP2/SPP1/APOE/CTTN/PIN1/NGF/FN1/POSTN/PDLIM5/TNFRSF12A/RTN4	13
GO:0030833	regulation of actin filament polymerizat...	11/361	165/17823	3.29141	0.00055	0.0146113	0.0136029	SPTBN1/TMSB15B/GSN/ELN/CTTN/PFN1/CAPZA1/MTPN/TMSB4X/TMSB10/BRK1	11
GO:0044237	cellular metabolic process	247/361	10708/17823	1.13884	0.00056	0.0148525	0.0138095	RPS19/HNRNPA2B1/SPTBN1/EEF1A1/RPL17/FKBP1A/HNRNPM/TRIO/TMSB15B/ACAN/RBP1/APP/GSN/GCKR/YBX3/HLA-A/SERPINF2/RBM8A/PSAP/EFEMP1/C4B/CSTB/ENSA/ENO1/HBB/RPS14/CD59/RRBP1/PRNP/RPS6/IGFBP3/THBS1/APOC3/PEA15/PABPN1/PKM/IL6/RAN/GKAP1/ADAM10/YWHAZ/KTN1/ITIH4/HSPE1/RPL29/CDH2/EIF4G1/CXCL8/GPC1/PPIA/YBX1/SCG5/SPP2/CLTA/RARRES2/TF/LTF/CAV1/FAM3C/IGFBP2/F2/AHSG/IGFBP5/EEF1B2/RPS3A/SPP1/TGFBI/FGB/UGDH/PENK/MTDH/…	247
GO:1903312	negative regulation of mRNA metabolic pr...	7/361	71/17823	4.86758	0.00058	0.0153576	0.014219	HNRNPA2B1/YBX3/YBX1/HNRNPC/RBMX/HNRNPK/CIRBP	7
GO:0043200	response to amino acid	9/361	116/17823	3.83052	0.00059	0.0155967	0.014422	CFL1/MMP2/COL1A1/COL3A1/COL5A2/COL1A2/GSTP1/COL6A1/COL16A1	9
GO:0032231	regulation of actin filament bundle asse...	8/361	93/17823	4.24698	0.0006	0.0158351	0.0146237	SERPINF2/PXN/STMN1/APOA1/PFN1/TPM1/FLNA/SYNPO2	8
GO:0008152	metabolic process	264/361	11605/17823	1.12314	0.00061	0.0160727	0.0148244	RPS19/HNRNPA2B1/SPTBN1/EEF1A1/RPL17/FKBP1A/COL15A1/HNRNPM/TRIO/TMSB15B/ACAN/RBP1/APP/GSN/GCKR/YBX3/HLA-A/SERPINF2/RBM8A/PSAP/EFEMP1/C4B/CSTB/ENSA/ENO1/F8/HBB/RPS14/CD59/RRBP1/PRNP/RPS6/IGFBP3/THBS1/APOC3/PEA15/PABPN1/PKM/IL6/RAN/GKAP1/ADAM10/YWHAZ/KTN1/ITIH4/BMP1/HSPE1/RPL29/CDH2/EIF4G1/CXCL8/GPC1/PPIA/YBX1/SCG5/SPP2/CLTA/RARRES2/TF/LTF/CAV1/FAM3C/IGFBP2/F2/AHSG/IGFBP5/EEF1B2/RPS3A/SPP1/GC/TGFBI/…	264
GO:0120035	regulation of plasma membrane bounded ce...	27/361	674/17823	1.97778	0.00062	0.0162299	0.0150238	CDH4/PRNP/MAP2/ADAM10/CDH2/CAV1/SPP1/DBN1/STMN2/APOE/CFL1/B2M/CTTN/PFN1/ARHGDIA/NGF/FN1/VIM/LGALS1/MAP4/SERPINF1/NRXN1/BRK1/PDLIM5/VPS35/TNFRSF12A/RTN4	27
GO:0001502	cartilage condensation	4/361	20/17823	9.87424	0.00062	0.0162299	0.0150238	ACAN/BMP1/COL2A1/COL11A1	4
GO:0031936	negative regulation of chromatin silenci...	4/361	20/17823	9.87424	0.00062	0.0162299	0.0150238	HIST1H1E/HIST1H1B/HIST1H1C/HMGA1	4
GO:0001934	positive regulation of protein phosphory...	36/361	1002/17823	1.77382	0.00062	0.0162299	0.0150238	APP/SERPINF2/PSAP/PRNP/IGFBP3/THBS1/PEA15/IL6/CDH2/EIF4G1/RARRES2/LTF/CAV1/F2/FGB/CSF1/VTN/OSBPL8/ANXA2/CCL2/PIN1/C3/GREM1/DKK1/NGF/INHBA/CALM3/TXN/MMP9/IGFBP4/NRXN1/RPS27A/UBE2V1/CAVIN3/MYDGF/SNX9	36
GO:0030030	cell projection organization	50/361	1545/17823	1.59777	0.00063	0.0163323	0.0152221	SPTBN1/CDH4/CDH11/APP/GSN/STMN1/PRNP/MAP2/IL6/ADAM10/CDH2/GPC1/TUBA4A/CAV1/SPP1/DBN1/STMN2/APOE/CFL1/ADM/B2M/DCTN2/APOA1/CTTN/PFN1/ARHGDIA/SLC9A3R1/NGF/FN1/TUBB/VIM/LGALS1/TPM1/FLNA/MAP4/MYH9/SERPINF1/CDH13/NRXN1/TUBB4B/RPL24/NEXN/POSTN/BRK1/PDLIM5/VPS35/SPON2/TNFRSF12A/RTN4/PDLIM7	50
GO:0002428	antigen processing and presentation of p...	3/361	9/17823	16.4571	0.00063	0.0163323	0.0152221	HLA-A/B2M/HLA-G	3
GO:0002480	antigen processing and presentation of e...	3/361	9/17823	16.4571	0.00063	0.0163323	0.0152221	HLA-A/B2M/HLA-G	3
GO:0035581	sequestering of extracellular ligand fro...	3/361	9/17823	16.4571	0.00063	0.0163323	0.0152221	FBN1/FBN2/LTBP1	3
GO:0048251	elastic fiber assembly	3/361	9/17823	16.4571	0.00063	0.0163323	0.0152221	FBLN5/LOX/EMILIN1	3
GO:2000425	regulation of apoptotic cell clearance	3/361	9/17823	16.4571	0.00063	0.0163323	0.0152221	C4B/CCL2/C3	3
GO:0071774	response to fibroblast growth factor	10/361	142/17823	3.47684	0.00064	0.016459	0.0154193	HNRNPM/THBS1/CXCL8/GPC1/CCL2/COL1A1/HNRNPA1/HNRNPH1/NRXN1/POSTN	10
GO:0030038	contractile actin filament bundle assemb...	8/361	94/17823	4.2018	0.00064	0.016459	0.0154193	SERPINF2/PXN/STMN1/APOA1/ELN/PFN1/TPM1/ZYX	8
GO:0043149	stress fiber assembly	8/361	94/17823	4.2018	0.00064	0.016459	0.0154193	SERPINF2/PXN/STMN1/APOA1/ELN/PFN1/TPM1/ZYX	8
GO:0007565	female pregnancy	12/361	195/17823	3.03823	0.00064	0.016459	0.0154193	RPL29/IGFBP2/IGFBP5/SPP1/CTSB/ADM/TIMP1/MMP2/MMP9/STC1/COL16A1/IGFBP7	12
GO:0007399	nervous system development	69/361	2325/17823	1.46521	0.00064	0.016459	0.0154193	SPTBN1/CDH4/ACAN/CDH11/APP/GSN/STMN1/MAP2/IL6/RAN/ADAM10/YWHAZ/CDH2/EIF4G1/GPC1/F2/SPP1/DBN1/PENK/STMN2/APOE/CSF1/CFL1/ADM/VTN/B2M/MMP14/APOA1/CTTN/PFN1/ARHGDIA/CCL2/PIN1/SLC9A3R1/DKK1/NGF/COL2A1/COL3A1/FN1/SERPINE2/INHBA/VIM/GSTP1/CXCL1/LGALS1/CALM3/FLNA/YWHAQ/MAP4/PEBP1/SERPINF1/NRXN1/MTPN/ACTB/BASP1/RPL24/HSPG2/NEXN/POSTN/PDLIM5/VPS35/SDF4/SPON2/TNFRSF12A/SPINK5/RTN4/PDLIM7/SYBU/GNG12	69
GO:0032965	regulation of collagen biosynthetic proc...	5/361	35/17823	7.05303	0.00065	0.016663	0.0156153	SERPINF2/IL6/F2/VIM/EMILIN1	5
GO:0044091	membrane biogenesis	5/361	35/17823	7.05303	0.00065	0.016663	0.0156153	SPTBN1/CDH2/CAV1/ANXA2/NRXN1	5
GO:0071705	nitrogen compound transport	70/361	2374/17823	1.45576	0.0007	0.0179162	0.0165963	RPS19/HNRNPA2B1/SPTBN1/RPL17/GCKR/RBM8A/PSAP/ENSA/HBB/RPS14/RRBP1/PRNP/RPS6/PABPN1/IL6/RAN/YWHAZ/KTN1/RPL29/PPIA/SCG5/CLTA/TF/RPS3A/FGB/APOE/GAPDH/RPL6/APOA1/CTTN/RPL4/RPL13/PDCD5/SLC9A3R1/STX7/ATP6V1G1/STAM2/COL1A1/LMNA/FN1/RBP4/NPM1/HNRNPA1/TXN/CHGA/HSPA8/RPL7/FLNA/MYH9/RPS10/ACTB/TMSB4X/RPL7A/RPS28/RPS27A/RPS21/UBE2L3/RPL24/NUCB1/LTBP2/NOLC1/POSTN/PKIG/SUPT6H/LTBP4/VPS35/SLC38A10/PHPT1/SYBU/SN…	70
GO:0043542	endothelial cell migration	12/361	197/17823	3.00738	0.00071	0.0181146	0.0167894	PXN/THBS1/APOE/APOA1/GREM1/APOH/SPARC/MYH9/SERPINF1/STC1/CDH13/TMSB4X	12
GO:0036293	response to decreased oxygen levels	16/361	314/17823	2.51573	0.00071	0.0181146	0.0167894	ENO1/THBS1/GNB1/PKM/CAV1/PENK/ADM/MMP14/MMP2/PDLIM1/LMNA/FABP1/STC1/RPS27A/POSTN/VASN	16
GO:0045862	positive regulation of proteolysis	17/361	346/17823	2.42575	0.00073	0.018566	0.0171726	APP/GSN/ENO1/HSPE1/CAV1/APOE/MMP14/C3/PDCD5/NGF/FN1/CLEC3B/MYH9/DAP/RGN/SPON1/SNX9	17
GO:0044706	multi-multicellular organism process	13/361	226/17823	2.83994	0.00073	0.018566	0.0171726	RPL29/IGFBP2/IGFBP5/SPP1/CTSB/ADM/TIMP1/MMP2/SERPINE2/MMP9/STC1/COL16A1/IGFBP7	13
GO:0042327	positive regulation of phosphorylation	37/361	1049/17823	1.74141	0.00074	0.0186436	0.0173628	APP/GCKR/SERPINF2/PSAP/PRNP/IGFBP3/THBS1/PEA15/IL6/CDH2/EIF4G1/RARRES2/LTF/CAV1/F2/FGB/CSF1/VTN/OSBPL8/ANXA2/CCL2/PIN1/C3/GREM1/DKK1/NGF/INHBA/CALM3/TXN/MMP9/IGFBP4/NRXN1/RPS27A/UBE2V1/CAVIN3/MYDGF/SNX9	37
GO:0031399	regulation of protein modification proce...	56/361	1798/17823	1.5377	0.00074	0.0186436	0.0173628	FKBP1A/APP/SERPINF2/PSAP/ENSA/PRNP/IGFBP3/THBS1/PEA15/IL6/CDH2/EIF4G1/RARRES2/LTF/CAV1/F2/FGB/APOE/CSF1/VTN/OSBPL8/PPP1R12A/APOA1/ANXA2/ARPP19/CCL2/PIN1/C3/SLC9A3R1/GREM1/DKK1/NGF/LMNA/FN1/NPM1/INHBA/GSTP1/CALM3/TXN/MMP9/HIST1H1B/IGFBP4/PPIB/PEBP1/NRXN1/ACTB/RPS27A/UBE2L3/UBE2V1/RGN/PKIG/SUPT6H/CAVIN3/MYDGF/SNX9/EMILIN1	56
GO:0010467	gene expression	139/361	5453/17823	1.2585	0.00074	0.0186436	0.0173628	RPS19/HNRNPA2B1/EEF1A1/RPL17/FKBP1A/HNRNPM/TMSB15B/APP/GSN/YBX3/SERPINF2/RBM8A/EFEMP1/C4B/ENO1/RPS14/CD59/RRBP1/PRNP/RPS6/THBS1/PABPN1/IL6/RAN/ADAM10/YWHAZ/RPL29/EIF4G1/YBX1/SCG5/LTF/CAV1/F2/IGFBP5/EEF1B2/RPS3A/SPP1/FGB/ATOX1/MTDH/APOE/PUS7/GAPDH/EIF4B/PPIE/DKK3/CSF1/VTN/MMP14/RPL6/PPP1R12A/COMP/ANXA2/RPL4/CARHSP1/RPL13/PFN1/EIF1/PIN1/C3/PDLIM1/PDCD5/TGFB1I1/GREM1/EDF1/DKK1/F9/NGF/COL1A1/COL2A1/L…	139
GO:0097061	dendritic spine organization	7/361	74/17823	4.67025	0.00074	0.0186436	0.0173628	PRNP/ADAM10/APOE/CFL1/CTTN/PDLIM5/VPS35	7
GO:0044238	primary metabolic process	247/361	10744/17823	1.13502	0.00074	0.0186436	0.0173628	RPS19/HNRNPA2B1/SPTBN1/EEF1A1/RPL17/FKBP1A/HNRNPM/TRIO/TMSB15B/ACAN/RBP1/APP/GSN/GCKR/YBX3/HLA-A/SERPINF2/RBM8A/PSAP/EFEMP1/C4B/CSTB/ENSA/ENO1/F8/RPS14/CD59/RRBP1/PRNP/RPS6/IGFBP3/THBS1/APOC3/PEA15/PABPN1/PKM/IL6/RAN/ADAM10/YWHAZ/KTN1/ITIH4/BMP1/HSPE1/RPL29/CDH2/EIF4G1/GPC1/PPIA/YBX1/SCG5/SPP2/CLTA/RARRES2/TF/LTF/CAV1/FAM3C/IGFBP2/F2/AHSG/IGFBP5/EEF1B2/RPS3A/SPP1/GC/TGFBI/FGB/UGDH/PENK/ATOX1/MTDH…	247
GO:0009895	negative regulation of catabolic process	15/361	285/17823	2.59848	0.00074	0.0186436	0.0173628	YBX3/APOC3/EIF4G1/YBX1/TIMP1/ANXA2/PIN1/CST3/SERPINE2/HNRNPC/FLNA/DAP/CIRBP/RGN/VPS35	15
GO:0034383	low-density lipoprotein particle clearan...	5/361	36/17823	6.85711	0.00075	0.018778	0.0175519	APOC3/CLTA/NPC2/ANXA2/HNRNPK	5
GO:0048260	positive regulation of receptor-mediated...	6/361	54/17823	5.48569	0.00075	0.018778	0.0175519	TF/VTN/B2M/ANXA2/GREM1/HNRNPK	6
GO:0043567	regulation of insulin-like growth factor...	4/361	21/17823	9.40404	0.00075	0.018778	0.0175519	IGFBP3/IGFBP2/IGFBP5/IGFBP4	4
GO:0098743	cell aggregation	4/361	21/17823	9.40404	0.00075	0.018778	0.0175519	ACAN/BMP1/COL2A1/COL11A1	4
GO:0031344	regulation of cell projection organizati...	27/361	683/17823	1.95172	0.00076	0.0189694	0.0177401	CDH4/PRNP/MAP2/ADAM10/CDH2/CAV1/SPP1/DBN1/STMN2/APOE/CFL1/B2M/CTTN/PFN1/ARHGDIA/NGF/FN1/VIM/LGALS1/MAP4/SERPINF1/NRXN1/BRK1/PDLIM5/VPS35/TNFRSF12A/RTN4	27
GO:0090257	regulation of muscle system process	13/361	227/17823	2.82743	0.00076	0.0189694	0.0177401	ENO1/CAV1/IGFBP5/CTTN/PIN1/HSPB6/LMNA/TPM1/CALM3/CHGA/FLNA/STC1/MTPN	13
GO:0042325	regulation of phosphorylation	49/361	1519/17823	1.59262	0.00077	0.0191892	0.0179272	APP/GCKR/SERPINF2/PSAP/PRNP/IGFBP3/THBS1/PEA15/IL6/CDH2/EIF4G1/RARRES2/LTF/CAV1/F2/AHSG/FGB/APOE/CSF1/VTN/OSBPL8/APOA1/ANXA2/CCL2/PIN1/C3/SLC9A3R1/GREM1/DKK1/NGF/FN1/NPM1/INHBA/GSTP1/CALM3/TXN/MMP9/IGFBP4/PEBP1/NRXN1/ACTB/RPS27A/UBE2V1/RGN/PKIG/CAVIN3/MYDGF/SNX9/EMILIN1	49
GO:0034762	regulation of transmembrane transport	23/361	545/17823	2.08355	0.00078	0.0194084	0.0181135	FKBP1A/APP/PRNP/THBS1/PEA15/GKAP1/RARRES2/CAV1/F2/OSBPL8/ARPP19/C3/SLC9A3R1/CALM3/MMP9/FLNA/YWHAQ/GLRX/NRXN1/ACTB/TMSB4X/AHNAK/RGN	23
GO:0050680	negative regulation of epithelial cell p...	9/361	121/17823	3.67224	0.0008	0.0198753	0.0184831	THBS1/CAV1/APOE/CCL2/APOH/SPARC/SERPINF1/RGN/TNMD	9
GO:0060828	regulation of canonical Wnt signaling pa...	13/361	229/17823	2.80273	0.00083	0.0205889	0.0190305	CDH2/CAV1/IGFBP2/APOE/DKK3/IGFBP6/PIN1/SLC9A3R1/GREM1/DKK1/COL1A1/IGFBP4/VPS35	13
GO:0048699	generation of neurons	48/361	1485/17823	1.59584	0.00084	0.0207729	0.0192111	SPTBN1/CDH4/CDH11/APP/STMN1/MAP2/IL6/ADAM10/YWHAZ/CDH2/EIF4G1/GPC1/F2/SPP1/DBN1/STMN2/APOE/CSF1/CFL1/ADM/B2M/APOA1/CTTN/ARHGDIA/PIN1/SLC9A3R1/DKK1/NGF/COL3A1/FN1/SERPINE2/INHBA/VIM/LGALS1/FLNA/MAP4/SERPINF1/NRXN1/MTPN/RPL24/NEXN/POSTN/PDLIM5/SPON2/TNFRSF12A/SPINK5/RTN4/PDLIM7	48
GO:1902531	regulation of intracellular signal trans...	57/361	1849/17823	1.52199	0.00084	0.0207729	0.0192111	FKBP1A/TRIO/APP/YBX3/SERPINF2/PSAP/ENO1/STMN1/PRNP/IGFBP3/THBS1/APOC3/PEA15/IL6/CDH2/LTF/CAV1/F2/IGFBP5/FGB/MTDH/APOE/CSF1/OSBPL8/APOA1/ARPP19/ARHGDIA/CCL2/PIN1/SLC9A3R1/GREM1/DKK1/NGF/COL3A1/FN1/SERPINE2/INHBA/GSTP1/LGALS1/CALM3/TXN/MMP9/FLNA/IGFBP4/PEBP1/CDH13/NRXN1/HNRNPK/TMSB4X/RPS27A/UBE2V1/RGN/ECM1/CAVIN3/MYDGF/RTN4/EMILIN1	57
GO:0050435	amyloid-beta metabolic process	5/361	37/17823	6.67178	0.00085	0.0208918	0.0193908	APP/PRNP/ADAM10/APOE/SPON1	5
GO:1900115	extracellular regulation of signal trans...	5/361	37/17823	6.67178	0.00085	0.0208918	0.0193908	DKK3/DKK1/FBN1/FBN2/LTBP1	5
GO:1900116	extracellular negative regulation of sig...	5/361	37/17823	6.67178	0.00085	0.0208918	0.0193908	DKK3/DKK1/FBN1/FBN2/LTBP1	5
GO:0048729	tissue morphogenesis	25/361	618/17823	1.99722	0.00085	0.0208918	0.0193908	FKBP1A/COL12A1/IGFBP5/COL6A3/CSF1/CFL1/ADM/MMP14/PFN1/SLC9A3R1/TGFB1I1/GREM1/DKK1/COL3A1/INHBA/TPM1/COL11A1/COL6A1/COL6A2/COL5A1/FLNA/MSN/STC1/COL7A1/COL14A1	25
GO:0031401	positive regulation of protein modificat...	41/361	1212/17823	1.67015	0.00087	0.0212859	0.0197476	FKBP1A/APP/SERPINF2/PSAP/PRNP/IGFBP3/THBS1/PEA15/IL6/CDH2/EIF4G1/RARRES2/LTF/CAV1/F2/FGB/CSF1/VTN/OSBPL8/PPP1R12A/ANXA2/CCL2/PIN1/C3/GREM1/DKK1/NGF/LMNA/INHBA/CALM3/TXN/MMP9/HIST1H1B/IGFBP4/NRXN1/RPS27A/UBE2L3/UBE2V1/CAVIN3/MYDGF/SNX9	41
GO:0006464	cellular protein modification process	109/361	4099/17823	1.31287	0.00087	0.0212859	0.0197476	SPTBN1/FKBP1A/TRIO/APP/HLA-A/SERPINF2/PSAP/EFEMP1/ENSA/PRNP/IGFBP3/THBS1/PEA15/PABPN1/IL6/ADAM10/KTN1/CDH2/EIF4G1/PPIA/SPP2/RARRES2/TF/LTF/CAV1/F2/AHSG/IGFBP5/SPP1/FGB/PENK/APOE/GAPDH/PPIE/CSF1/CFL1/VTN/FKBP2/OSBPL8/PPP1R12A/APOA1/TIMP1/PSMD3/ANXA2/ARPP19/CCL2/PIN1/C3/SLC9A3R1/GREM1/DKK1/SERPINC1/CST3/KNG1/NGF/COL3A1/LMNA/FN1/ALB/AFP/KRT1/NPM1/DBI/INHBA/GSTP1/LGALS1/CALM3/HIST1H1E/TXN/F5/KRT10/MM…	109
GO:0036211	protein modification process	109/361	4099/17823	1.31287	0.00087	0.0212859	0.0197476	SPTBN1/FKBP1A/TRIO/APP/HLA-A/SERPINF2/PSAP/EFEMP1/ENSA/PRNP/IGFBP3/THBS1/PEA15/PABPN1/IL6/ADAM10/KTN1/CDH2/EIF4G1/PPIA/SPP2/RARRES2/TF/LTF/CAV1/F2/AHSG/IGFBP5/SPP1/FGB/PENK/APOE/GAPDH/PPIE/CSF1/CFL1/VTN/FKBP2/OSBPL8/PPP1R12A/APOA1/TIMP1/PSMD3/ANXA2/ARPP19/CCL2/PIN1/C3/SLC9A3R1/GREM1/DKK1/SERPINC1/CST3/KNG1/NGF/COL3A1/LMNA/FN1/ALB/AFP/KRT1/NPM1/DBI/INHBA/GSTP1/LGALS1/CALM3/HIST1H1E/TXN/F5/KRT10/MM…	109
GO:0019058	viral life cycle	15/361	290/17823	2.55368	0.00089	0.0215137	0.0201007	GSN/RAN/CXCL8/PPIA/LTF/CAV1/APOE/CTSB/PPIE/ANXA2/CCL2/LGALS1/HSPA8/PPIB/RPS27A	15
GO:0032103	positive regulation of response to exter...	15/361	290/17823	2.55368	0.00089	0.0215137	0.0201007	RPS19/APP/SERPINF2/THBS1/IL6/ADAM10/CXCL8/RARRES2/F2/CSF1/C3/PLG/APOH/CDH13/TMSB4X	15
GO:0021683	cerebellar granular layer morphogenesis	3/361	10/17823	14.8114	0.00089	0.0215137	0.0201007	SERPINE2/NRXN1/MTPN	3
GO:0034378	chylomicron assembly	3/361	10/17823	14.8114	0.00089	0.0215137	0.0201007	APOC3/APOE/APOA1	3
GO:0051715	cytolysis in other organism	3/361	10/17823	14.8114	0.00089	0.0215137	0.0201007	F2/C9/ALB	3
GO:1900122	positive regulation of receptor binding	3/361	10/17823	14.8114	0.00089	0.0215137	0.0201007	B2M/ANXA2/MMP9	3
GO:1900272	negative regulation of long-term synapti...	3/361	10/17823	14.8114	0.00089	0.0215137	0.0201007	APP/PRNP/APOE	3
GO:1902430	negative regulation of amyloid-beta form...	3/361	10/17823	14.8114	0.00089	0.0215137	0.0201007	PRNP/APOE/SPON1	3
GO:0048638	regulation of developmental growth	16/361	321/17823	2.46087	0.0009	0.0216903	0.020276	CDH4/APP/YBX3/MAP2/SPP1/APOE/CSF1/CTTN/PIN1/NGF/FN1/RBP4/PPIB/BASP1/TNFRSF12A/RTN4	16
GO:0006720	isoprenoid metabolic process	9/361	123/17823	3.61253	0.0009	0.0216903	0.020276	RBP1/APOC3/GPC1/RARRES2/NPC2/APOE/APOA1/RBP4/HSPG2	9
GO:0014912	negative regulation of smooth muscle cel...	4/361	22/17823	8.97658	0.00091	0.0218332	0.0204504	IGFBP3/IGFBP5/GSTP1/TPM1	4
GO:0045109	intermediate filament organization	4/361	22/17823	8.97658	0.00091	0.0218332	0.0204504	KRT14/VIM/KRT9/KRT2	4
GO:0150077	regulation of neuroinflammatory response	4/361	22/17823	8.97658	0.00091	0.0218332	0.0204504	APP/IL6/MMP3/MMP9	4
GO:1903036	positive regulation of response to wound...	6/361	56/17823	5.28977	0.00092	0.0220075	0.0206239	SERPINF2/THBS1/F2/VTN/PLG/APOH	6
GO:0034764	positive regulation of transmembrane tra...	12/361	203/17823	2.91849	0.00092	0.0220075	0.0206239	GKAP1/RARRES2/F2/OSBPL8/ARPP19/C3/SLC9A3R1/CALM3/FLNA/GLRX/TMSB4X/RGN	12
GO:1904035	regulation of epithelial cell apoptotic ...	7/361	77/17823	4.48829	0.00094	0.0224526	0.0210188	GSN/THBS1/IL6/FGB/CCL2/CAST/COL18A1	7
GO:0031347	regulation of defense response	29/361	767/17823	1.86671	0.00098	0.0233734	0.0218027	RPS19/APP/HLA-A/C4B/CD59/IL6/LTF/CAV1/F2/AHSG/FGB/CXCL6/PENK/APOE/MMP3/VTN/APOA1/C3/C9/KRT1/GSTP1/MMP9/SERPINF1/TMSB4X/RPS27A/UBE2V1/ZYX/VPS35/SPINK5	29
GO:0010721	negative regulation of cell development	16/361	324/17823	2.43808	0.00099	0.0235074	0.0219974	APP/MAP2/IL6/LTF/F2/SPP1/STMN2/APOE/B2M/ARHGDIA/COL3A1/VIM/LGALS1/FBN1/POSTN/RTN4	16
GO:0046677	response to antibiotic	16/361	324/17823	2.43808	0.00099	0.0235074	0.0219974	GSN/PSAP/HBB/IL6/EEF1B2/PENK/COL1A1/RBP4/FABP1/GSTP1/SPARC/HNRNPA1/TXN/PEBP1/HBA1/SDF4	16
GO:0050792	regulation of viral process	11/361	177/17823	3.06827	0.00099	0.0235074	0.0219974	GSN/CXCL8/PPIA/LTF/APOE/PPIE/CFL1/ANXA2/LGALS1/HSPA8/PPIB	11
GO:0006641	triglyceride metabolic process	8/361	101/17823	3.91059	0.00103	0.0244212	0.0227714	APOC3/CAV1/APOE/APOA1/C3/APOH/FABP1/RGN	8
GO:0032799	low-density lipoprotein receptor particl...	4/361	23/17823	8.58629	0.00108	0.0254567	0.0237281	CLTA/APOE/ANXA2/HNRNPK	4
GO:0051017	actin filament bundle assembly	10/361	152/17823	3.2481	0.00108	0.0254567	0.0237281	SERPINF2/PXN/STMN1/APOA1/ELN/PFN1/TPM1/FLNA/ZYX/SYNPO2	10
GO:0030049	muscle filament sliding	5/361	39/17823	6.32964	0.00108	0.0254567	0.0237281	TPM3/VIM/TPM1/MYL6/TPM4	5
GO:0033275	actin-myosin filament sliding	5/361	39/17823	6.32964	0.00108	0.0254567	0.0237281	TPM3/VIM/TPM1/MYL6/TPM4	5
GO:0032496	response to lipopolysaccharide	16/361	327/17823	2.41572	0.00109	0.0256548	0.023918	PABPN1/IL6/CXCL8/LTF/CXCL6/PENK/MTDH/ADM/CCL2/VIM/GSTP1/CXCL1/SPARC/LOXL1/SPON2/GNG12	16
GO:0042326	negative regulation of phosphorylation	19/361	426/17823	2.202	0.00116	0.0272625	0.0252343	GCKR/PRNP/IGFBP3/EIF4G1/CAV1/AHSG/APOE/PIN1/SLC9A3R1/GREM1/DKK1/NPM1/INHBA/GSTP1/CALM3/PEBP1/RGN/PKIG/EMILIN1	19
GO:0006721	terpenoid metabolic process	8/361	103/17823	3.83466	0.00117	0.0274575	0.0254204	RBP1/APOC3/GPC1/RARRES2/APOE/APOA1/RBP4/HSPG2	8
GO:0010713	negative regulation of collagen metaboli...	3/361	11/17823	13.4649	0.0012	0.0279882	0.0259762	IL6/CST3/EMILIN1	3
GO:0034372	very-low-density lipoprotein particle re...	3/361	11/17823	13.4649	0.0012	0.0279882	0.0259762	APOC3/APOE/APOA1	3
GO:0060394	negative regulation of pathway-restricte...	3/361	11/17823	13.4649	0.0012	0.0279882	0.0259762	GREM1/DKK1/EMILIN1	3
GO:1902950	regulation of dendritic spine maintenanc...	3/361	11/17823	13.4649	0.0012	0.0279882	0.0259762	PRNP/APOE/VPS35	3
GO:0001897	cytolysis by symbiont of host cells	2/361	3/17823	32.9141	0.00121	0.0279882	0.0261606	C9/ALB	2
GO:0010903	negative regulation of very-low-density ...	2/361	3/17823	32.9141	0.00121	0.0279882	0.0261606	APOC3/APOA1	2
GO:0033484	nitric oxide homeostasis	2/361	3/17823	32.9141	0.00121	0.0279882	0.0261606	CAV1/GSTP1	2
GO:0071461	cellular response to redox state	2/361	3/17823	32.9141	0.00121	0.0279882	0.0261606	ARHGDIA/VASN	2
GO:1900390	regulation of iron ion import	2/361	3/17823	32.9141	0.00121	0.0279882	0.0261606	TF/B2M	2
GO:1903225	negative regulation of endodermal cell d...	2/361	3/17823	32.9141	0.00121	0.0279882	0.0261606	COL5A2/COL5A1	2
GO:0022411	cellular component disassembly	22/361	530/17823	2.04937	0.00125	0.0288306	0.0268936	SPTBN1/GSN/STMN1/ADAM10/BMP1/CAV1/STMN2/CFL1/MMP3/MMP14/TIMP1/CTTN/MMP2/DKK1/PLG/CST3/MMP1/HSPA8/MMP9/HMGA1/CAPZA1/MTPN	22
GO:0061572	actin filament bundle organization	10/361	155/17823	3.18524	0.00125	0.0288306	0.0268936	SERPINF2/PXN/STMN1/APOA1/ELN/PFN1/TPM1/FLNA/ZYX/SYNPO2	10
GO:0022898	regulation of transmembrane transporter ...	13/361	240/17823	2.67427	0.00127	0.02925	0.0272573	FKBP1A/APP/PRNP/CAV1/SLC9A3R1/CALM3/MMP9/GLRX/NRXN1/ACTB/TMSB4X/AHNAK/RGN	13
GO:1903010	regulation of bone development	4/361	24/17823	8.22853	0.00128	0.0294382	0.0274386	LTF/GREM1/FBN1/RGN	4
GO:0050770	regulation of axonogenesis	11/361	183/17823	2.96767	0.0013	0.029813	0.0277997	CDH4/MAP2/CDH2/SPP1/APOE/CTTN/ARHGDIA/NGF/FN1/TNFRSF12A/RTN4	11
GO:0048812	neuron projection morphogenesis	25/361	637/17823	1.93764	0.0013	0.029813	0.0277997	SPTBN1/CDH4/CDH11/APP/STMN1/MAP2/ADAM10/CDH2/GPC1/SPP1/APOE/CFL1/CTTN/ARHGDIA/NGF/FN1/NRXN1/RPL24/NEXN/POSTN/PDLIM5/SPON2/TNFRSF12A/RTN4/PDLIM7	25
GO:0014910	regulation of smooth muscle cell migrati...	6/361	60/17823	4.93712	0.00132	0.0301428	0.0281591	IGFBP3/IGFBP5/VTN/GSTP1/TPM1/POSTN	6
GO:0018149	peptide cross-linking	6/361	60/17823	4.93712	0.00132	0.0301428	0.0281591	THBS1/COL3A1/FN1/KRT1/KRT10/KRT2	6
GO:0033619	membrane protein proteolysis	6/361	60/17823	4.93712	0.00132	0.0301428	0.0281591	ADAM10/APOE/TIMP1/MYH9/RBMX/SNX9	6
GO:0001909	leukocyte mediated cytotoxicity	8/361	105/17823	3.76161	0.00133	0.0302852	0.0283382	HLA-A/F2/CXCL6/B2M/STX7/TUBB/HLA-G/TUBB4B	8
GO:0071241	cellular response to inorganic substance	12/361	212/17823	2.7946	0.00133	0.0302852	0.0283382	APP/GSN/PRNP/THBS1/TF/MMP3/B2M/MT1A/MT1E/MMP9/SERPINF1/NRXN1	12
GO:0051960	regulation of nervous system development	32/361	896/17823	1.76326	0.00138	0.0313351	0.029227	CDH4/APP/MAP2/IL6/ADAM10/YWHAZ/CDH2/EIF4G1/F2/SPP1/DBN1/STMN2/APOE/CSF1/CFL1/B2M/CTTN/ARHGDIA/DKK1/NGF/COL3A1/FN1/SERPINE2/VIM/LGALS1/FLNA/SERPINF1/NRXN1/PDLIM5/VPS35/TNFRSF12A/RTN4	32
GO:0030203	glycosaminoglycan metabolic process	10/361	157/17823	3.14466	0.00138	0.0313351	0.029227	ACAN/ITIH4/GPC1/UGDH/ITIH3/ITIH2/OGN/LUM/HSPG2/XYLT1	10
GO:0030041	actin filament polymerization	11/361	185/17823	2.93558	0.00141	0.0319263	0.0297552	SPTBN1/TMSB15B/GSN/ELN/CTTN/PFN1/CAPZA1/MTPN/TMSB4X/TMSB10/BRK1	11
GO:0031032	actomyosin structure organization	11/361	185/17823	2.93558	0.00141	0.0319263	0.0297552	SERPINF2/PXN/STMN1/APOA1/ELN/PFN1/KRT19/TPM1/MYH9/ACTG1/ZYX	11
GO:0010812	negative regulation of cell-substrate ad...	6/361	61/17823	4.85618	0.00144	0.0324686	0.0302796	THBS1/MMP14/PLG/COL1A1/LGALS1/POSTN	6
GO:1903902	positive regulation of viral life cycle	6/361	61/17823	4.85618	0.00144	0.0324686	0.0302796	PPIA/PPIE/ANXA2/LGALS1/HSPA8/PPIB	6
GO:0008154	actin polymerization or depolymerization	12/361	214/17823	2.76848	0.00144	0.0324686	0.0302796	SPTBN1/TMSB15B/GSN/CFL1/ELN/CTTN/PFN1/CAPZA1/MTPN/TMSB4X/TMSB10/BRK1	12
GO:0048771	tissue remodeling	10/361	158/17823	3.12476	0.00145	0.0326483	0.0304535	IL6/SPP2/CAV1/IGFBP5/SPP1/MMP14/TIMP1/GREM1/PLG/CST3	10
GO:0048666	neuron development	37/361	1090/17823	1.6759	0.00146	0.0328276	0.0306271	SPTBN1/CDH4/CDH11/APP/STMN1/MAP2/IL6/ADAM10/YWHAZ/CDH2/GPC1/SPP1/DBN1/STMN2/APOE/CFL1/ADM/B2M/APOA1/CTTN/ARHGDIA/SLC9A3R1/NGF/FN1/VIM/LGALS1/MAP4/SERPINF1/NRXN1/RPL24/NEXN/POSTN/PDLIM5/SPON2/TNFRSF12A/RTN4/PDLIM7	37
GO:0051051	negative regulation of transport	20/361	469/17823	2.10538	0.00149	0.0334554	0.0311453	FKBP1A/APP/THBS1/APOC3/PEA15/CAV1/APOA1/SLC9A3R1/FN1/SERPINE2/INHBA/CALM3/TXN/CHGA/MMP9/YWHAQ/STC1/TMSB4X/PKIG/VPS35	20
GO:0060074	synapse maturation	4/361	25/17823	7.89939	0.0015	0.033633	0.0313172	YWHAZ/PFN1/NRXN1/SYBU	4
GO:0070201	regulation of establishment of protein l...	27/361	716/17823	1.86176	0.00151	0.0338101	0.0314887	SPTBN1/ENSA/PRNP/IL6/YWHAZ/PPIA/FGB/GAPDH/APOA1/PDCD5/FN1/RBP4/TXN/CHGA/HSPA8/FLNA/YWHAQ/TMSB4X/UBE2L3/NUCB1/NOLC1/POSTN/PKIG/SUPT6H/VPS35/PHPT1/SYBU	27
GO:0050880	regulation of blood vessel size	9/361	133/17823	3.34091	0.00156	0.0348812	0.0323402	SERPINF2/HBB/CAV1/FGB/APOE/ADM/COMP/KNG1/CHGA	9
GO:0048661	positive regulation of smooth muscle cel...	7/361	84/17823	4.11427	0.00157	0.0350364	0.0325093	SERPINF2/THBS1/IL6/IGFBP5/MMP2/MMP9/CDH13	7
GO:0033700	phospholipid efflux	3/361	12/17823	12.3428	0.00158	0.0350364	0.032678	APOC3/APOE/APOA1	3
GO:0034370	triglyceride-rich lipoprotein particle r...	3/361	12/17823	12.3428	0.00158	0.0350364	0.032678	APOC3/APOE/APOA1	3
GO:0042340	keratan sulfate catabolic process	3/361	12/17823	12.3428	0.00158	0.0350364	0.032678	ACAN/OGN/LUM	3
GO:0051873	killing by host of symbiont cells	3/361	12/17823	12.3428	0.00158	0.0350364	0.032678	F2/CXCL6/GAPDH	3
GO:1902992	negative regulation of amyloid precursor...	3/361	12/17823	12.3428	0.00158	0.0350364	0.032678	PRNP/APOE/SPON1	3
GO:0050767	regulation of neurogenesis	29/361	792/17823	1.80778	0.00159	0.0352096	0.0328463	CDH4/APP/MAP2/IL6/ADAM10/CDH2/EIF4G1/F2/SPP1/DBN1/STMN2/APOE/CSF1/CFL1/B2M/CTTN/ARHGDIA/DKK1/NGF/COL3A1/FN1/SERPINE2/VIM/LGALS1/FLNA/SERPINF1/PDLIM5/TNFRSF12A/RTN4	29
GO:0045936	negative regulation of phosphate metabol...	22/361	541/17823	2.0077	0.00161	0.0356036	0.0331817	FKBP1A/GCKR/ENSA/PRNP/IGFBP3/EIF4G1/CAV1/AHSG/APOE/ARPP19/PIN1/SLC9A3R1/GREM1/DKK1/NPM1/INHBA/GSTP1/CALM3/PEBP1/RGN/PKIG/EMILIN1	22
GO:0035150	regulation of tube size	9/361	134/17823	3.31598	0.00165	0.0363882	0.0338479	SERPINF2/HBB/CAV1/FGB/APOE/ADM/COMP/KNG1/CHGA	9
GO:0010563	negative regulation of phosphorus metabo...	22/361	542/17823	2.004	0.00165	0.0363882	0.0338479	FKBP1A/GCKR/ENSA/PRNP/IGFBP3/EIF4G1/CAV1/AHSG/APOE/ARPP19/PIN1/SLC9A3R1/GREM1/DKK1/NPM1/INHBA/GSTP1/CALM3/PEBP1/RGN/PKIG/EMILIN1	22
GO:0071704	organic substance metabolic process	252/361	11113/17823	1.11955	0.00166	0.0365586	0.0340134	RPS19/HNRNPA2B1/SPTBN1/EEF1A1/RPL17/FKBP1A/HNRNPM/TRIO/TMSB15B/ACAN/RBP1/APP/GSN/GCKR/YBX3/HLA-A/SERPINF2/RBM8A/PSAP/EFEMP1/C4B/CSTB/ENSA/ENO1/F8/RPS14/CD59/RRBP1/PRNP/RPS6/IGFBP3/THBS1/APOC3/PEA15/PABPN1/PKM/IL6/RAN/ADAM10/YWHAZ/KTN1/ITIH4/BMP1/HSPE1/RPL29/CDH2/EIF4G1/CXCL8/GPC1/PPIA/YBX1/SCG5/SPP2/CLTA/RARRES2/TF/LTF/CAV1/FAM3C/IGFBP2/F2/AHSG/IGFBP5/EEF1B2/RPS3A/SPP1/GC/TGFBI/FGB/UGDH/PENK/ATOX…	252
GO:0045766	positive regulation of angiogenesis	10/361	161/17823	3.06653	0.00167	0.0367286	0.0341786	THBS1/PKM/CXCL8/MTDH/ADM/C3/HSPB6/GREM1/ECM1/MYDGF	10
GO:0071674	mononuclear cell migration	7/361	85/17823	4.06586	0.00168	0.0368981	0.0343434	RPS19/THBS1/IL6/RARRES2/CSF1/CCL2/GREM1	7
GO:0002688	regulation of leukocyte chemotaxis	8/361	109/17823	3.62357	0.00169	0.0369665	0.0345079	THBS1/IL6/ADAM10/CXCL8/RARRES2/CSF1/CCL2/GREM1	8
GO:0051261	protein depolymerization	8/361	109/17823	3.62357	0.00169	0.0369665	0.0345079	SPTBN1/GSN/STMN1/STMN2/CFL1/HSPA8/CAPZA1/MTPN	8
GO:0030595	leukocyte chemotaxis	12/361	218/17823	2.71768	0.00169	0.0369665	0.0345079	RPS19/THBS1/IL6/ADAM10/CXCL8/RARRES2/CXCL6/CSF1/CCL2/GREM1/CXCL1/CHGA	12
GO:0032459	regulation of protein oligomerization	5/361	43/17823	5.74084	0.0017	0.0371347	0.0346719	APOE/MMP3/MMP1/VPS35/SNX9	5
GO:0043408	regulation of MAPK cascade	28/361	759/17823	1.82134	0.00171	0.0373026	0.0348356	APP/SERPINF2/PSAP/IGFBP3/THBS1/PEA15/IL6/CDH2/CAV1/FGB/APOE/CCL2/PIN1/SLC9A3R1/GREM1/DKK1/NGF/FN1/INHBA/GSTP1/IGFBP4/PEBP1/NRXN1/RPS27A/UBE2V1/CAVIN3/MYDGF/EMILIN1	28
GO:0030111	regulation of Wnt signaling pathway	15/361	310/17823	2.38893	0.00172	0.0374699	0.0349989	APP/CDH2/CAV1/IGFBP2/APOE/DKK3/IGFBP6/PIN1/SLC9A3R1/TAX1BP3/GREM1/DKK1/COL1A1/IGFBP4/VPS35	15
GO:0031325	positive regulation of cellular metaboli...	88/361	3238/17823	1.34177	0.00173	0.0375861	0.0351618	HNRNPA2B1/FKBP1A/APP/GSN/GCKR/YBX3/SERPINF2/PSAP/ENO1/HBB/PRNP/IGFBP3/THBS1/PEA15/IL6/RAN/HSPE1/CDH2/EIF4G1/YBX1/RARRES2/LTF/CAV1/F2/SPP1/FGB/MTDH/APOE/CSF1/VTN/MMP14/OSBPL8/PPP1R12A/APOA1/ANXA2/ARPP19/CCL2/PIN1/C3/PDLIM1/PDCD5/TGFB1I1/GREM1/EDF1/DKK1/NGF/COL1A1/LMNA/FN1/CLEC3B/NPM1/FABP1/INHBA/VIM/GSTP1/HNRNPA1/CALM3/HIST1H1E/TXN/HSPA8/MMP9/HIST1H1B/HIST1H1C/HMGA1/IGFBP4/MSN/PEBP1/MYH9/RBMX/DAP/…	88
GO:0043484	regulation of RNA splicing	9/361	135/17823	3.29141	0.00173	0.0375861	0.0351618	HNRNPA2B1/RBM8A/HNRNPA1/HSPA8/HNRNPH1/RBMX/HNRNPK/AHNAK/CIRBP	9
GO:0001916	positive regulation of T cell mediated c...	4/361	26/17823	7.59557	0.00174	0.0377016	0.0353243	HLA-A/B2M/STX7/HLA-G	4
GO:0030855	epithelial cell differentiation	28/361	760/17823	1.81894	0.00174	0.0377016	0.0353243	PSAP/CDH2/CAV1/CTSB/PPP1R12A/ANXA2/SLC9A3R1/TGFB1I1/GREM1/EDF1/KRT14/KRT1/VIM/KRT19/KRT10/FLNA/MSN/HNRNPH3/KRT9/KRT2/TAGLN2/COL18A1/STC1/BASP1/TAGLN/SPINK6/TNMD/SPINK5	28
GO:0120039	plasma membrane bounded cell projection ...	25/361	651/17823	1.89598	0.00175	0.0378673	0.0354865	SPTBN1/CDH4/CDH11/APP/STMN1/MAP2/ADAM10/CDH2/GPC1/SPP1/APOE/CFL1/CTTN/ARHGDIA/NGF/FN1/NRXN1/RPL24/NEXN/POSTN/PDLIM5/SPON2/TNFRSF12A/RTN4/PDLIM7	25
GO:0048858	cell projection morphogenesis	25/361	652/17823	1.89307	0.00179	0.0386808	0.0361449	SPTBN1/CDH4/CDH11/APP/STMN1/MAP2/ADAM10/CDH2/GPC1/SPP1/APOE/CFL1/CTTN/ARHGDIA/NGF/FN1/NRXN1/RPL24/NEXN/POSTN/PDLIM5/SPON2/TNFRSF12A/RTN4/PDLIM7	25
GO:0050829	defense response to Gram-negative bacter...	7/361	86/17823	4.01859	0.0018	0.0388448	0.0363087	RPS19/IL6/RARRES2/LTF/F2/CXCL6/CHGA	7
GO:0030048	actin filament-based movement	9/361	136/17823	3.26721	0.00182	0.0392238	0.0366351	CAV1/TPM3/VIM/TPM1/FLNA/MYH9/STC1/MYL6/TPM4	9
GO:0043902	positive regulation of multi-organism pr...	10/361	163/17823	3.02891	0.00183	0.0393866	0.0367978	PPIA/APOE/GAPDH/PPIE/CFL1/ANXA2/INHBA/LGALS1/HSPA8/PPIB	10
GO:0030182	neuron differentiation	43/361	1341/17823	1.58312	0.00184	0.0395489	0.0369602	SPTBN1/CDH4/CDH11/APP/STMN1/MAP2/IL6/ADAM10/YWHAZ/CDH2/EIF4G1/GPC1/SPP1/DBN1/STMN2/APOE/CFL1/ADM/B2M/APOA1/CTTN/ARHGDIA/PIN1/SLC9A3R1/DKK1/NGF/FN1/INHBA/VIM/LGALS1/MAP4/SERPINF1/NRXN1/MTPN/RPL24/NEXN/POSTN/PDLIM5/SPON2/TNFRSF12A/SPINK5/RTN4/PDLIM7	43
GO:0043900	regulation of multi-organism process	17/361	377/17823	2.22629	0.00185	0.039658	0.0371223	GSN/CXCL8/PPIA/LTF/CAV1/CXCL6/APOE/GAPDH/PPIE/CFL1/TIMP1/ANXA2/INHBA/LGALS1/HSPA8/PPIB/SPINK5	17
GO:0060537	muscle tissue development	17/361	377/17823	2.22629	0.00185	0.039658	0.0371223	FKBP1A/YBX3/GPC1/CAV1/IGFBP5/ELN/PIN1/GREM1/DKK1/COL3A1/LMNA/RBP4/TPM1/COL11A1/MTPN/MYL6/PDLIM5	17
GO:0007212	dopamine receptor signaling pathway	5/361	44/17823	5.61036	0.00188	0.0402475	0.0376063	GNB1/ARPP19/SLC9A3R1/FLNA/VPS35	5
GO:0062012	regulation of small molecule metabolic p...	16/361	345/17823	2.28968	0.00189	0.0404078	0.037767	GCKR/ENO1/IGFBP3/APOC3/RAN/CAV1/FAM3C/IGFBP5/APOE/DKK3/ARPP19/FABP1/IGFBP4/LSS/TMSB4X/RGN	16
GO:0050684	regulation of mRNA processing	9/361	137/17823	3.24336	0.00192	0.0409948	0.0382471	HNRNPA2B1/RBM8A/PABPN1/HNRNPA1/HSPA8/RBMX/HNRNPK/CIRBP/SUPT6H	9
GO:0032409	regulation of transporter activity	13/361	252/17823	2.54693	0.00196	0.0417381	0.0388826	FKBP1A/APP/PRNP/CAV1/SLC9A3R1/CALM3/MMP9/GLRX/NRXN1/ACTB/TMSB4X/AHNAK/RGN	13
GO:0009893	positive regulation of metabolic process	94/361	3518/17823	1.31918	0.00196	0.0417381	0.0388826	RPS19/HNRNPA2B1/FKBP1A/APP/GSN/GCKR/YBX3/SERPINF2/PSAP/ENO1/HBB/PRNP/IGFBP3/THBS1/PEA15/IL6/RAN/HSPE1/CDH2/EIF4G1/YBX1/RARRES2/LTF/CAV1/F2/SPP1/FGB/MTDH/APOE/CSF1/VTN/MMP14/OSBPL8/PPP1R12A/APOA1/ANXA2/ARPP19/CCL2/PIN1/C3/PDLIM1/PDCD5/TGFB1I1/GREM1/EDF1/DKK1/NGF/COL1A1/LMNA/FN1/CLEC3B/NPM1/FABP1/HNRNPC/INHBA/VIM/GSTP1/HNRNPA1/CALM3/HIST1H1E/TXN/HSPA8/PIP/MMP9/HIST1H1B/HIST1H1C/HMGA1/IGFBP4/MSN/PEB…	94
GO:0097191	extrinsic apoptotic signaling pathway	12/361	222/17823	2.66871	0.00197	0.0418957	0.0390406	THBS1/PEA15/CAV1/FGB/CTTN/NGF/COL2A1/LMNA/INHBA/GSTP1/SRPX/TNFRSF12A	12
GO:0043588	skin development	18/361	413/17823	2.15177	0.002	0.0424216	0.0395128	STMN1/IGFBP5/DKK1/COL1A1/COL3A1/KRT14/KRT1/COL5A2/COL1A2/INHBA/KRT19/KRT10/COL5A1/COL5A3/KRT9/KRT2/SPINK6/SPINK5	18
GO:0070268	cornification	8/361	112/17823	3.52651	0.002	0.0424216	0.0395128	KRT14/KRT1/KRT19/KRT10/KRT9/KRT2/SPINK6/SPINK5	8
GO:0042026	protein refolding	4/361	27/17823	7.31425	0.00201	0.0425217	0.0396695	FKBP1A/B2M/HSPA8/HSPA6	4
GO:0019216	regulation of lipid metabolic process	17/361	380/17823	2.20871	0.00201	0.0425217	0.0396695	PSAP/APOC3/RAN/RARRES2/CAV1/F2/NPC2/APOE/DKK3/APOA1/C3/EDF1/FABP1/LSS/RGN/IGFBP7/GOLM1	17
GO:0001886	endothelial cell morphogenesis	3/361	13/17823	11.3934	0.00203	0.0426645	0.0399821	COL18A1/STC1/TNMD	3
GO:0032488	Cdc42 protein signal transduction	3/361	13/17823	11.3934	0.00203	0.0426645	0.0399821	APOC3/APOE/APOA1	3
GO:0034384	high-density lipoprotein particle cleara...	3/361	13/17823	11.3934	0.00203	0.0426645	0.0399821	APOC3/APOE/APOA1	3
GO:0043568	positive regulation of insulin-like grow...	3/361	13/17823	11.3934	0.00203	0.0426645	0.0399821	IGFBP3/IGFBP5/IGFBP4	3
GO:0051852	disruption by host of symbiont cells	3/361	13/17823	11.3934	0.00203	0.0426645	0.0399821	F2/CXCL6/GAPDH	3
GO:0010975	regulation of neuron projection developm...	20/361	482/17823	2.0486	0.00206	0.0432385	0.0404717	CDH4/MAP2/ADAM10/CDH2/SPP1/DBN1/STMN2/APOE/CFL1/B2M/CTTN/ARHGDIA/NGF/FN1/VIM/LGALS1/SERPINF1/PDLIM5/TNFRSF12A/RTN4	20
GO:0019731	antibacterial humoral response	5/361	45/17823	5.48569	0.00208	0.0435448	0.0407967	HLA-A/LTF/FGB/SPON2/SPINK5	5
GO:0048662	negative regulation of smooth muscle cel...	5/361	45/17823	5.48569	0.00208	0.0435448	0.0407967	IGFBP3/IGFBP5/GSTP1/TPM1/OGN	5
GO:0060249	anatomical structure homeostasis	18/361	416/17823	2.13625	0.00216	0.0451608	0.0420862	HNRNPA2B1/IL6/TF/LTF/SPP1/CSF1/B2M/COL2A1/RBP4/ALB/KRT1/HNRNPC/HNRNPA1/PIP/COL11A2/ACTB/HIST1H4A/ACTG1	18
GO:0006022	aminoglycan metabolic process	10/361	167/17823	2.95636	0.00219	0.0457287	0.0425653	ACAN/ITIH4/GPC1/UGDH/ITIH3/ITIH2/OGN/LUM/HSPG2/XYLT1	10
GO:0060429	epithelium development	40/361	1234/17823	1.60036	0.0022	0.045878	0.0427245	PSAP/CDH2/CAV1/IGFBP5/CTSB/CSF1/CFL1/ADM/MMP14/PPP1R12A/ANXA2/PFN1/SLC9A3R1/TGFB1I1/GREM1/EDF1/DKK1/COL2A1/KRT14/KRT1/SERPINE2/INHBA/VIM/KRT19/KRT10/COL5A1/FLNA/MSN/HNRNPH3/KRT9/KRT2/TAGLN2/COL18A1/STC1/BASP1/TAGLN/SPINK6/TNMD/SPINK5/RTN4	40
GO:0034332	adherens junction organization	9/361	140/17823	3.17386	0.00222	0.0461754	0.0430421	CDH4/CDH11/THBS1/CDH2/MMP14/CTTN/GREM1/CDH13/COL16A1	9
GO:1903900	regulation of viral life cycle	9/361	140/17823	3.17386	0.00222	0.0461754	0.0430421	GSN/CXCL8/PPIA/LTF/PPIE/ANXA2/LGALS1/HSPA8/PPIB	9
GO:0070252	actin-mediated cell contraction	8/361	114/17823	3.46464	0.00224	0.0465313	0.0433587	CAV1/TPM3/VIM/TPM1/FLNA/STC1/MYL6/TPM4	8
GO:0002711	positive regulation of T cell mediated i...	5/361	46/17823	5.36643	0.0023	0.0475559	0.0443022	HLA-A/IL6/B2M/STX7/HLA-G	5
GO:0044764	multi-organism cellular process	5/361	46/17823	5.36643	0.0023	0.0475559	0.0443022	PPIA/LTF/F2/C9/ALB	5
GO:0071827	plasma lipoprotein particle organization	5/361	46/17823	5.36643	0.0023	0.0475559	0.0443022	APOC3/BMP1/APOE/APOA1/ALB	5
GO:0002026	regulation of the force of heart contrac...	4/361	28/17823	7.05303	0.00231	0.0475559	0.0444586	CAV1/ADM/CHGA/PEBP1	4
GO:0034377	plasma lipoprotein particle assembly	4/361	28/17823	7.05303	0.00231	0.0475559	0.0444586	APOC3/BMP1/APOE/APOA1	4
GO:0071280	cellular response to copper ion	4/361	28/17823	7.05303	0.00231	0.0475559	0.0444586	APP/PRNP/MT1A/MT1E	4
GO:0010876	lipid localization	17/361	385/17823	2.18003	0.00231	0.0475559	0.0444586	PSAP/THBS1/APOC3/IL6/CAV1/SPP1/NPC2/APOE/OSBPL8/APOA1/ANXA2/C3/APOH/RBP4/FABP1/INHBA/HNRNPK	17
GO:0014909	smooth muscle cell migration	6/361	67/17823	4.4213	0.00234	0.0480506	0.0449261	IGFBP3/IGFBP5/VTN/GSTP1/TPM1/POSTN	6
GO:0019915	lipid storage	6/361	67/17823	4.4213	0.00234	0.0480506	0.0449261	IL6/CAV1/APOE/OSBPL8/APOA1/C3	6
GO:0006986	response to unfolded protein	10/361	169/17823	2.92137	0.00238	0.0487663	0.0455459	THBS1/HSPE1/CXCL8/CCL2/LMNA/HSPA8/HSPA6/PDIA6/MYDGF/TLN1	10
GO:0006931	substrate-dependent cell migration, cell...	2/361	4/17823	24.6856	0.00239	0.0487663	0.0457003	FN1/TNFRSF12A	2
GO:0097118	neuroligin clustering involved in postsy...	2/361	4/17823	24.6856	0.00239	0.0487663	0.0457003	CDH2/NRXN1	2
GO:1900738	positive regulation of phospholipase C-a...	2/361	4/17823	24.6856	0.00239	0.0487663	0.0457003	F2/CHGA	2
GO:1905908	positive regulation of amyloid fibril fo...	2/361	4/17823	24.6856	0.00239	0.0487663	0.0457003	APP/APOE	2
GO:0007517	muscle organ development	17/361	387/17823	2.16876	0.00244	0.0497235	0.0464931	FKBP1A/YBX3/GPC1/CAV1/COL6A3/ELN/PIN1/GREM1/DKK1/COL3A1/RBP4/TPM1/COL11A1/MTPN/MYL6/BASP1/TAGLN	17
GO:0034763	negative regulation of transmembrane tra...	8/361	116/17823	3.40491	0.0025	0.0508818	0.0474372	FKBP1A/THBS1/PEA15/CAV1/SLC9A3R1/CALM3/MMP9/YWHAQ	8
GO:0006878	cellular copper ion homeostasis	3/361	14/17823	10.5795	0.00254	0.0513067	0.0480622	APP/PRNP/ATOX1	3
GO:0006957	complement activation, alternative pathw...	3/361	14/17823	10.5795	0.00254	0.0513067	0.0480622	CFD/C3/C9	3
GO:0010759	positive regulation of macrophage chemot...	3/361	14/17823	10.5795	0.00254	0.0513067	0.0480622	THBS1/RARRES2/CSF1	3
GO:0010988	regulation of low-density lipoprotein pa...	3/361	14/17823	10.5795	0.00254	0.0513067	0.0480622	APOC3/ANXA2/HNRNPK	3
GO:0021681	cerebellar granular layer development	3/361	14/17823	10.5795	0.00254	0.0513067	0.0480622	SERPINE2/NRXN1/MTPN	3
GO:0032802	low-density lipoprotein particle recepto...	3/361	14/17823	10.5795	0.00254	0.0513067	0.0480622	CLTA/APOE/ANXA2	3
GO:0071222	cellular response to lipopolysaccharide	11/361	200/17823	2.71542	0.00261	0.0526546	0.0491477	PABPN1/IL6/CXCL8/LTF/CXCL6/MTDH/CCL2/VIM/GSTP1/CXCL1/SPON2	11
GO:0032990	cell part morphogenesis	25/361	671/17823	1.83946	0.00262	0.0527902	0.0493019	SPTBN1/CDH4/CDH11/APP/STMN1/MAP2/ADAM10/CDH2/GPC1/SPP1/APOE/CFL1/CTTN/ARHGDIA/NGF/FN1/NRXN1/RPL24/NEXN/POSTN/PDLIM5/SPON2/TNFRSF12A/RTN4/PDLIM7	25
GO:0034368	protein-lipid complex remodeling	4/361	29/17823	6.80982	0.00263	0.0528594	0.0494559	APOC3/APOE/APOA1/ALB	4
GO:0034369	plasma lipoprotein particle remodeling	4/361	29/17823	6.80982	0.00263	0.0528594	0.0494559	APOC3/APOE/APOA1/ALB	4
GO:0030516	regulation of axon extension	7/361	92/17823	3.7565	0.00265	0.053195	0.0497633	CDH4/MAP2/APOE/CTTN/FN1/TNFRSF12A/RTN4	7
GO:1904589	regulation of protein import	6/361	69/17823	4.29315	0.00272	0.0544643	0.0508324	PDCD5/TXN/HSPA8/FLNA/NOLC1/PKIG	6
GO:0051223	regulation of protein transport	25/361	673/17823	1.834	0.00272	0.0544643	0.0508324	SPTBN1/ENSA/PRNP/IL6/PPIA/FGB/GAPDH/APOA1/PDCD5/FN1/RBP4/TXN/CHGA/HSPA8/FLNA/TMSB4X/UBE2L3/NUCB1/NOLC1/POSTN/PKIG/SUPT6H/VPS35/PHPT1/SYBU	25
GO:0010596	negative regulation of endothelial cell ...	5/361	48/17823	5.14283	0.00278	0.0555965	0.0517406	THBS1/APOE/APOH/SERPINF1/STC1	5
GO:0060326	cell chemotaxis	14/361	294/17823	2.35101	0.0028	0.055927	0.0520417	RPS19/THBS1/IL6/ADAM10/CXCL8/RARRES2/CXCL6/CSF1/CCL2/GREM1/GSTP1/CXCL1/CHGA/TMSB4X	14
GO:0034766	negative regulation of ion transmembrane...	7/361	93/17823	3.71611	0.00282	0.0562567	0.052342	FKBP1A/THBS1/CAV1/SLC9A3R1/CALM3/MMP9/YWHAQ	7
GO:0060560	developmental growth involved in morphog...	12/361	232/17823	2.55368	0.00283	0.0563167	0.0524918	CDH4/APP/MAP2/SPP1/APOE/CSF1/CTTN/NGF/FN1/POSTN/TNFRSF12A/RTN4	12
GO:0002684	positive regulation of immune system pro...	37/361	1133/17823	1.6123	0.00283	0.0563167	0.0524918	RPS19/APP/HLA-A/C4B/CD59/PRNP/THBS1/IL6/ADAM10/CXCL8/RARRES2/LTF/CAV1/IGFBP2/F2/FGB/CSF1/VTN/B2M/MMP14/CCL2/CFD/C3/STX7/C9/RBP4/KRT1/INHBA/LGALS1/HLA-G/ACTB/RPS27A/ACTG1/UBE2V1/BRK1/SPON2/PHPT1	37
GO:0050776	regulation of immune response	35/361	1056/17823	1.63636	0.0029	0.0576384	0.053535	RPS19/FKBP1A/HLA-A/C4B/CD59/PRNP/IL6/LTF/CAV1/F2/FGB/VTN/B2M/APOA1/CFD/C3/STX7/COL1A1/COL2A1/COL3A1/C9/KRT1/COL1A2/CD99/HLA-G/ACTB/RPS27A/ACTG1/UBE2V1/ECM1/SUPT6H/BRK1/SPON2/SPINK5/PHPT1	35
GO:0006639	acylglycerol metabolic process	8/361	119/17823	3.31907	0.00293	0.0580912	0.053979	APOC3/CAV1/APOE/APOA1/C3/APOH/FABP1/RGN	8
GO:0032412	regulation of ion transmembrane transpor...	12/361	233/17823	2.54272	0.00293	0.0580912	0.053979	FKBP1A/APP/PRNP/CAV1/SLC9A3R1/CALM3/MMP9/GLRX/NRXN1/TMSB4X/AHNAK/RGN	12
GO:0043271	negative regulation of ion transport	9/361	146/17823	3.04343	0.00295	0.0584158	0.054274	FKBP1A/THBS1/CAV1/SLC9A3R1/SERPINE2/CALM3/MMP9/YWHAQ/STC1	9
GO:0048878	chemical homeostasis	37/361	1136/17823	1.60804	0.00296	0.0585418	0.0544212	FKBP1A/RBP1/APP/GCKR/STMN1/PRNP/RPS6/APOC3/GNB1/TF/LTF/CAV1/F2/IGFBP5/ATOX1/NPC2/APOE/ADM/B2M/APOA1/ANXA2/SLC9A3R1/ATP6V1G1/KNG1/RBP4/KRT1/MT1A/MT1E/GSTP1/LGALS1/CALM3/SERPINF1/STC1/RGN/NEDD8/PHPT1/SYBU	37
GO:0015918	sterol transport	7/361	94/17823	3.67658	0.00299	0.0589902	0.0548616	APOC3/CAV1/NPC2/APOE/OSBPL8/APOA1/ANXA2	7
GO:1905606	regulation of presynapse assembly	4/361	30/17823	6.58283	0.00299	0.0589902	0.0548616	APP/EIF4G1/NRXN1/VPS35	4
GO:0071396	cellular response to lipid	23/361	605/17823	1.87692	0.003	0.0591151	0.0550081	GNB1/PABPN1/IL6/RAN/CXCL8/LTF/SPP1/CXCL6/PENK/MTDH/CCL2/TGFB1I1/COL1A1/INHBA/VIM/GSTP1/CXCL1/MSN/SERPINF1/STC1/UFM1/UBE2L3/SPON2	23
GO:0051146	striated muscle cell differentiation	13/361	265/17823	2.42198	0.00304	0.0594665	0.0555918	CDH2/IGFBP5/MMP14/PIN1/GREM1/DKK1/LMNA/KRT19/TPM1/MYH9/MTPN/ACTG1/PDLIM5	13
GO:0006006	glucose metabolic process	11/361	204/17823	2.66217	0.00304	0.0594665	0.0555918	GCKR/ENO1/IGFBP3/PKM/FAM3C/IGFBP5/GAPDH/ARPP19/RBP4/IGFBP4/RGN	11
GO:0007266	Rho protein signal transduction	11/361	204/17823	2.66217	0.00304	0.0594665	0.0555918	TRIO/STMN1/APOC3/APOE/CFL1/APOA1/ARHGDIA/TAX1BP3/COL3A1/COL1A2/CDH13	11
GO:0016339	calcium-dependent cell-cell adhesion via...	5/361	49/17823	5.03788	0.00304	0.0594665	0.0555918	CDH4/CDH11/CDH2/CDH13/NRXN1	5
GO:1904705	regulation of vascular smooth muscle cel...	5/361	49/17823	5.03788	0.00304	0.0594665	0.0555918	IGFBP5/MMP2/GSTP1/TPM1/MMP9	5
GO:1990874	vascular smooth muscle cell proliferatio...	5/361	49/17823	5.03788	0.00304	0.0594665	0.0555918	IGFBP5/MMP2/GSTP1/TPM1/MMP9	5
GO:0006638	neutral lipid metabolic process	8/361	120/17823	3.29141	0.00308	0.0601759	0.0561723	APOC3/CAV1/APOE/APOA1/C3/APOH/FABP1/RGN	8
GO:0051668	localization within membrane	9/361	147/17823	3.02273	0.00309	0.0602981	0.056317	GSN/ADAM10/CDH2/APOE/STX7/FLNA/CDH13/NRXN1/VPS35	9
GO:0016055	Wnt signaling pathway	19/361	465/17823	2.01732	0.00312	0.0607107	0.0567498	APP/GNB1/CDH2/CAV1/IGFBP2/APOE/DKK3/IGFBP6/PFN1/PIN1/SLC9A3R1/TAX1BP3/TGFB1I1/GREM1/DKK1/COL1A1/IGFBP4/RPS27A/VPS35	19
GO:0051173	positive regulation of nitrogen compound...	84/361	3126/17823	1.32667	0.00312	0.0607107	0.0567498	HNRNPA2B1/FKBP1A/APP/GSN/YBX3/SERPINF2/PSAP/ENO1/HBB/PRNP/IGFBP3/THBS1/PEA15/IL6/RAN/HSPE1/CDH2/EIF4G1/YBX1/RARRES2/LTF/CAV1/F2/SPP1/FGB/MTDH/APOE/CSF1/VTN/MMP14/OSBPL8/PPP1R12A/ANXA2/CCL2/PIN1/C3/PDLIM1/PDCD5/TGFB1I1/GREM1/EDF1/DKK1/NGF/COL1A1/LMNA/FN1/CLEC3B/NPM1/INHBA/VIM/HNRNPA1/CALM3/HIST1H1E/TXN/HSPA8/MMP9/HIST1H1B/HIST1H1C/HMGA1/IGFBP4/MSN/PEBP1/MYH9/RBMX/DAP/LUM/CDH13/NRXN1/MTPN/HNRNPK/TM…	84
GO:0002483	antigen processing and presentation of e...	3/361	15/17823	9.87424	0.00313	0.0607107	0.0568937	HLA-A/B2M/HLA-G	3
GO:0018158	protein oxidation	3/361	15/17823	9.87424	0.00313	0.0607107	0.0568937	APOA1/LOX/LOXL1	3
GO:0034380	high-density lipoprotein particle assemb...	3/361	15/17823	9.87424	0.00313	0.0607107	0.0568937	BMP1/APOE/APOA1	3
GO:0050920	regulation of chemotaxis	11/361	205/17823	2.64919	0.00316	0.0612188	0.0573354	THBS1/IL6/ADAM10/CXCL8/RARRES2/CSF1/CCL2/GREM1/GSTP1/CDH13/TMSB4X	11
GO:0051092	positive regulation of NF-kappaB transcr...	9/361	148/17823	3.0023	0.00323	0.0624997	0.0583598	APP/IL6/LTF/MTDH/GREM1/NPM1/MTPN/RPS27A/UBE2V1	9
GO:0198738	cell-cell signaling by wnt	19/361	467/17823	2.00868	0.00327	0.0631978	0.0589414	APP/GNB1/CDH2/CAV1/IGFBP2/APOE/DKK3/IGFBP6/PFN1/PIN1/SLC9A3R1/TAX1BP3/TGFB1I1/GREM1/DKK1/COL1A1/IGFBP4/RPS27A/VPS35	19
GO:0000165	MAPK cascade	31/361	909/17823	1.68373	0.00328	0.063315	0.0590863	SPTBN1/APP/SERPINF2/PSAP/IGFBP3/THBS1/PEA15/PABPN1/IL6/CDH2/CAV1/FGB/APOE/APOA1/CCL2/PIN1/SLC9A3R1/GREM1/DKK1/NGF/FN1/INHBA/GSTP1/IGFBP4/PEBP1/NRXN1/RPS27A/UBE2V1/CAVIN3/MYDGF/EMILIN1	31
GO:0043412	macromolecule modification	110/361	4303/17823	1.2621	0.00331	0.0638176	0.0595201	SPTBN1/FKBP1A/TRIO/APP/HLA-A/SERPINF2/PSAP/EFEMP1/ENSA/PRNP/IGFBP3/THBS1/PEA15/PABPN1/IL6/ADAM10/KTN1/CDH2/EIF4G1/PPIA/SPP2/RARRES2/TF/LTF/CAV1/F2/AHSG/IGFBP5/SPP1/FGB/PENK/APOE/PUS7/GAPDH/PPIE/CSF1/CFL1/VTN/FKBP2/OSBPL8/PPP1R12A/APOA1/TIMP1/PSMD3/ANXA2/ARPP19/CCL2/PIN1/C3/SLC9A3R1/GREM1/DKK1/SERPINC1/CST3/KNG1/NGF/COL3A1/LMNA/FN1/ALB/AFP/KRT1/NPM1/DBI/INHBA/GSTP1/LGALS1/CALM3/HIST1H1E/TXN/F5/KRT…	110
GO:0030834	regulation of actin filament depolymeriz...	5/361	50/17823	4.93712	0.00333	0.0641264	0.0598085	SPTBN1/GSN/CFL1/CAPZA1/MTPN	5
GO:0031532	actin cytoskeleton reorganization	7/361	96/17823	3.59998	0.00336	0.0646254	0.0602397	GSN/CTTN/ARHGDIA/FLNA/MYH9/PDLIM4/PHPT1	7
GO:0034367	protein-containing complex remodeling	4/361	31/17823	6.37048	0.00338	0.0646254	0.0605264	APOC3/APOE/APOA1/ALB	4
GO:0045745	positive regulation of G protein-coupled...	4/361	31/17823	6.37048	0.00338	0.0646254	0.0605264	F2/C3/CHGA/VPS35	4
GO:0099174	regulation of presynapse organization	4/361	31/17823	6.37048	0.00338	0.0646254	0.0605264	APP/EIF4G1/NRXN1/VPS35	4
GO:0010977	negative regulation of neuron projection...	9/361	149/17823	2.98215	0.00338	0.0646254	0.0605264	MAP2/SPP1/STMN2/APOE/B2M/ARHGDIA/VIM/LGALS1/RTN4	9
GO:0031214	biomineral tissue development	9/361	149/17823	2.98215	0.00338	0.0646254	0.0605264	LTF/AHSG/SPP1/ANXA2/GREM1/COL1A1/CLEC3B/FBN2/ECM1	9
GO:0071219	cellular response to molecule of bacteri...	11/361	207/17823	2.62359	0.0034	0.0649307	0.0608123	PABPN1/IL6/CXCL8/LTF/CXCL6/MTDH/CCL2/VIM/GSTP1/CXCL1/SPON2	11
GO:0002687	positive regulation of leukocyte migrati...	8/361	122/17823	3.23746	0.00341	0.0650445	0.0609551	APP/THBS1/IL6/ADAM10/CXCL8/RARRES2/CSF1/MMP14	8
GO:0051338	regulation of transferase activity	32/361	952/17823	1.65954	0.00352	0.0670633	0.062514	HNRNPA2B1/APP/GCKR/PRNP/THBS1/PEA15/PABPN1/LTF/CAV1/F2/AHSG/APOE/CSF1/OSBPL8/PIN1/SLC9A3R1/GREM1/DKK1/NGF/NPM1/GSTP1/CALM3/TXN/NRXN1/ACTB/RPS27A/UBE2L3/UBE2V1/RGN/PKIG/PHPT1/SNX9	32
GO:0001816	cytokine production	26/361	724/17823	1.773	0.00354	0.0673646	0.0627953	SPTBN1/APP/HLA-A/SERPINF2/PRNP/THBS1/IL6/LTF/F2/CXCL6/GAPDH/B2M/APOA1/PIN1/C3/FN1/INHBA/GSTP1/CHGA/HLA-G/SARS/LUM/TMSB4X/LTBP1/POSTN/SPON2	26
GO:0097305	response to alcohol	12/361	239/17823	2.47889	0.00359	0.0682354	0.0634956	GSN/GNB1/EEF1B2/PENK/RBP4/INHBA/GSTP1/SPARC/CALM3/PEBP1/IGFBP7/SDF4	12
GO:1904018	positive regulation of vasculature devel...	10/361	179/17823	2.75817	0.00361	0.0685347	0.0637745	THBS1/PKM/CXCL8/MTDH/ADM/C3/HSPB6/GREM1/ECM1/MYDGF	10
GO:0001817	regulation of cytokine production	24/361	651/17823	1.82014	0.00362	0.0686436	0.0639138	SPTBN1/HLA-A/SERPINF2/PRNP/THBS1/IL6/LTF/F2/CXCL6/GAPDH/B2M/APOA1/PIN1/C3/FN1/INHBA/GSTP1/HLA-G/SARS/LUM/TMSB4X/LTBP1/POSTN/SPON2	24
GO:0060627	regulation of vesicle-mediated transport	20/361	508/17823	1.94375	0.00373	0.0706462	0.0654347	APP/C4B/MAP2/APOC3/TF/CAV1/AHSG/FGB/APOE/VTN/B2M/ANXA2/CCL2/C3/GREM1/DKK1/CALM3/MSN/CDH13/HNRNPK	20
GO:0002475	antigen processing and presentation via ...	3/361	16/17823	9.2571	0.00379	0.0715301	0.0662562	HLA-A/B2M/HLA-G	3
GO:0016584	nucleosome positioning	3/361	16/17823	9.2571	0.00379	0.0715301	0.0662562	HIST1H1E/HIST1H1B/HIST1H1C	3
GO:0070293	renal absorption	3/361	16/17823	9.2571	0.00379	0.0715301	0.0662562	GSN/HBB/SLC9A3R1	3
GO:0031935	regulation of chromatin silencing	4/361	32/17823	6.1714	0.0038	0.0716349	0.0663925	HIST1H1E/HIST1H1B/HIST1H1C/HMGA1	4
GO:0044057	regulation of system process	21/361	545/17823	1.90238	0.00384	0.0723043	0.0669364	APP/ENO1/CAV1/IGFBP5/FGB/ADM/APOA1/CTTN/PIN1/HSPB6/SLC9A3R1/LMNA/INHBA/TPM1/CALM3/CHGA/FLNA/PEBP1/STC1/NRXN1/MTPN	21
GO:0010959	regulation of metal ion transport	16/361	371/17823	2.12922	0.00386	0.072596	0.0672073	FKBP1A/PRNP/TF/CAV1/F2/B2M/ANXA2/CCL2/SLC9A3R1/SERPINE2/CALM3/FLNA/GLRX/STC1/AHNAK/RGN	16
GO:0071407	cellular response to organic cyclic comp...	21/361	546/17823	1.89889	0.00392	0.0727231	0.0680165	APP/GNB1/RAN/CAV1/IGFBP5/SPP1/PENK/ARHGDIA/CCL2/TGFB1I1/COL1A1/NPM1/INHBA/GSTP1/LGALS1/MSN/SERPINF1/STC1/ACTB/UFM1/UBE2L3	21
GO:0001905	activation of membrane attack complex	2/361	5/17823	19.7485	0.00393	0.0727231	0.0681508	CD59/C3	2
GO:0001969	regulation of activation of membrane att...	2/361	5/17823	19.7485	0.00393	0.0727231	0.0681508	CD59/C3	2
GO:0010901	regulation of very-low-density lipoprote...	2/361	5/17823	19.7485	0.00393	0.0727231	0.0681508	APOC3/APOA1	2
GO:0018057	peptidyl-lysine oxidation	2/361	5/17823	19.7485	0.00393	0.0727231	0.0681508	LOX/LOXL1	2
GO:0019732	antifungal humoral response	2/361	5/17823	19.7485	0.00393	0.0727231	0.0681508	RARRES2/LTF	2
GO:0034756	regulation of iron ion transport	2/361	5/17823	19.7485	0.00393	0.0727231	0.0681508	TF/B2M	2
GO:0060353	regulation of cell adhesion molecule pro...	2/361	5/17823	19.7485	0.00393	0.0727231	0.0681508	CAV1/APOA1	2
GO:0070945	neutrophil mediated killing of gram-nega...	2/361	5/17823	19.7485	0.00393	0.0727231	0.0681508	F2/CXCL6	2
GO:0097114	NMDA glutamate receptor clustering	2/361	5/17823	19.7485	0.00393	0.0727231	0.0681508	APOE/NRXN1	2
GO:1900084	regulation of peptidyl-tyrosine autophos...	2/361	5/17823	19.7485	0.00393	0.0727231	0.0681508	CAV1/GREM1	2
GO:1900736	regulation of phospholipase C-activating...	2/361	5/17823	19.7485	0.00393	0.0727231	0.0681508	F2/CHGA	2
GO:2001205	negative regulation of osteoclast develo...	2/361	5/17823	19.7485	0.00393	0.0727231	0.0681508	LTF/FBN1	2
GO:0009612	response to mechanical stimulus	11/361	211/17823	2.57385	0.00393	0.0727231	0.0681508	THBS1/IGFBP2/MMP14/ARHGDIA/COL1A1/COL3A1/SERPINE2/COL11A1/NRXN1/MTPN/POSTN	11
GO:0031330	negative regulation of cellular cataboli...	12/361	242/17823	2.44816	0.00397	0.0733789	0.0686866	YBX3/APOC3/EIF4G1/YBX1/TIMP1/ANXA2/CST3/HNRNPC/DAP/CIRBP/RGN/VPS35	12
GO:0048024	regulation of mRNA splicing, via spliceo...	7/361	99/17823	3.49089	0.00399	0.0735796	0.0689535	HNRNPA2B1/RBM8A/HNRNPA1/HSPA8/RBMX/HNRNPK/CIRBP	7
GO:1904019	epithelial cell apoptotic process	7/361	99/17823	3.49089	0.00399	0.0735796	0.0689535	GSN/THBS1/IL6/FGB/CCL2/CAST/COL18A1	7
GO:0035296	regulation of tube diameter	8/361	126/17823	3.13468	0.00415	0.0763553	0.0711834	SERPINF2/CAV1/FGB/APOE/ADM/COMP/KNG1/CHGA	8
GO:0097746	regulation of blood vessel diameter	8/361	126/17823	3.13468	0.00415	0.0763553	0.0711834	SERPINF2/CAV1/FGB/APOE/ADM/COMP/KNG1/CHGA	8
GO:0097190	apoptotic signaling pathway	22/361	586/17823	1.85353	0.00424	0.0779221	0.0724231	GSN/YBX3/ENO1/THBS1/PEA15/YWHAZ/CAV1/FGB/CTTN/PDCD5/SLC9A3R1/NGF/COL2A1/LMNA/INHBA/GSTP1/MMP9/YWHAQ/DAP/HNRNPK/SRPX/TNFRSF12A	22
GO:0001914	regulation of T cell mediated cytotoxici...	4/361	33/17823	5.98439	0.00426	0.0779338	0.0726972	HLA-A/B2M/STX7/HLA-G	4
GO:0019433	triglyceride catabolic process	4/361	33/17823	5.98439	0.00426	0.0779338	0.0726972	APOC3/APOE/APOA1/FABP1	4
GO:0055090	acylglycerol homeostasis	4/361	33/17823	5.98439	0.00426	0.0779338	0.0726972	GCKR/APOC3/APOE/APOA1	4
GO:0070328	triglyceride homeostasis	4/361	33/17823	5.98439	0.00426	0.0779338	0.0726972	GCKR/APOC3/APOE/APOA1	4
GO:0042692	muscle cell differentiation	15/361	342/17823	2.1654	0.00435	0.0793998	0.0739243	CDH2/IGFBP5/ADM/MMP14/PIN1/GREM1/DKK1/LMNA/KRT19/TPM1/MYH9/MTPN/ACTG1/SUPT6H/PDLIM5	15
GO:0050728	negative regulation of inflammatory resp...	8/361	127/17823	3.11	0.00435	0.0793998	0.0739243	RPS19/F2/APOE/APOA1/KRT1/GSTP1/SERPINF1/VPS35	8
GO:0030278	regulation of ossification	10/361	184/17823	2.68322	0.00438	0.0798569	0.0743311	IL6/LTF/AHSG/IGFBP5/CSF1/GREM1/DKK1/FBN2/ECM1/PDLIM7	10
GO:0051591	response to cAMP	7/361	101/17823	3.42177	0.00446	0.0812235	0.0754103	APP/IGFBP5/PENK/COL1A1/SPARC/PEBP1/STC1	7
GO:1904062	regulation of cation transmembrane trans...	14/361	310/17823	2.22967	0.00448	0.0814955	0.0756789	FKBP1A/APP/PRNP/CAV1/F2/SLC9A3R1/CALM3/MMP9/FLNA/GLRX/NRXN1/TMSB4X/AHNAK/RGN	14
GO:0023014	signal transduction by protein phosphory...	31/361	929/17823	1.64748	0.00451	0.0819486	0.0760808	SPTBN1/APP/SERPINF2/PSAP/IGFBP3/THBS1/PEA15/PABPN1/IL6/CDH2/CAV1/FGB/APOE/APOA1/CCL2/PIN1/SLC9A3R1/GREM1/DKK1/NGF/FN1/INHBA/GSTP1/IGFBP4/PEBP1/NRXN1/RPS27A/UBE2V1/CAVIN3/MYDGF/EMILIN1	31
GO:0030502	negative regulation of bone mineralizati...	3/361	17/17823	8.71256	0.00454	0.082123	0.0764816	AHSG/GREM1/ECM1	3
GO:0035988	chondrocyte proliferation	3/361	17/17823	8.71256	0.00454	0.082123	0.0764816	LTF/MMP14/STC1	3
GO:0055070	copper ion homeostasis	3/361	17/17823	8.71256	0.00454	0.082123	0.0764816	APP/PRNP/ATOX1	3
GO:2000353	positive regulation of endothelial cell ...	3/361	17/17823	8.71256	0.00454	0.082123	0.0764816	THBS1/CCL2/COL18A1	3
GO:0060070	canonical Wnt signaling pathway	13/361	278/17823	2.30872	0.00455	0.0822115	0.076615	CDH2/CAV1/IGFBP2/APOE/DKK3/IGFBP6/PIN1/SLC9A3R1/GREM1/DKK1/COL1A1/IGFBP4/VPS35	13
GO:0006937	regulation of muscle contraction	9/361	156/17823	2.84834	0.00457	0.0824803	0.0768814	ENO1/CAV1/CTTN/HSPB6/TPM1/CALM3/CHGA/FLNA/STC1	9
GO:0002697	regulation of immune effector process	18/361	447/17823	1.9881	0.00461	0.0831091	0.0774126	RPS19/HLA-A/C4B/CD59/IL6/F2/CXCL6/VTN/B2M/APOA1/C3/STX7/C9/RBP4/HLA-G/SUPT6H/SPON2/SPINK5	18
GO:0001960	negative regulation of cytokine-mediated...	5/361	54/17823	4.57141	0.00465	0.0834564	0.0779419	IL6/CAV1/APOA1/GSTP1/ECM1	5
GO:0010828	positive regulation of glucose transmemb...	5/361	54/17823	4.57141	0.00465	0.0834564	0.0779419	GKAP1/RARRES2/OSBPL8/ARPP19/C3	5
GO:0030042	actin filament depolymerization	5/361	54/17823	4.57141	0.00465	0.0834564	0.0779419	SPTBN1/GSN/CFL1/CAPZA1/MTPN	5
GO:0046579	positive regulation of Ras protein signa...	5/361	54/17823	4.57141	0.00465	0.0834564	0.0779419	CSF1/APOA1/ARPP19/NGF/COL3A1	5
GO:0090087	regulation of peptide transport	25/361	702/17823	1.75823	0.00468	0.0839012	0.0783377	SPTBN1/ENSA/PRNP/IL6/PPIA/FGB/GAPDH/APOA1/PDCD5/FN1/RBP4/TXN/CHGA/HSPA8/FLNA/TMSB4X/UBE2L3/NUCB1/NOLC1/POSTN/PKIG/SUPT6H/VPS35/PHPT1/SYBU	25
GO:2001237	negative regulation of extrinsic apoptot...	7/361	102/17823	3.38822	0.0047	0.0841661	0.0786009	THBS1/PEA15/FGB/CTTN/COL2A1/LMNA/GSTP1	7
GO:0031099	regeneration	10/361	186/17823	2.65437	0.00472	0.0844303	0.0788636	GSN/PKM/SPP1/ADM/VTN/APOA1/GSTP1/MTPN/POSTN/RGN	10
GO:0048009	insulin-like growth factor receptor sign...	4/361	34/17823	5.80838	0.00475	0.084591	0.0792569	IGFBP3/IGFBP2/IGFBP5/IGFBP4	4
GO:0060969	negative regulation of gene silencing	4/361	34/17823	5.80838	0.00475	0.084591	0.0792569	HIST1H1E/HIST1H1B/HIST1H1C/HMGA1	4
GO:0071634	regulation of transforming growth factor...	4/361	34/17823	5.80838	0.00475	0.084591	0.0792569	SERPINF2/THBS1/LUM/LTBP1	4
GO:0090207	regulation of triglyceride metabolic pro...	4/361	34/17823	5.80838	0.00475	0.084591	0.0792569		4
GO:0003018	vascular process in circulatory system	9/361	157/17823	2.8302	0.00477	0.0848533	0.0795184	SERPINF2/HBB/CAV1/FGB/APOE/ADM/COMP/KNG1/CHGA	9
GO:0019725	cellular homeostasis	31/361	933/17823	1.64041	0.0048	0.0852927	0.0799302	FKBP1A/APP/GCKR/PRNP/GNB1/TF/LTF/CAV1/F2/ATOX1/APOE/ADM/ANXA2/CCL2/SLC9A3R1/ATP6V1G1/KNG1/MT1A/MT1E/LGALS1/CALM3/TXN/GLRX/SERPINF1/STC1/PDIA6/RGN/NEDD8/SH3BGRL3/PHPT1/SYBU	31
GO:0032091	negative regulation of protein binding	7/361	103/17823	3.35532	0.00496	0.0880386	0.0821239	STMN1/MAP2/CAV1/B2M/PIN1/DKK1/ACTB	7
GO:0030010	establishment of cell polarity	8/361	130/17823	3.03823	0.00501	0.0888282	0.0828043	GSN/MAP2/CFL1/SLC9A3R1/MSN/MAP4/MYH9/NSFL1C	8
GO:0043113	receptor clustering	5/361	55/17823	4.48829	0.00503	0.0890847	0.0830758	GSN/CDH2/APOE/FLNA/NRXN1	5
GO:0031348	negative regulation of defense response	10/361	188/17823	2.62613	0.00509	0.0899494	0.083888	RPS19/HLA-A/F2/APOE/APOA1/KRT1/GSTP1/SERPINF1/VPS35/SPINK5	10
GO:0071248	cellular response to metal ion	10/361	188/17823	2.62613	0.00509	0.0899494	0.083888	APP/GSN/PRNP/TF/B2M/MT1A/MT1E/MMP9/SERPINF1/NRXN1	10
GO:0050768	negative regulation of neurogenesis	13/361	282/17823	2.27598	0.00512	0.0903804	0.0842928	APP/MAP2/IL6/F2/SPP1/STMN2/APOE/B2M/ARHGDIA/COL3A1/VIM/LGALS1/RTN4	13
GO:0050921	positive regulation of chemotaxis	8/361	131/17823	3.01503	0.00524	0.0923973	0.0859034	THBS1/IL6/ADAM10/CXCL8/RARRES2/CSF1/CDH13/TMSB4X	8
GO:0035966	response to topologically incorrect prot...	10/361	189/17823	2.61223	0.00528	0.0927977	0.0864372	THBS1/HSPE1/CXCL8/CCL2/LMNA/HSPA8/HSPA6/PDIA6/MYDGF/TLN1	10
GO:0048246	macrophage chemotaxis	4/361	35/17823	5.64242	0.00528	0.0927977	0.0864372	THBS1/RARRES2/CSF1/CCL2	4
GO:1901031	regulation of response to reactive oxyge...	4/361	35/17823	5.64242	0.00528	0.0927977	0.0864372	PSAP/FBLN5/TXN/RGN	4
GO:0051492	regulation of stress fiber assembly	6/361	79/17823	3.74971	0.00532	0.0933988	0.0869695	SERPINF2/PXN/STMN1/APOA1/PFN1/TPM1	6
GO:0010544	negative regulation of platelet activati...	3/361	18/17823	8.22853	0.00536	0.0938962	0.0875004	F2/APOE/SERPINE2	3
GO:0043691	reverse cholesterol transport	3/361	18/17823	8.22853	0.00536	0.0938962	0.0875004	APOC3/APOE/APOA1	3
GO:1901861	regulation of muscle tissue development	8/361	132/17823	2.99219	0.00549	0.096069	0.0892153	YBX3/GPC1/IGFBP5/PIN1/GREM1/DKK1/RBP4/MTPN	8
GO:0006869	lipid transport	15/361	351/17823	2.10988	0.0055	0.0961395	0.0893466	PSAP/THBS1/APOC3/CAV1/SPP1/NPC2/APOE/OSBPL8/APOA1/ANXA2/APOH/RBP4/FABP1/INHBA/HNRNPK	15
GO:0032368	regulation of lipid transport	7/361	105/17823	3.29141	0.00551	0.0962099	0.0894778	THBS1/APOC3/SPP1/APOE/APOA1/ANXA2/HNRNPK	7
GO:0001933	negative regulation of protein phosphory...	16/361	386/17823	2.04647	0.00562	0.0980242	0.0909148	PRNP/IGFBP3/EIF4G1/CAV1/APOE/PIN1/SLC9A3R1/GREM1/DKK1/NPM1/GSTP1/CALM3/PEBP1/RGN/PKIG/EMILIN1	16
GO:0014812	muscle cell migration	6/361	80/17823	3.70284	0.00566	0.0985085	0.0914346	IGFBP3/IGFBP5/VTN/GSTP1/TPM1/POSTN	6
GO:0031100	animal organ regeneration	6/361	80/17823	3.70284	0.00566	0.0985085	0.0914346	PKM/ADM/VTN/APOA1/GSTP1/RGN	6
GO:0002683	negative regulation of immune system pro...	17/361	422/17823	1.98889	0.00579	0.100145	0.0931141	RPS19/HLA-A/CD59/PRNP/THBS1/LTF/APOA1/CCL2/GREM1/COL3A1/INHBA/HLA-G/FBN1/HIST1H4A/SPINK5/PHPT1/EMILIN1	17
GO:0006024	glycosaminoglycan biosynthetic process	7/361	106/17823	3.26036	0.0058	0.100145	0.0932427	ACAN/GPC1/UGDH/OGN/LUM/HSPG2/XYLT1	7
GO:0045446	endothelial cell differentiation	7/361	106/17823	3.26036	0.0058	0.100145	0.0932427	PPP1R12A/ANXA2/EDF1/MSN/COL18A1/STC1/TNMD	7
GO:0001957	intramembranous ossification	2/361	6/17823	16.4571	0.00581	0.100145	0.0933711	MMP2/COL1A1	2
GO:0010756	positive regulation of plasminogen activ...	2/361	6/17823	16.4571	0.00581	0.100145	0.0933711	ENO1/CLEC3B	2
GO:0032803	regulation of low-density lipoprotein pa...	2/361	6/17823	16.4571	0.00581	0.100145	0.0933711	APOE/ANXA2	2
GO:0033591	response to L-ascorbic acid	2/361	6/17823	16.4571	0.00581	0.100145	0.0933711	GSTP1/SPARC	2
GO:0036072	direct ossification	2/361	6/17823	16.4571	0.00581	0.100145	0.0933711	MMP2/COL1A1	2
GO:1900157	regulation of bone mineralization involv...	2/361	6/17823	16.4571	0.00581	0.100145	0.0933711	LTF/GREM1	2
GO:0045070	positive regulation of viral genome repl...	4/361	36/17823	5.48569	0.00585	0.100511	0.0938842	PPIA/PPIE/HSPA8/PPIB	4
GO:0048255	mRNA stabilization	4/361	36/17823	5.48569	0.00585	0.100511	0.0938842	YBX3/YBX1/HNRNPC/CIRBP	4
GO:0071604	transforming growth factor beta producti...	4/361	36/17823	5.48569	0.00585	0.100511	0.0938842	SERPINF2/THBS1/LUM/LTBP1	4
GO:0045664	regulation of neuron differentiation	23/361	640/17823	1.77428	0.00589	0.101091	0.0943958	CDH4/APP/MAP2/ADAM10/CDH2/EIF4G1/SPP1/DBN1/STMN2/APOE/CFL1/B2M/CTTN/ARHGDIA/DKK1/NGF/FN1/VIM/LGALS1/SERPINF1/PDLIM5/TNFRSF12A/RTN4	23
GO:0001818	negative regulation of cytokine producti...	12/361	255/17823	2.32335	0.00599	0.102698	0.0956686	PRNP/THBS1/IL6/LTF/F2/APOA1/PIN1/FN1/INHBA/GSTP1/SARS/TMSB4X	12
GO:0034620	cellular response to unfolded protein	8/361	134/17823	2.94753	0.006	0.10276	0.0957954	CXCL8/CCL2/LMNA/HSPA8/HSPA6/PDIA6/MYDGF/TLN1	8
GO:1901879	regulation of protein depolymerization	6/361	81/17823	3.65713	0.00601	0.102821	0.0959221	SPTBN1/GSN/STMN2/CFL1/CAPZA1/MTPN	6
GO:1901652	response to peptide	19/361	495/17823	1.89506	0.00606	0.103567	0.0965544	APP/PXN/PRNP/PKM/GKAP1/RARRES2/CAV1/IGFBP2/AHSG/IGFBP5/ADM/OSBPL8/TIMP1/ATP6V1G1/COL1A1/VIM/GSTP1/SPARC/FBN1	19
GO:0034612	response to tumor necrosis factor	12/361	256/17823	2.31427	0.00617	0.105335	0.0979379	YBX3/THBS1/ADAM10/CXCL8/APOA1/CCL2/COL1A1/GSTP1/TMSB4X/POSTN/TXNDC17/TNFRSF12A	12
GO:0002700	regulation of production of molecular me...	8/361	135/17823	2.9257	0.00627	0.106311	0.0991866	HLA-A/IL6/B2M/APOA1/RBP4/SUPT6H/SPON2/SPINK5	8
GO:0045471	response to ethanol	8/361	135/17823	2.9257	0.00627	0.106311	0.0991866	GSN/EEF1B2/PENK/RBP4/GSTP1/SPARC/PEBP1/SDF4	8
GO:0002726	positive regulation of T cell cytokine p...	3/361	19/17823	7.79545	0.00628	0.106311	0.099311	HLA-A/IL6/B2M	3
GO:0036035	osteoclast development	3/361	19/17823	7.79545	0.00628	0.106311	0.099311	LTF/ANXA2/FBN1	3
GO:0043931	ossification involved in bone maturation	3/361	19/17823	7.79545	0.00628	0.106311	0.099311	LTF/GREM1/XYLT1	3
GO:0051016	barbed-end actin filament capping	3/361	19/17823	7.79545	0.00628	0.106311	0.099311	GSN/CAPZA1/MTPN	3
GO:0070734	histone H3-K27 methylation	3/361	19/17823	7.79545	0.00628	0.106311	0.099311	HIST1H1E/HIST1H1C/SUPT6H	3
GO:0071636	positive regulation of transforming grow...	3/361	19/17823	7.79545	0.00628	0.106311	0.099311	SERPINF2/THBS1/LUM	3
GO:0043954	cellular component maintenance	5/361	58/17823	4.25614	0.00631	0.106371	0.0996836	PRNP/APOE/CTTN/SUPT6H/VPS35	5
GO:0060761	negative regulation of response to cytok...	5/361	58/17823	4.25614	0.00631	0.106371	0.0996836	IL6/CAV1/APOA1/GSTP1/ECM1	5
GO:0072678	T cell migration	5/361	58/17823	4.25614	0.00631	0.106371	0.0996836	APP/ADAM10/CCL2/MSN/ECM1	5
GO:2000401	regulation of lymphocyte migration	5/361	58/17823	4.25614	0.00631	0.106371	0.0996836	APP/ADAM10/CCL2/MSN/ECM1	5
GO:0044089	positive regulation of cellular componen...	20/361	534/17823	1.84911	0.00642	0.108113	0.101102	GSN/SERPINF2/PXN/EIF4G1/CAV1/MMP3/APOA1/CTTN/PFN1/MMP1/TPM1/CHGA/FLNA/MSN/NRXN1/COL16A1/BRK1/SYNPO2/SNX9/EMILIN1	20
GO:0031111	negative regulation of microtubule polym...	4/361	37/17823	5.33743	0.00645	0.108391	0.101487	STMN1/MAP2/STMN2/EML2	4
GO:0051693	actin filament capping	4/361	37/17823	5.33743	0.00645	0.108391	0.101487	SPTBN1/GSN/CAPZA1/MTPN	4
GO:0042254	ribosome biogenesis	13/361	291/17823	2.20559	0.00661	0.110964	0.10353	RPS19/RPS14/RPS6/RAN/RPL6/NPM1/RPL7/RPS10/RPL7A/RPS28/RPS21/RPL24/NOLC1	13
GO:0010906	regulation of glucose metabolic process	7/361	109/17823	3.17063	0.00674	0.113028	0.105176	GCKR/IGFBP3/FAM3C/IGFBP5/ARPP19/IGFBP4/RGN	7
GO:0043388	positive regulation of DNA binding	5/361	59/17823	4.184	0.00678	0.113581	0.10568	EDF1/NGF/CALM3/TXN/MMP9	5
GO:0035304	regulation of protein dephosphorylation	8/361	137/17823	2.88299	0.00683	0.1143	0.106309	FKBP1A/ENSA/IGFBP3/PPP1R12A/ARPP19/PIN1/CALM3/RGN	8
GO:1905114	cell surface receptor signaling pathway ...	21/361	575/17823	1.80312	0.00698	0.116688	0.108184	APP/GNB1/CDH2/CAV1/IGFBP2/APOE/DKK3/IGFBP6/PFN1/PIN1/C3/SLC9A3R1/TAX1BP3/TGFB1I1/GREM1/DKK1/COL1A1/IGFBP4/NRXN1/RPS27A/VPS35	21
GO:1903510	mucopolysaccharide metabolic process	7/361	110/17823	3.1418	0.00707	0.11807	0.109301	ACAN/ITIH4/ITIH3/ITIH2/OGN/LUM/XYLT1	7
GO:0010470	regulation of gastrulation	4/361	38/17823	5.19697	0.0071	0.118449	0.109672	APOA1/DKK1/COL5A2/COL5A1	4
GO:0010604	positive regulation of macromolecule met...	85/361	3268/17823	1.28413	0.00713	0.118826	0.110043	HNRNPA2B1/FKBP1A/APP/GSN/YBX3/SERPINF2/PSAP/ENO1/PRNP/IGFBP3/THBS1/PEA15/IL6/RAN/HSPE1/CDH2/EIF4G1/YBX1/RARRES2/LTF/CAV1/F2/SPP1/FGB/MTDH/APOE/CSF1/VTN/MMP14/OSBPL8/PPP1R12A/ANXA2/CCL2/PIN1/C3/PDLIM1/PDCD5/TGFB1I1/GREM1/EDF1/DKK1/NGF/COL1A1/LMNA/FN1/CLEC3B/NPM1/HNRNPC/INHBA/VIM/HNRNPA1/CALM3/HIST1H1E/TXN/HSPA8/PIP/MMP9/HIST1H1B/HIST1H1C/HMGA1/IGFBP4/MSN/MYH9/RBMX/DAP/LUM/CDH13/NRXN1/MTPN/ACTB/HNR…	85
GO:0043270	positive regulation of ion transport	12/361	261/17823	2.26994	0.00716	0.119079	0.110413	CAV1/F2/APOE/ANXA2/CCL2/SLC9A3R1/CALM3/FLNA/GLRX/STC1/TMSB4X/RGN	12
GO:0030301	cholesterol transport	6/361	84/17823	3.52651	0.00716	0.119079	0.110413	APOC3/CAV1/NPC2/APOE/APOA1/ANXA2	6
GO:0043491	protein kinase B signaling	11/361	229/17823	2.37154	0.00718	0.119289	0.110659	THBS1/IGFBP5/MTDH/OSBPL8/CCL2/SLC9A3R1/TXN/NRXN1/CAVIN3/MYDGF/RTN4	11
GO:0031579	membrane raft organization	3/361	20/17823	7.40568	0.00727	0.120287	0.111764	GSN/CAV1/ANXA2	3
GO:0034104	negative regulation of tissue remodeling	3/361	20/17823	7.40568	0.00727	0.120287	0.111764	IL6/GREM1/CST3	3
GO:0046794	transport of virus	3/361	20/17823	7.40568	0.00727	0.120287	0.111764	RAN/CAV1/RPS27A	3
GO:0048025	negative regulation of mRNA splicing, vi...	3/361	20/17823	7.40568	0.00727	0.120287	0.111764	HNRNPA2B1/RBMX/HNRNPK	3
GO:0014706	striated muscle tissue development	15/361	363/17823	2.04013	0.00741	0.122352	0.113471	FKBP1A/YBX3/GPC1/CAV1/ELN/PIN1/GREM1/DKK1/LMNA/RBP4/TPM1/COL11A1/MTPN/MYL6/PDLIM5	15
GO:0071216	cellular response to biotic stimulus	11/361	230/17823	2.36123	0.00741	0.122352	0.113471	PABPN1/IL6/CXCL8/LTF/CXCL6/MTDH/CCL2/VIM/GSTP1/CXCL1/SPON2	11
GO:0006023	aminoglycan biosynthetic process	7/361	111/17823	3.1135	0.00742	0.122392	0.113593	ACAN/GPC1/UGDH/OGN/LUM/HSPG2/XYLT1	7
GO:0002690	positive regulation of leukocyte chemota...	6/361	85/17823	3.48503	0.00757	0.124738	0.115407	THBS1/IL6/ADAM10/CXCL8/RARRES2/CSF1	6
GO:0043085	positive regulation of catalytic activit...	42/361	1411/17823	1.46959	0.00767	0.126257	0.116608	HNRNPA2B1/APP/GSN/GCKR/PSAP/PRNP/THBS1/PEA15/PABPN1/HSPE1/LTF/CAV1/F2/APOE/CSF1/OSBPL8/PPP1R12A/APOA1/PFN1/ARHGDIA/CCL2/PIN1/PDCD5/TAX1BP3/GREM1/DKK1/NGF/APOH/FN1/FABP1/CXCL1/TPM1/CALM3/TXN/DAP/NRXN1/TMSB4X/RPS27A/UBE2L3/UBE2V1/RGN/SNX9	42
GO:1904375	regulation of protein localization to ce...	7/361	112/17823	3.0857	0.00778	0.127614	0.117921	SPTBN1/PRNP/ADAM10/MMP14/STX7/NRXN1/ACTB	7
GO:0043277	apoptotic cell clearance	4/361	39/17823	5.06371	0.00779	0.127614	0.11804	C4B/THBS1/CCL2/C3	4
GO:0071276	cellular response to cadmium ion	4/361	39/17823	5.06371	0.00779	0.127614	0.11804	GSN/MT1A/MT1E/MMP9	4
GO:0045815	positive regulation of gene expression, ...	5/361	61/17823	4.04682	0.0078	0.127614	0.118159	HIST1H1E/HIST1H1B/HIST1H1C/HMGA1/ACTB	5
GO:0060393	regulation of pathway-restricted SMAD pr...	5/361	61/17823	4.04682	0.0078	0.127614	0.118159	PIN1/GREM1/DKK1/INHBA/EMILIN1	5
GO:1905268	negative regulation of chromatin organiz...	5/361	61/17823	4.04682	0.0078	0.127614	0.118159	HIST1H1E/HIST1H1B/HIST1H1C/HMGA1/SUPT6H	5
GO:0048639	positive regulation of developmental gro...	9/361	170/17823	2.61377	0.00792	0.129446	0.119581	CDH4/YBX3/CSF1/PIN1/NGF/FN1/PPIB/BASP1/TNFRSF12A	9
GO:0032914	positive regulation of transforming grow...	2/361	7/17823	14.1061	0.00803	0.129664	0.120877	THBS1/LUM	2
GO:0043152	induction of bacterial agglutination	2/361	7/17823	14.1061	0.00803	0.129664	0.120877	FGB/SPON2	2
GO:0044829	positive regulation by host of viral gen...	2/361	7/17823	14.1061	0.00803	0.129664	0.120877	HSPA8/PPIB	2
GO:0046836	glycolipid transport	2/361	7/17823	14.1061	0.00803	0.129664	0.120877	PSAP/NPC2	2
GO:0048050	post-embryonic eye morphogenesis	2/361	7/17823	14.1061	0.00803	0.129664	0.120877	EFEMP1/FBN1	2
GO:0060352	cell adhesion molecule production	2/361	7/17823	14.1061	0.00803	0.129664	0.120877	CAV1/APOA1	2
GO:0070944	neutrophil mediated killing of bacterium	2/361	7/17823	14.1061	0.00803	0.129664	0.120877	F2/CXCL6	2
GO:0098532	histone H3-K27 trimethylation	2/361	7/17823	14.1061	0.00803	0.129664	0.120877	HIST1H1E/HIST1H1C	2
GO:1900004	negative regulation of serine-type endop...	2/361	7/17823	14.1061	0.00803	0.129664	0.120877	SPINK6/SPINK5	2
GO:1902572	negative regulation of serine-type pepti...	2/361	7/17823	14.1061	0.00803	0.129664	0.120877	SPINK6/SPINK5	2
GO:1990048	anterograde neuronal dense core vesicle ...	2/361	7/17823	14.1061	0.00803	0.129664	0.120877	MAP2/SYBU	2
GO:2000535	regulation of entry of bacterium into ho...	2/361	7/17823	14.1061	0.00803	0.129664	0.120877	CXCL8/CAV1	2
GO:0043269	regulation of ion transport	23/361	659/17823	1.72312	0.00824	0.132922	0.123328	FKBP1A/APP/PRNP/THBS1/TF/CAV1/F2/APOE/B2M/ANXA2/CCL2/SLC9A3R1/SERPINE2/CALM3/MMP9/FLNA/YWHAQ/GLRX/STC1/NRXN1/TMSB4X/AHNAK/RGN	23
GO:0006027	glycosaminoglycan catabolic process	5/361	62/17823	3.98155	0.00835	0.133918	0.124601	ACAN/GPC1/OGN/LUM/HSPG2	5
GO:0051057	positive regulation of small GTPase medi...	5/361	62/17823	3.98155	0.00835	0.133918	0.124601	CSF1/APOA1/ARPP19/NGF/COL3A1	5
GO:0051169	nuclear transport	15/361	368/17823	2.01241	0.00835	0.133918	0.124601	HNRNPA2B1/GCKR/RBM8A/PABPN1/RAN/PPP1R12A/LMNA/NPM1/HNRNPA1/TXN/HMGA1/FLNA/NOLC1/PKIG/SUPT6H	15
GO:0010984	regulation of lipoprotein particle clear...	3/361	21/17823	7.05303	0.00836	0.133918	0.124716	APOC3/ANXA2/HNRNPK	3
GO:0033622	integrin activation	3/361	21/17823	7.05303	0.00836	0.133918	0.124716	FN1/COL16A1/TLN1	3
GO:0044342	type B pancreatic cell proliferation	3/361	21/17823	7.05303	0.00836	0.133918	0.124716	IGFBP3/IGFBP5/IGFBP4	3
GO:0070977	bone maturation	3/361	21/17823	7.05303	0.00836	0.133918	0.124716	LTF/GREM1/XYLT1	3
GO:0071356	cellular response to tumor necrosis fact...	11/361	234/17823	2.32087	0.00839	0.134265	0.125062	YBX3/THBS1/CXCL8/APOA1/CCL2/COL1A1/GSTP1/TMSB4X/POSTN/TXNDC17/TNFRSF12A	11
GO:1990778	protein localization to cell periphery	13/361	300/17823	2.13942	0.00844	0.134931	0.125637	SPTBN1/PRNP/ADAM10/CDH2/CAV1/MMP14/ANXA2/SLC9A3R1/STX7/FLNA/NRXN1/ACTB/VPS35	13
GO:0030835	negative regulation of actin filament de...	4/361	40/17823	4.93712	0.00852	0.135805	0.126553	SPTBN1/GSN/CAPZA1/MTPN	4
GO:0046461	neutral lipid catabolic process	4/361	40/17823	4.93712	0.00852	0.135805	0.126553	APOC3/APOE/APOA1/FABP1	4
GO:0046464	acylglycerol catabolic process	4/361	40/17823	4.93712	0.00852	0.135805	0.126553	APOC3/APOE/APOA1/FABP1	4
GO:0001952	regulation of cell-matrix adhesion	7/361	114/17823	3.03156	0.00854	0.13599	0.126782	THBS1/CSF1/MMP14/GREM1/CDH13/COL16A1/POSTN	7
GO:0051961	negative regulation of nervous system de...	13/361	301/17823	2.13231	0.00866	0.137764	0.128148	APP/MAP2/IL6/F2/SPP1/STMN2/APOE/B2M/ARHGDIA/COL3A1/VIM/LGALS1/RTN4	13
GO:0051896	regulation of protein kinase B signaling	10/361	204/17823	2.42016	0.00886	0.140807	0.130405	THBS1/IGFBP5/MTDH/OSBPL8/SLC9A3R1/TXN/NRXN1/CAVIN3/MYDGF/RTN4	10
GO:0000377	RNA splicing, via transesterification re...	14/361	336/17823	2.05713	0.00888	0.140846	0.130629	HNRNPA2B1/HNRNPM/RBM8A/PABPN1/YBX1/PPIE/HNRNPC/HNRNPA1/HSPA8/HNRNPH3/HNRNPH1/RBMX/HNRNPK/CIRBP	14
GO:0000398	mRNA splicing, via spliceosome	14/361	336/17823	2.05713	0.00888	0.140846	0.130629	HNRNPA2B1/HNRNPM/RBM8A/PABPN1/YBX1/PPIE/HNRNPC/HNRNPA1/HSPA8/HNRNPH3/HNRNPH1/RBMX/HNRNPK/CIRBP	14
GO:0031343	positive regulation of cell killing	5/361	63/17823	3.91835	0.00892	0.141342	0.131077	HLA-A/GAPDH/B2M/STX7/HLA-G	5
GO:0110020	regulation of actomyosin structure organ...	6/361	88/17823	3.36622	0.00893	0.141361	0.131189	SERPINF2/PXN/STMN1/APOA1/PFN1/TPM1	6
GO:2000257	regulation of protein activation cascade	7/361	115/17823	3.0052	0.00895	0.141538	0.131412	C4B/CD59/F2/VTN/C3/SERPINC1/C9	7
GO:0034249	negative regulation of cellular amide me...	8/361	144/17823	2.74284	0.00911	0.143927	0.133192	PRNP/EIF4G1/IGFBP5/APOE/PUS7/GAPDH/CIRBP/SPON1	8
GO:0006458	'de novo' protein folding	4/361	41/17823	4.8167	0.00929	0.146197	0.135176	FKBP1A/HSPE1/HSPA8/HSPA6	4
GO:0030225	macrophage differentiation	4/361	41/17823	4.8167	0.00929	0.146197	0.135176	APP/CSF1/INHBA/MMP9	4
GO:0043489	RNA stabilization	4/361	41/17823	4.8167	0.00929	0.146197	0.135176	YBX3/YBX1/HNRNPC/CIRBP	4
GO:1905953	negative regulation of lipid localizatio...	4/361	41/17823	4.8167	0.00929	0.146197	0.135176	THBS1/APOC3/IL6/OSBPL8	4
GO:0003008	system process	59/361	2151/17823	1.35421	0.00931	0.146369	0.135395	APP/GSN/SERPINF2/EFEMP1/PXN/ENO1/HBB/PRNP/GNB1/PABPN1/CALD1/CAV1/IGFBP5/TGFBI/FGB/PENK/APOE/ADM/APOA1/ELN/COMP/CTTN/PIN1/HSPB6/SLC9A3R1/DKK1/EML2/KNG1/NGF/COL1A1/COL2A1/LMNA/RBP4/TPM3/SERPINE2/FABP1/COL1A2/INHBA/VIM/TPM1/CALM3/CHGA/COL11A1/F5/PIP/COL11A2/FLNA/PEBP1/SERPINF1/COL18A1/LUM/STC1/NRXN1/MTPN/MYL6/TPM4/POSTN/PDLIM5/TLN1	59
GO:0019079	viral genome replication	7/361	116/17823	2.9793	0.00936	0.146725	0.135943	CXCL8/PPIA/LTF/PPIE/CCL2/HSPA8/PPIB	7
GO:0043666	regulation of phosphoprotein phosphatase...	7/361	116/17823	2.9793	0.00936	0.146725	0.135943	FKBP1A/ENSA/IGFBP3/PPP1R12A/ARPP19/CALM3/RGN	7
GO:0051928	positive regulation of calcium ion trans...	7/361	116/17823	2.9793	0.00936	0.146725	0.135943	CAV1/F2/ANXA2/CCL2/CALM3/STC1/RGN	7
GO:0055082	cellular chemical homeostasis	26/361	782/17823	1.6415	0.00937	0.146739	0.136052	FKBP1A/APP/GCKR/PRNP/GNB1/TF/LTF/CAV1/F2/ATOX1/APOE/ADM/ANXA2/SLC9A3R1/ATP6V1G1/KNG1/MT1A/MT1E/LGALS1/CALM3/SERPINF1/STC1/RGN/NEDD8/PHPT1/SYBU	26
GO:0051640	organelle localization	24/361	705/17823	1.68072	0.0094	0.146937	0.136379	F8/CD59/MAP2/RAN/DYNC1LI2/YWHAZ/CDH2/TUBA4A/DCTN2/SLC9A3R1/STX7/ALB/NPM1/TUBB/CALM3/CHGA/F5/MAP4/MYH9/NRXN1/TUBB4B/COL7A1/SYBU/NSFL1C	24
GO:0010827	regulation of glucose transmembrane tran...	6/361	89/17823	3.32839	0.00941	0.146937	0.136488	PEA15/GKAP1/RARRES2/OSBPL8/ARPP19/C3	6
GO:0045069	regulation of viral genome replication	6/361	89/17823	3.32839	0.00941	0.146937	0.136488	CXCL8/PPIA/LTF/PPIE/HSPA8/PPIB	6
GO:0046890	regulation of lipid biosynthetic process	9/361	175/17823	2.53909	0.00948	0.147886	0.13725	APOC3/RAN/APOE/DKK3/APOA1/C3/LSS/RGN/IGFBP7	9
GO:0060389	pathway-restricted SMAD protein phosphor...	5/361	64/17823	3.85712	0.00952	0.148105	0.137684	PIN1/GREM1/DKK1/INHBA/EMILIN1	5
GO:0071384	cellular response to corticosteroid stim...	5/361	64/17823	3.85712	0.00952	0.148105	0.137684	RAN/GSTP1/SERPINF1/STC1/UBE2L3	5
GO:0019883	antigen processing and presentation of e...	3/361	22/17823	6.73244	0.00954	0.148105	0.137901	HLA-A/B2M/HLA-G	3
GO:0046697	decidualization	3/361	22/17823	6.73244	0.00954	0.148105	0.137901	SPP1/CTSB/STC1	3
GO:0048026	positive regulation of mRNA splicing, vi...	3/361	22/17823	6.73244	0.00954	0.148105	0.137901	HSPA8/RBMX/CIRBP	3
GO:0000375	RNA splicing, via transesterification re...	14/361	339/17823	2.03893	0.00955	0.148117	0.138009	HNRNPA2B1/HNRNPM/RBM8A/PABPN1/YBX1/PPIE/HNRNPC/HNRNPA1/HSPA8/HNRNPH3/HNRNPH1/RBMX/HNRNPK/CIRBP	14
GO:0032870	cellular response to hormone stimulus	24/361	706/17823	1.67834	0.00956	0.148129	0.138117	PXN/GNB1/PKM/RAN/GKAP1/RARRES2/CAV1/IGFBP2/AHSG/SPP1/FGB/CTSB/OSBPL8/TGFB1I1/ATP6V1G1/INHBA/GSTP1/MSN/FBN1/SERPINF1/STC1/UFM1/UBE2L3/IGFBP7	24
GO:0010817	regulation of hormone levels	19/361	518/17823	1.81091	0.0096	0.148606	0.138549	RBP1/ENSA/IL6/SCG5/SPP1/FGB/DKK3/ADM/APOA1/NGF/RBP4/AFP/SERPINA7/INHBA/CHGA/PEBP1/LTBP4/PHPT1/SYBU	19
GO:0010628	positive regulation of gene expression	54/361	1939/17823	1.37496	0.00965	0.149237	0.139088	APP/GSN/YBX3/SERPINF2/ENO1/THBS1/IL6/RAN/YBX1/CAV1/SPP1/CSF1/MMP14/PPP1R12A/PIN1/C3/PDCD5/TGFB1I1/GREM1/EDF1/DKK1/NGF/COL1A1/LMNA/FN1/CLEC3B/NPM1/HNRNPC/INHBA/VIM/HIST1H1E/HSPA8/PIP/HIST1H1B/HIST1H1C/HMGA1/MSN/MYH9/RBMX/LUM/CDH13/NRXN1/ACTB/HNRNPK/RPS27A/UBE2V1/CIRBP/NOLC1/SUPT6H/MYDGF/ABHD14B/VPS35/SPON1/EMILIN1	54
GO:0022618	ribonucleoprotein complex assembly	11/361	239/17823	2.27231	0.00974	0.150484	0.140054	RPS19/RPS14/EIF4B/RPL6/NPM1/RBMX/RPS10/RPS28/RPL24/CIRBP/EIF4H	11
GO:0060968	regulation of gene silencing	6/361	90/17823	3.29141	0.00992	0.152971	0.141974	EIF4G1/HIST1H1E/HIST1H1B/HIST1H1C/HMGA1/HIST1H4A	6
GO:0008015	blood circulation	18/361	483/17823	1.83992	0.00992	0.152971	0.141974	SERPINF2/HBB/CAV1/FGB/APOE/ADM/ELN/COMP/KNG1/COL1A2/TPM1/CALM3/CHGA/F5/FLNA/PEBP1/STC1/POSTN	18
GO:0034284	response to monosaccharide	10/361	208/17823	2.37361	0.01008	0.15529	0.143665	GCKR/ENSA/THBS1/GSTP1/LGALS1/SPARC/COL6A2/SERPINF1/PHPT1/SYBU	10
GO:0033344	cholesterol efflux	4/361	42/17823	4.70202	0.01011	0.155455	0.14398	APOC3/NPC2/APOE/APOA1	4
GO:0071675	regulation of mononuclear cell migration	4/361	42/17823	4.70202	0.01011	0.155455	0.14398	THBS1/RARRES2/CSF1/GREM1	4
GO:0001885	endothelial cell development	5/361	65/17823	3.79778	0.01015	0.155772	0.1444	PPP1R12A/MSN/COL18A1/STC1/TNMD	5
GO:0010633	negative regulation of epithelial cell m...	5/361	65/17823	3.79778	0.01015	0.155772	0.1444	THBS1/APOE/APOH/SERPINF1/STC1	5
GO:0007267	cell-cell signaling	46/361	1604/17823	1.41588	0.01022	0.156697	0.145133	CDH11/APP/ENSA/PRNP/GNB1/IL6/ADAM10/CDH2/SCG5/CAV1/IGFBP2/SPP1/DBN1/FGB/CXCL6/PENK/APOE/DKK3/ADM/IGFBP6/PFN1/PIN1/C3/SLC9A3R1/TAX1BP3/TGFB1I1/GREM1/DKK1/NGF/COL1A1/RBP4/SERPINE2/INHBA/CALM3/TXN/CHGA/FLNA/IGFBP4/PDLIM4/NRXN1/RPS27A/ZYX/LTBP4/VPS35/PHPT1/SYBU	46
GO:0048675	axon extension	7/361	118/17823	2.9288	0.01023	0.156701	0.145237	CDH4/MAP2/APOE/CTTN/FN1/TNFRSF12A/RTN4	7
GO:0031341	regulation of cell killing	6/361	91/17823	3.25524	0.01044	0.158737	0.147419	HLA-A/CXCL6/GAPDH/B2M/STX7/HLA-G	6
GO:2000117	negative regulation of cysteine-type end...	6/361	91/17823	3.25524	0.01044	0.158737	0.147419	THBS1/LTF/NGF/FABP1/MMP9/CAST	6
GO:0071453	cellular response to oxygen levels	9/361	178/17823	2.4963	0.01053	0.158737	0.148346	ENO1/GNB1/CAV1/ATP6V1G1/LMNA/FABP1/STC1/RPS27A/VASN	9
GO:0000056	ribosomal small subunit export from nucl...	2/361	8/17823	12.3428	0.01057	0.158737	0.148757	RAN/NPM1	2
GO:0002158	osteoclast proliferation	2/361	8/17823	12.3428	0.01057	0.158737	0.148757	CSF1/GREM1	2
GO:0002476	antigen processing and presentation of e...	2/361	8/17823	12.3428	0.01057	0.158737	0.148757	HLA-A/HLA-G	2
GO:0021684	cerebellar granular layer formation	2/361	8/17823	12.3428	0.01057	0.158737	0.148757	NRXN1/MTPN	2
GO:0021707	cerebellar granule cell differentiation	2/361	8/17823	12.3428	0.01057	0.158737	0.148757	NRXN1/MTPN	2
GO:0032253	dense core granule localization	2/361	8/17823	12.3428	0.01057	0.158737	0.148757	MAP2/SYBU	2
GO:0043615	astrocyte cell migration	2/361	8/17823	12.3428	0.01057	0.158737	0.148757	MMP14/CCL2	2
GO:0051683	establishment of Golgi localization	2/361	8/17823	12.3428	0.01057	0.158737	0.148757	YWHAZ/SLC9A3R1	2
GO:0060056	mammary gland involution	2/361	8/17823	12.3428	0.01057	0.158737	0.148757	CAV1/IGFBP5	2
GO:0070943	neutrophil mediated killing of symbiont ...	2/361	8/17823	12.3428	0.01057	0.158737	0.148757	F2/CXCL6	2
GO:0075713	establishment of integrated proviral lat...	2/361	8/17823	12.3428	0.01057	0.158737	0.148757	PPIA/HMGA1	2
GO:0090209	negative regulation of triglyceride meta...	2/361	8/17823	12.3428	0.01057	0.158737	0.148757	APOC3/APOE	2
GO:0098903	regulation of membrane repolarization du...	2/361	8/17823	12.3428	0.01057	0.158737	0.148757	CAV1/FLNA	2
GO:0099519	dense core granule cytoskeletal transpor...	2/361	8/17823	12.3428	0.01057	0.158737	0.148757	MAP2/SYBU	2
GO:1901950	dense core granule transport	2/361	8/17823	12.3428	0.01057	0.158737	0.148757	MAP2/SYBU	2
GO:1903365	regulation of fear response	2/361	8/17823	12.3428	0.01057	0.158737	0.148757	PENK/APOE	2
GO:1905906	regulation of amyloid fibril formation	2/361	8/17823	12.3428	0.01057	0.158737	0.148757	APP/APOE	2
GO:2000822	regulation of behavioral fear response	2/361	8/17823	12.3428	0.01057	0.158737	0.148757	PENK/APOE	2
GO:0002709	regulation of T cell mediated immunity	5/361	66/17823	3.74024	0.0108	0.161438	0.151171	HLA-A/IL6/B2M/STX7/HLA-G	5
GO:0006026	aminoglycan catabolic process	5/361	66/17823	3.74024	0.0108	0.161438	0.151171	ACAN/GPC1/OGN/LUM/HSPG2	5
GO:0050795	regulation of behavior	5/361	66/17823	3.74024	0.0108	0.161438	0.151171	PENK/APOE/NRXN1/RXFP4/VPS35	5
GO:1901880	negative regulation of protein depolymer...	5/361	66/17823	3.74024	0.0108	0.161438	0.151171	SPTBN1/GSN/STMN2/CAPZA1/MTPN	5
GO:0085029	extracellular matrix assembly	3/361	23/17823	6.43972	0.01081	0.161438	0.151275	FBLN5/LOX/EMILIN1	3
GO:1900120	regulation of receptor binding	3/361	23/17823	6.43972	0.01081	0.161438	0.151275	B2M/ANXA2/MMP9	3
GO:0071346	cellular response to interferon-gamma	9/361	179/17823	2.48235	0.01089	0.162482	0.152108	GSN/HLA-A/GAPDH/B2M/CCL2/VIM/HLA-G/ACTG1/ZYX	9
GO:0071622	regulation of granulocyte chemotaxis	4/361	43/17823	4.59267	0.01097	0.163373	0.152938	THBS1/CXCL8/RARRES2/CSF1	4
GO:1902373	negative regulation of mRNA catabolic pr...	4/361	43/17823	4.59267	0.01097	0.163373	0.152938	YBX3/YBX1/HNRNPC/CIRBP	4
GO:0010770	positive regulation of cell morphogenesi...	8/361	149/17823	2.6508	0.01106	0.164558	0.153868	CDH4/FGB/APOA1/ARHGDIA/NGF/FN1/FLNA/TNFRSF12A	8
GO:0010632	regulation of epithelial cell migration	10/361	211/17823	2.33987	0.01107	0.164558	0.153971	THBS1/APOE/PFN1/APOH/SPARC/MMP9/SERPINF1/STC1/TMSB4X/RTN4	10
GO:0006468	protein phosphorylation	53/361	1911/17823	1.36927	0.01115	0.16559	0.154794	SPTBN1/TRIO/APP/SERPINF2/PSAP/EFEMP1/PRNP/IGFBP3/THBS1/PEA15/PABPN1/IL6/ADAM10/CDH2/EIF4G1/RARRES2/LTF/CAV1/F2/FGB/APOE/CSF1/CFL1/VTN/OSBPL8/APOA1/ANXA2/CCL2/PIN1/C3/SLC9A3R1/GREM1/DKK1/NGF/FN1/NPM1/INHBA/GSTP1/CALM3/TXN/MMP9/IGFBP4/PEBP1/NRXN1/ACTB/RPS27A/UBE2V1/RGN/PKIG/CAVIN3/MYDGF/SNX9/EMILIN1	53
GO:0003158	endothelium development	7/361	120/17823	2.87999	0.01116	0.16559	0.154897	PPP1R12A/ANXA2/EDF1/MSN/COL18A1/STC1/TNMD	7
GO:0051701	interaction with host	10/361	212/17823	2.32883	0.01142	0.169292	0.157549	GSN/PABPN1/CXCL8/PPIA/CAV1/GAPDH/CTSB/C9/ALB/LGALS1	10
GO:0051592	response to calcium ion	8/361	150/17823	2.63313	0.01149	0.170173	0.158258	THBS1/CAV1/FGB/PENK/SPARC/CALM3/PEBP1/NRXN1	8
GO:0003013	circulatory system process	18/361	491/17823	1.80994	0.01159	0.171496	0.159266	SERPINF2/HBB/CAV1/FGB/APOE/ADM/ELN/COMP/KNG1/COL1A2/TPM1/CALM3/CHGA/F5/FLNA/PEBP1/STC1/POSTN	18
GO:0022613	ribonucleoprotein complex biogenesis	17/361	455/17823	1.84464	0.01174	0.173556	0.16077	RPS19/RPS14/RPS6/RAN/EIF4B/RPL6/NPM1/RPL7/RBMX/RPS10/RPL7A/RPS28/RPS21/RPL24/CIRBP/NOLC1/EIF4H	17
GO:0034599	cellular response to oxidative stress	12/361	279/17823	2.12349	0.01177	0.17384	0.161069	PSAP/PXN/THBS1/IL6/PENK/MMP3/FBLN5/FABP1/TPM1/TXN/MMP9/RGN	12
GO:0021762	substantia nigra development	4/361	44/17823	4.48829	0.01188	0.174345	0.162164	CALM3/YWHAQ/ACTB/BASP1	4
GO:0030490	maturation of SSU-rRNA	4/361	44/17823	4.48829	0.01188	0.174345	0.162164	RPS19/RPS14/RPS28/RPS21	4
GO:0031113	regulation of microtubule polymerization	4/361	44/17823	4.48829	0.01188	0.174345	0.162164	STMN1/MAP2/STMN2/EML2	4
GO:0046688	response to copper ion	4/361	44/17823	4.48829	0.01188	0.174345	0.162164	APP/PRNP/MT1A/MT1E	4
GO:0099054	presynapse assembly	4/361	44/17823	4.48829	0.01188	0.174345	0.162164	APP/EIF4G1/NRXN1/VPS35	4
GO:0150076	neuroinflammatory response	4/361	44/17823	4.48829	0.01188	0.174345	0.162164	APP/IL6/MMP3/MMP9	4
GO:2001258	negative regulation of cation channel ac...	4/361	44/17823	4.48829	0.01188	0.174345	0.162164	FKBP1A/CAV1/CALM3/MMP9	4
GO:0015850	organic hydroxy compound transport	11/361	246/17823	2.20765	0.0119	0.174479	0.162362	APOC3/CAV1/SPP1/NPC2/APOE/OSBPL8/APOA1/ANXA2/RBP4/CHGA/ACTB	11
GO:1903076	regulation of protein localization to pl...	6/361	94/17823	3.15135	0.01213	0.177147	0.164631	SPTBN1/PRNP/MMP14/STX7/NRXN1/ACTB	6
GO:0031400	negative regulation of protein modificat...	20/361	568/17823	1.73842	0.01214	0.177147	0.164729	FKBP1A/ENSA/PRNP/IGFBP3/EIF4G1/CAV1/APOE/ARPP19/PIN1/SLC9A3R1/GREM1/DKK1/NPM1/GSTP1/CALM3/PEBP1/RGN/PKIG/SUPT6H/EMILIN1	20
GO:0071621	granulocyte chemotaxis	7/361	122/17823	2.83277	0.01214	0.177147	0.164729	THBS1/CXCL8/RARRES2/CXCL6/CSF1/CCL2/CXCL1	7
GO:1900180	regulation of protein localization to nu...	7/361	122/17823	2.83277	0.01214	0.177147	0.164729	F2/PIN1/LMNA/TXN/FLNA/NOLC1/PKIG	7
GO:0010758	regulation of macrophage chemotaxis	3/361	24/17823	6.1714	0.01217	0.177147	0.165023	THBS1/RARRES2/CSF1	3
GO:0048520	positive regulation of behavior	3/361	24/17823	6.1714	0.01217	0.177147	0.165023	PENK/RXFP4/VPS35	3
GO:0051043	regulation of membrane protein ectodomai...	3/361	24/17823	6.1714	0.01217	0.177147	0.165023	APOE/TIMP1/SNX9	3
GO:0070168	negative regulation of biomineral tissue...	3/361	24/17823	6.1714	0.01217	0.177147	0.165023	AHSG/GREM1/ECM1	3
GO:0030500	regulation of bone mineralization	5/361	68/17823	3.63023	0.0122	0.177263	0.165317	LTF/AHSG/GREM1/FBN2/ECM1	5
GO:1903524	positive regulation of blood circulation	5/361	68/17823	3.63023	0.0122	0.177263	0.165317	CAV1/FGB/ADM/TPM1/CHGA	5
GO:0019318	hexose metabolic process	11/361	247/17823	2.19872	0.01224	0.177684	0.165708	GCKR/ENO1/IGFBP3/PKM/FAM3C/IGFBP5/GAPDH/ARPP19/RBP4/IGFBP4/RGN	11
GO:0035967	cellular response to topologically incor...	8/361	152/17823	2.59848	0.01237	0.17941	0.166973	CXCL8/CCL2/LMNA/HSPA8/HSPA6/PDIA6/MYDGF/TLN1	8
GO:0007043	cell-cell junction assembly	7/361	123/17823	2.80974	0.01266	0.18345	0.16977	CDH4/CDH11/CDH2/CAV1/MTDH/CDH13/TLN1	7
GO:0046364	monosaccharide biosynthetic process	6/361	95/17823	3.11818	0.01274	0.184444	0.170535	ENO1/FAM3C/GAPDH/ARPP19/RBP4/RGN	6
GO:0030099	myeloid cell differentiation	15/361	387/17823	1.91361	0.01281	0.18529	0.171202	RPS19/RBP1/APP/RPS14/RPS6/THBS1/LTF/CSF1/B2M/ANXA2/INHBA/MMP9/FBN1/MYH9/HIST1H4A	15
GO:0044003	modification by symbiont of host morphol...	4/361	45/17823	4.38855	0.01283	0.185413	0.171392	PABPN1/GAPDH/C9/ALB	4
GO:0061515	myeloid cell development	5/361	69/17823	3.57762	0.01294	0.186835	0.172435	APP/RPS6/LTF/ANXA2/FBN1	5
GO:0006875	cellular metal ion homeostasis	20/361	572/17823	1.72627	0.01302	0.187822	0.173191	FKBP1A/APP/PRNP/GNB1/TF/LTF/CAV1/F2/ATOX1/APOE/ADM/ANXA2/ATP6V1G1/KNG1/MT1A/MT1E/CALM3/STC1/RGN/NEDD8	20
GO:1902532	negative regulation of intracellular sig...	18/361	498/17823	1.7845	0.01324	0.188878	0.175254	FKBP1A/YBX3/ENO1/STMN1/PRNP/THBS1/CAV1/APOE/PIN1/SLC9A3R1/SERPINE2/GSTP1/CALM3/MMP9/PEBP1/TMSB4X/CAVIN3/EMILIN1	18
GO:0017038	protein import	10/361	217/17823	2.27517	0.01327	0.188878	0.175534	GCKR/RAN/APOE/PDCD5/LMNA/TXN/HSPA8/FLNA/NOLC1/PKIG	10
GO:0043549	regulation of kinase activity	27/361	845/17823	1.57754	0.01329	0.188878	0.17572	APP/GCKR/PRNP/THBS1/PEA15/LTF/CAV1/F2/AHSG/APOE/CSF1/OSBPL8/SLC9A3R1/GREM1/DKK1/NGF/NPM1/GSTP1/CALM3/TXN/NRXN1/ACTB/RPS27A/UBE2V1/RGN/PKIG/SNX9	27
GO:0072659	protein localization to plasma membrane	11/361	250/17823	2.17233	0.01329	0.188878	0.17572	SPTBN1/PRNP/CDH2/MMP14/ANXA2/SLC9A3R1/STX7/FLNA/NRXN1/ACTB/VPS35	11
GO:0008360	regulation of cell shape	8/361	154/17823	2.56474	0.01331	0.188878	0.175907	F2/ARHGDIA/CCL2/SLC9A3R1/FN1/TPM1/MSN/MYH9	8
GO:0008380	RNA splicing	16/361	425/17823	1.85868	0.01335	0.188878	0.176278	HNRNPA2B1/HNRNPM/RBM8A/PABPN1/YBX1/PPIE/HNRNPC/HNRNPA1/HSPA8/HNRNPH3/HNRNPH1/RBMX/HNRNPK/AHNAK/CIRBP/SUPT6H	16
GO:0002367	cytokine production involved in immune r...	6/361	96/17823	3.0857	0.01336	0.188878	0.176371	HLA-A/IL6/B2M/APOA1/CHGA/SPON2	6
GO:0007000	nucleolus organization	2/361	9/17823	10.9714	0.01341	0.188878	0.176835	RPS19/NOLC1	2
GO:0010873	positive regulation of cholesterol ester...	2/361	9/17823	10.9714	0.01341	0.188878	0.176835	APOE/APOA1	2
GO:0019043	establishment of viral latency	2/361	9/17823	10.9714	0.01341	0.188878	0.176835	PPIA/HMGA1	2
GO:0034382	chylomicron remnant clearance	2/361	9/17823	10.9714	0.01341	0.188878	0.176835	APOC3/APOE	2
GO:0034447	very-low-density lipoprotein particle cl...	2/361	9/17823	10.9714	0.01341	0.188878	0.176835	APOC3/APOE	2
GO:0035376	sterol import	2/361	9/17823	10.9714	0.01341	0.188878	0.176835	APOC3/APOA1	2
GO:0042117	monocyte activation	2/361	9/17823	10.9714	0.01341	0.188878	0.176835	ADAM10/CSF1	2
GO:0043589	skin morphogenesis	2/361	9/17823	10.9714	0.01341	0.188878	0.176835	COL1A1/COL1A2	2
GO:0048563	post-embryonic animal organ morphogenesi...	2/361	9/17823	10.9714	0.01341	0.188878	0.176835	EFEMP1/FBN1	2
GO:0051014	actin filament severing	2/361	9/17823	10.9714	0.01341	0.188878	0.176835	GSN/MYH9	2
GO:0051342	regulation of cyclic-nucleotide phosphod...	2/361	9/17823	10.9714	0.01341	0.188878	0.176835	CALM3/RGN	2
GO:0070508	cholesterol import	2/361	9/17823	10.9714	0.01341	0.188878	0.176835	APOC3/APOA1	2
GO:0071830	triglyceride-rich lipoprotein particle c...	2/361	9/17823	10.9714	0.01341	0.188878	0.176835	APOC3/APOE	2
GO:0097064	ncRNA export from nucleus	2/361	9/17823	10.9714	0.01341	0.188878	0.176835	RAN/NPM1	2
GO:0097119	postsynaptic density protein 95 clusteri...	2/361	9/17823	10.9714	0.01341	0.188878	0.176835	CDH2/NRXN1	2
GO:1900003	regulation of serine-type endopeptidase ...	2/361	9/17823	10.9714	0.01341	0.188878	0.176835	SPINK6/SPINK5	2
GO:1901844	regulation of cell communication by elec...	2/361	9/17823	10.9714	0.01341	0.188878	0.176835	CAV1/CALM3	2
GO:1902571	regulation of serine-type peptidase acti...	2/361	9/17823	10.9714	0.01341	0.188878	0.176835	SPINK6/SPINK5	2
GO:1990709	presynaptic active zone organization	2/361	9/17823	10.9714	0.01341	0.188878	0.176835	CAST/NRXN1	2
GO:2000674	regulation of type B pancreatic cell apo...	2/361	9/17823	10.9714	0.01341	0.188878	0.176835	IL6/CAST	2
GO:0006735	NADH regeneration	3/361	25/17823	5.92454	0.01362	0.190834	0.178771	ENO1/PKM/GAPDH	3
GO:0032967	positive regulation of collagen biosynth...	3/361	25/17823	5.92454	0.01362	0.190834	0.178771	SERPINF2/F2/VIM	3
GO:0033119	negative regulation of RNA splicing	3/361	25/17823	5.92454	0.01362	0.190834	0.178771	HNRNPA2B1/RBMX/HNRNPK	3
GO:0048799	animal organ maturation	3/361	25/17823	5.92454	0.01362	0.190834	0.178771	LTF/GREM1/XYLT1	3
GO:0061621	canonical glycolysis	3/361	25/17823	5.92454	0.01362	0.190834	0.178771	ENO1/PKM/GAPDH	3
GO:0061718	glucose catabolic process to pyruvate	3/361	25/17823	5.92454	0.01362	0.190834	0.178771	ENO1/PKM/GAPDH	3
GO:0032413	negative regulation of ion transmembrane...	5/361	70/17823	3.52651	0.01371	0.191928	0.179596	FKBP1A/CAV1/SLC9A3R1/CALM3/MMP9	5
GO:0043112	receptor metabolic process	9/361	186/17823	2.38893	0.01373	0.192041	0.179778	CXCL8/CLTA/CAV1/APOE/ADM/ANXA2/GREM1/DKK1/HNRNPK	9
GO:0002673	regulation of acute inflammatory respons...	8/361	155/17823	2.54819	0.01379	0.192713	0.180326	C4B/CD59/IL6/F2/VTN/C3/C9/GSTP1	8
GO:0032371	regulation of sterol transport	4/361	46/17823	4.29315	0.01384	0.192909	0.180781	APOC3/APOE/APOA1/ANXA2	4
GO:0032374	regulation of cholesterol transport	4/361	46/17823	4.29315	0.01384	0.192909	0.180781	APOC3/APOE/APOA1/ANXA2	4
GO:0099172	presynapse organization	4/361	46/17823	4.29315	0.01384	0.192909	0.180781	APP/EIF4G1/NRXN1/VPS35	4
GO:0034728	nucleosome organization	8/361	156/17823	2.53186	0.01429	0.198805	0.184831	PTMA/NPM1/HIST1H1E/HIST1H1B/HIST1H1C/HMGA1/HIST1H4A/SUPT6H	8
GO:0002478	antigen processing and presentation of e...	7/361	126/17823	2.74284	0.0143	0.198805	0.18492	HLA-A/DYNC1LI2/CLTA/B2M/DCTN2/HLA-G/CAPZA1	7
GO:0055088	lipid homeostasis	7/361	126/17823	2.74284	0.0143	0.198805	0.18492	RBP1/GCKR/APOC3/CAV1/NPC2/APOE/APOA1	7
GO:0071826	ribonucleoprotein complex subunit organi...	11/361	253/17823	2.14657	0.01442	0.2003	0.185986	RPS19/RPS14/EIF4B/RPL6/NPM1/RBMX/RPS10/RPS28/RPL24/CIRBP/EIF4H	11
GO:0043434	response to peptide hormone	16/361	429/17823	1.84135	0.01447	0.200753	0.186429	PXN/PKM/GKAP1/RARRES2/CAV1/IGFBP2/AHSG/IGFBP5/ADM/OSBPL8/TIMP1/ATP6V1G1/COL1A1/GSTP1/SPARC/FBN1	16
GO:0042445	hormone metabolic process	10/361	220/17823	2.24415	0.01449	0.200753	0.186606	RBP1/SCG5/SPP1/DKK3/ADM/APOA1/NGF/RBP4/AFP/PEBP1	10
GO:2001234	negative regulation of apoptotic signali...	10/361	220/17823	2.24415	0.01449	0.200753	0.186606	YBX3/ENO1/THBS1/PEA15/FGB/CTTN/COL2A1/LMNA/GSTP1/MMP9	10
GO:0046324	regulation of glucose import	5/361	71/17823	3.47684	0.01451	0.200857	0.186783	PEA15/GKAP1/RARRES2/OSBPL8/ARPP19	5
GO:0051897	positive regulation of protein kinase B ...	8/361	157/17823	2.51573	0.0148	0.204695	0.189327	THBS1/IGFBP5/MTDH/OSBPL8/TXN/NRXN1/MYDGF/RTN4	8
GO:0042177	negative regulation of protein catabolic...	7/361	127/17823	2.72125	0.01488	0.205411	0.190023	TIMP1/ANXA2/PIN1/CST3/SERPINE2/FLNA/VPS35	7
GO:0008038	neuron recognition	4/361	47/17823	4.2018	0.01489	0.205411	0.19011	APP/YWHAZ/NEXN/RTN4	4
GO:0008347	glial cell migration	4/361	47/17823	4.2018	0.01489	0.205411	0.19011	CSF1/MMP14/CCL2/RTN4	4
GO:0050678	regulation of epithelial cell proliferat...	13/361	323/17823	1.98708	0.01491	0.20551	0.190283	THBS1/CAV1/APOE/CCL2/APOH/SPARC/SERPINF1/CDH13/RGN/ECM1/MYDGF/TNMD/RTN4	13
GO:0001958	endochondral ossification	3/361	26/17823	5.69668	0.01517	0.207672	0.192527	MMP14/COL1A1/COL2A1	3
GO:0002479	antigen processing and presentation of e...	3/361	26/17823	5.69668	0.01517	0.207672	0.192527	HLA-A/B2M/HLA-G	3
GO:0010714	positive regulation of collagen metaboli...	3/361	26/17823	5.69668	0.01517	0.207672	0.192527	SERPINF2/F2/VIM	3
GO:0032461	positive regulation of protein oligomeri...	3/361	26/17823	5.69668	0.01517	0.207672	0.192527	MMP3/MMP1/SNX9	3
GO:0036075	replacement ossification	3/361	26/17823	5.69668	0.01517	0.207672	0.192527	MMP14/COL1A1/COL2A1	3
GO:0045992	negative regulation of embryonic develop...	3/361	26/17823	5.69668	0.01517	0.207672	0.192527	DKK1/COL5A2/COL5A1	3
GO:0061615	glycolytic process through fructose-6-ph...	3/361	26/17823	5.69668	0.01517	0.207672	0.192527	ENO1/PKM/GAPDH	3
GO:0061620	glycolytic process through glucose-6-pho...	3/361	26/17823	5.69668	0.01517	0.207672	0.192527	ENO1/PKM/GAPDH	3
GO:0030279	negative regulation of ossification	5/361	72/17823	3.42855	0.01534	0.20956	0.19398	AHSG/IGFBP5/GREM1/DKK1/ECM1	5
GO:0006888	ER to Golgi vesicle-mediated transport	10/361	222/17823	2.22393	0.01535	0.20956	0.194066	SPTBN1/F8/CD59/DYNC1LI2/F2/DCTN2/F9/F5/CAPZA1/COL7A1	10
GO:0045665	negative regulation of neuron differenti...	10/361	222/17823	2.22393	0.01535	0.20956	0.194066	APP/MAP2/SPP1/STMN2/APOE/B2M/ARHGDIA/VIM/LGALS1/RTN4	10
GO:0002824	positive regulation of adaptive immune r...	6/361	99/17823	2.99219	0.01536	0.20956	0.194151	HLA-A/IL6/B2M/C3/STX7/HLA-G	6
GO:0009914	hormone transport	13/361	325/17823	1.97485	0.01561	0.21279	0.196267	ENSA/IL6/SCG5/SPP1/FGB/ADM/RBP4/SERPINA7/INHBA/CHGA/LTBP4/PHPT1/SYBU	13
GO:0048608	reproductive structure development	16/361	433/17823	1.82434	0.01567	0.213428	0.196772	YBX3/PSAP/RPS6/SPP1/CTSB/ADM/MMP14/RBP4/AFP/SERPINE2/INHBA/KRT19/FLNA/SERPINF1/STC1/BASP1	16
GO:0002720	positive regulation of cytokine producti...	4/361	48/17823	4.11427	0.01599	0.217051	0.199442	HLA-A/IL6/B2M/SPON2	4
GO:0045104	intermediate filament cytoskeleton organ...	4/361	48/17823	4.11427	0.01599	0.217051	0.199442	KRT14/VIM/KRT9/KRT2	4
GO:0046326	positive regulation of glucose import	4/361	48/17823	4.11427	0.01599	0.217051	0.199442	GKAP1/RARRES2/OSBPL8/ARPP19	4
GO:1901862	negative regulation of muscle tissue dev...	4/361	48/17823	4.11427	0.01599	0.217051	0.199442	YBX3/IGFBP5/DKK1/RBP4	4
GO:0045926	negative regulation of growth	11/361	257/17823	2.11316	0.01602	0.217275	0.199691	ENO1/MAP2/IGFBP5/SPP1/GREM1/RBP4/MT1A/MT1E/SERPINE2/INHBA/RTN4	11
GO:0043044	ATP-dependent chromatin remodeling	5/361	73/17823	3.38159	0.0162	0.219347	0.201175	PTMA/NPM1/HNRNPC/ACTB/HIST1H4A	5
GO:0043242	negative regulation of protein complex d...	5/361	73/17823	3.38159	0.0162	0.219347	0.201175	SPTBN1/GSN/STMN2/CAPZA1/MTPN	5
GO:0001731	formation of translation preinitiation c...	2/361	10/17823	9.87424	0.01653	0.221211	0.203868	EIF4B/EIF4H	2
GO:0001768	establishment of T cell polarity	2/361	10/17823	9.87424	0.01653	0.221211	0.203868	GSN/MYH9	2
GO:0007191	adenylate cyclase-activating dopamine re...	2/361	10/17823	9.87424	0.01653	0.221211	0.203868	GNB1/SLC9A3R1	2
GO:0032908	regulation of transforming growth factor...	2/361	10/17823	9.87424	0.01653	0.221211	0.203868	THBS1/LUM	2
GO:0032966	negative regulation of collagen biosynth...	2/361	10/17823	9.87424	0.01653	0.221211	0.203868	IL6/EMILIN1	2
GO:0033240	positive regulation of cellular amine me...	2/361	10/17823	9.87424	0.01653	0.221211	0.203868	PEBP1/VPS35	2
GO:0033483	gas homeostasis	2/361	10/17823	9.87424	0.01653	0.221211	0.203868	CAV1/GSTP1	2
GO:0038063	collagen-activated tyrosine kinase recep...	2/361	10/17823	9.87424	0.01653	0.221211	0.203868	COL1A1/COL4A2	2
GO:0070942	neutrophil mediated cytotoxicity	2/361	10/17823	9.87424	0.01653	0.221211	0.203868	F2/CXCL6	2
GO:0071394	cellular response to testosterone stimul...	2/361	10/17823	9.87424	0.01653	0.221211	0.203868	SPP1/MSN	2
GO:0097050	type B pancreatic cell apoptotic process	2/361	10/17823	9.87424	0.01653	0.221211	0.203868	IL6/CAST	2
GO:1990535	neuron projection maintenance	2/361	10/17823	9.87424	0.01653	0.221211	0.203868	APP/PRNP	2
GO:2000121	regulation of removal of superoxide radi...	2/361	10/17823	9.87424	0.01653	0.221211	0.203868	FBLN5/RGN	2
GO:2000644	regulation of receptor catabolic process	2/361	10/17823	9.87424	0.01653	0.221211	0.203868	APOE/ANXA2	2
GO:0016202	regulation of striated muscle tissue dev...	7/361	130/17823	2.65845	0.01673	0.223701	0.205482	YBX3/GPC1/PIN1/GREM1/DKK1/RBP4/MTPN	7
GO:0048668	collateral sprouting	3/361	27/17823	5.48569	0.01682	0.224718	0.206204	APP/SPP1/NGF	3
GO:0061458	reproductive system development	16/361	437/17823	1.80764	0.01693	0.226	0.207082	YBX3/PSAP/RPS6/SPP1/CTSB/ADM/MMP14/RBP4/AFP/SERPINE2/INHBA/KRT19/FLNA/SERPINF1/STC1/BASP1	16
GO:0015914	phospholipid transport	5/361	74/17823	3.33589	0.0171	0.227703	0.208433	APOC3/NPC2/APOE/OSBPL8/APOA1	5
GO:0046785	microtubule polymerization	5/361	74/17823	3.33589	0.0171	0.227703	0.208433	STMN1/MAP2/STMN2/PIN1/EML2	5
GO:0055117	regulation of cardiac muscle contraction	5/361	74/17823	3.33589	0.0171	0.227703	0.208433	CAV1/CALM3/CHGA/FLNA/STC1	5
GO:0045103	intermediate filament-based process	4/361	49/17823	4.0303	0.01714	0.227859	0.208749	KRT14/VIM/KRT9/KRT2	4
GO:2000351	regulation of endothelial cell apoptotic...	4/361	49/17823	4.0303	0.01714	0.227859	0.208749	THBS1/FGB/CCL2/COL18A1	4
GO:0006913	nucleocytoplasmic transport	14/361	365/17823	1.89369	0.01722	0.228733	0.20938	HNRNPA2B1/GCKR/RBM8A/PABPN1/RAN/PPP1R12A/LMNA/NPM1/HNRNPA1/TXN/FLNA/NOLC1/PKIG/SUPT6H	14
GO:0042542	response to hydrogen peroxide	7/361	131/17823	2.63816	0.01737	0.230536	0.210558	PSAP/HBB/IL6/COL1A1/FABP1/TXN/HBA1	7
GO:0048871	multicellular organismal homeostasis	17/361	476/17823	1.76326	0.01754	0.2326	0.211884	STMN1/IL6/EIF4G1/TF/LTF/CAV1/SPP1/CSF1/B2M/COL2A1/RBP4/ALB/KRT1/PIP/COL11A2/ACTB/ACTG1	17
GO:0007265	Ras protein signal transduction	16/361	439/17823	1.79941	0.01759	0.233071	0.212273	TRIO/STMN1/APOC3/GNB1/APOE/CSF1/CFL1/APOA1/ARPP19/ARHGDIA/TAX1BP3/NGF/COL3A1/COL1A2/CDH13/BRK1	16
GO:1901654	response to ketone	9/361	194/17823	2.29042	0.01761	0.233144	0.212428	THBS1/GNB1/CAV1/SPP1/CALM3/MSN/PEBP1/SERPINF1/IGFBP7	9
GO:0035556	intracellular signal transduction	72/361	2803/17823	1.26819	0.01789	0.235553	0.214586	SPTBN1/FKBP1A/TRIO/APP/GSN/YBX3/SERPINF2/PSAP/TNS1/ENO1/STMN1/PRNP/RPS6/IGFBP3/THBS1/APOC3/GNB1/PEA15/PABPN1/IL6/CDH2/CXCL8/LTF/CAV1/F2/IGFBP5/FGB/MTDH/APOE/CSF1/CFL1/ADM/OSBPL8/APOA1/ARPP19/CARHSP1/ARHGDIA/CCL2/PIN1/SLC9A3R1/TAX1BP3/GREM1/DKK1/NGF/COL3A1/FN1/SERPINE2/COL1A2/INHBA/GSTP1/CXCL1/LGALS1/CALM3/TXN/CHGA/MMP9/FLNA/IGFBP4/PEBP1/CDH13/NRXN1/HNRNPK/TMSB4X/RPS27A/UBE2V1/RGN/ECM1/BRK1/CAVIN3…	72
GO:0001910	regulation of leukocyte mediated cytotox...	5/361	75/17823	3.29141	0.01802	0.235553	0.21558	HLA-A/CXCL6/B2M/STX7/HLA-G	5
GO:0042273	ribosomal large subunit biogenesis	5/361	75/17823	3.29141	0.01802	0.235553	0.21558	RPL6/NPM1/RPL7/RPL7A/RPL24	5
GO:1900407	regulation of cellular response to oxida...	5/361	75/17823	3.29141	0.01802	0.235553	0.21558	PSAP/MMP3/FBLN5/TXN/RGN	5
GO:0010675	regulation of cellular carbohydrate meta...	7/361	132/17823	2.61817	0.01804	0.235553	0.215732	GCKR/IGFBP3/FAM3C/IGFBP5/ARPP19/IGFBP4/RGN	7
GO:0071347	cellular response to interleukin-1	7/361	132/17823	2.61817	0.01804	0.235553	0.215732	IL6/CXCL8/FGB/CCL2/RBMX/RPS27A/UBE2V1	7
GO:0046578	regulation of Ras protein signal transdu...	10/361	228/17823	2.1654	0.01814	0.235553	0.216493	TRIO/STMN1/APOC3/APOE/CSF1/APOA1/ARPP19/ARHGDIA/NGF/COL3A1	10
GO:1904951	positive regulation of establishment of ...	16/361	441/17823	1.79125	0.01828	0.235553	0.217552	SPTBN1/PRNP/IL6/YWHAZ/PPIA/FGB/GAPDH/PDCD5/RBP4/FLNA/YWHAQ/UBE2L3/POSTN/VPS35/PHPT1/SYBU	16
GO:1902369	negative regulation of RNA catabolic pro...	4/361	50/17823	3.9497	0.01834	0.235553	0.218004	YBX3/YBX1/HNRNPC/CIRBP	4
GO:1990090	cellular response to nerve growth factor...	4/361	50/17823	3.9497	0.01834	0.235553	0.218004	APP/DYNC1LI2/STMN2/NGF	4
GO:0030282	bone mineralization	6/361	103/17823	2.87599	0.01834	0.235553	0.218004	LTF/AHSG/GREM1/CLEC3B/FBN2/ECM1	6
GO:0033138	positive regulation of peptidyl-serine p...	6/361	103/17823	2.87599	0.01834	0.235553	0.218004	APP/IL6/EIF4G1/CAV1/TXN/NRXN1	6
GO:0002724	regulation of T cell cytokine production	3/361	28/17823	5.28977	0.01856	0.235553	0.219653	HLA-A/IL6/B2M	3
GO:0018146	keratan sulfate biosynthetic process	3/361	28/17823	5.28977	0.01856	0.235553	0.219653	ACAN/OGN/LUM	3
GO:0036296	response to increased oxygen levels	3/361	28/17823	5.28977	0.01856	0.235553	0.219653	CAV1/ATP6V1G1/COL1A1	3
GO:0048710	regulation of astrocyte differentiation	3/361	28/17823	5.28977	0.01856	0.235553	0.219653	APP/F2/SERPINE2	3
GO:0016310	phosphorylation	61/361	2318/17823	1.29924	0.01862	0.235553	0.2201	SPTBN1/TRIO/APP/GCKR/SERPINF2/PSAP/EFEMP1/ENO1/PRNP/IGFBP3/THBS1/PEA15/PABPN1/PKM/IL6/GKAP1/ADAM10/YWHAZ/CDH2/EIF4G1/RARRES2/LTF/CAV1/F2/AHSG/FGB/APOE/GAPDH/CSF1/CFL1/VTN/OSBPL8/APOA1/ANXA2/CCL2/PIN1/C3/SLC9A3R1/GREM1/DKK1/NGF/FN1/CKM/NPM1/INHBA/GSTP1/CALM3/TXN/MMP9/IGFBP4/PEBP1/NRXN1/ACTB/RPS27A/UBE2V1/RGN/PKIG/CAVIN3/MYDGF/SNX9/EMILIN1	61
GO:0002920	regulation of humoral immune response	7/361	133/17823	2.59848	0.01872	0.235553	0.220843	C4B/CD59/F2/VTN/C3/C9/SPINK5	7
GO:0051262	protein tetramerization	7/361	133/17823	2.59848	0.01872	0.235553	0.220843	RPS19/HLA-A/PKM/ANXA2/KRT1/KRT10/HIST1H4A	7
GO:0042632	cholesterol homeostasis	5/361	76/17823	3.2481	0.01898	0.235553	0.222761	APOC3/CAV1/NPC2/APOE/APOA1	5
GO:0043627	response to estrogen	5/361	76/17823	3.2481	0.01898	0.235553	0.222761	CAV1/IGFBP2/MMP14/APOA1/KRT19	5
GO:0002708	positive regulation of lymphocyte mediat...	6/361	104/17823	2.84834	0.01915	0.235553	0.224004	HLA-A/IL6/B2M/C3/STX7/HLA-G	6
GO:0002821	positive regulation of adaptive immune r...	6/361	104/17823	2.84834	0.01915	0.235553	0.224004	HLA-A/IL6/B2M/C3/STX7/HLA-G	6
GO:1990138	neuron projection extension	8/361	165/17823	2.39375	0.01938	0.235553	0.225674	CDH4/MAP2/APOE/CTTN/FN1/POSTN/TNFRSF12A/RTN4	8
GO:0019884	antigen processing and presentation of e...	7/361	134/17823	2.57909	0.01942	0.235553	0.225962	HLA-A/DYNC1LI2/CLTA/B2M/DCTN2/HLA-G/CAPZA1	7
GO:0048634	regulation of muscle organ development	7/361	134/17823	2.57909	0.01942	0.235553	0.225962	YBX3/GPC1/PIN1/GREM1/DKK1/RBP4/MTPN	7
GO:0035904	aorta development	4/361	51/17823	3.87225	0.01959	0.235553	0.227184	COL3A1/LOX/LOXL1/LTBP1	4
GO:0051496	positive regulation of stress fiber asse...	4/361	51/17823	3.87225	0.01959	0.235553	0.227184	SERPINF2/PXN/APOA1/TPM1	4
GO:1900024	regulation of substrate adhesion-depende...	4/361	51/17823	3.87225	0.01959	0.235553	0.227184	FGB/APOA1/FLNA/POSTN	4
GO:0010001	glial cell differentiation	9/361	198/17823	2.24415	0.01982	0.235553	0.228825	APP/GSN/CDH2/GPC1/F2/VTN/SERPINE2/VIM/GSTP1	9
GO:0000055	ribosomal large subunit export from nucl...	2/361	11/17823	8.97658	0.01994	0.235553	0.229675	RAN/NPM1	2
GO:0001765	membrane raft assembly	2/361	11/17823	8.97658	0.01994	0.235553	0.229675	CAV1/ANXA2	2
GO:0001767	establishment of lymphocyte polarity	2/361	11/17823	8.97658	0.01994	0.235553	0.229675	GSN/MYH9	2
GO:0009629	response to gravity	2/361	11/17823	8.97658	0.01994	0.235553	0.229675	PKM/SPARC	2
GO:0010872	regulation of cholesterol esterification	2/361	11/17823	8.97658	0.01994	0.235553	0.229675	APOE/APOA1	2
GO:0014745	negative regulation of muscle adaptation	2/361	11/17823	8.97658	0.01994	0.235553	0.229675	IGFBP5/LMNA	2
GO:0019042	viral latency	2/361	11/17823	8.97658	0.01994	0.235553	0.229675	PPIA/HMGA1	2
GO:0019885	antigen processing and presentation of e...	2/361	11/17823	8.97658	0.01994	0.235553	0.229675	HLA-A/B2M	2
GO:0032252	secretory granule localization	2/361	11/17823	8.97658	0.01994	0.235553	0.229675	MAP2/SYBU	2
GO:0032905	transforming growth factor beta1 product...	2/361	11/17823	8.97658	0.01994	0.235553	0.229675	THBS1/LUM	2
GO:0035630	bone mineralization involved in bone mat...	2/361	11/17823	8.97658	0.01994	0.235553	0.229675	LTF/GREM1	2
GO:0051574	positive regulation of histone H3-K9 met...	2/361	11/17823	8.97658	0.01994	0.235553	0.229675	LMNA/HIST1H1B	2
GO:0071281	cellular response to iron ion	2/361	11/17823	8.97658	0.01994	0.235553	0.229675	TF/B2M	2
GO:0086103	G protein-coupled receptor signaling pat...	2/361	11/17823	8.97658	0.01994	0.235553	0.229675	CAV1/CHGA	2
GO:0090343	positive regulation of cell aging	2/361	11/17823	8.97658	0.01994	0.235553	0.229675	LMNA/HMGA1	2
GO:1903054	negative regulation of extracellular mat...	2/361	11/17823	8.97658	0.01994	0.235553	0.229675	CST3/EMILIN1	2
GO:2001241	positive regulation of extrinsic apoptot...	2/361	11/17823	8.97658	0.01994	0.235553	0.229675	INHBA/SRPX	2
GO:0002718	regulation of cytokine production involv...	5/361	77/17823	3.20592	0.01998	0.235553	0.229958	HLA-A/IL6/B2M/APOA1/SPON2	5
GO:0006446	regulation of translational initiation	5/361	77/17823	3.20592	0.01998	0.235553	0.229958	EIF4G1/EIF4B/EIF1/NPM1/EIF4H	5
GO:0055092	sterol homeostasis	5/361	77/17823	3.20592	0.01998	0.235553	0.229958	APOC3/CAV1/NPC2/APOE/APOA1	5
GO:0050821	protein stabilization	8/361	166/17823	2.37933	0.02001	0.235553	0.230169	GAPDH/APOA1/PFN1/PIN1/HIST1H1B/FLNA/PPIB/RTN4	8
GO:0033135	regulation of peptidyl-serine phosphoryl...	7/361	135/17823	2.55999	0.02014	0.235553	0.231083	APP/IL6/EIF4G1/CAV1/DKK1/TXN/NRXN1	7
GO:2000116	regulation of cysteine-type endopeptidas...	10/361	232/17823	2.12807	0.02021	0.235553	0.231574	GSN/THBS1/HSPE1/LTF/PDCD5/NGF/FABP1/MMP9/CAST/DAP	10
GO:0008284	positive regulation of cell proliferatio...	28/361	917/17823	1.50752	0.02033	0.236312	0.232556	HLA-A/SERPINF2/THBS1/IL6/ADAM10/EIF4G1/LTF/IGFBP2/F2/IGFBP5/CSF1/ADM/TIMP1/ANXA2/MMP2/GREM1/FN1/NPM1/MMP9/FLNA/COL18A1/CDH13/NOLC1/ECM1/BRK1/MYDGF/RTN4/CLEC11A	28
GO:0006929	substrate-dependent cell migration	3/361	29/17823	5.10736	0.0204	0.236443	0.23317	CTTN/FN1/TNFRSF12A	3
GO:0050686	negative regulation of mRNA processing	3/361	29/17823	5.10736	0.0204	0.236443	0.23317	HNRNPA2B1/RBMX/HNRNPK	3
GO:0050849	negative regulation of calcium-mediated ...	3/361	29/17823	5.10736	0.0204	0.236443	0.23317	FKBP1A/PRNP/CALM3	3
GO:0071295	cellular response to vitamin	3/361	29/17823	5.10736	0.0204	0.236443	0.23317	PENK/COL1A1/POSTN	3
GO:0051100	negative regulation of binding	8/361	167/17823	2.36509	0.02066	0.239284	0.235442	STMN1/MAP2/CAV1/B2M/PIN1/DKK1/ACTB/TMSB4X	8
GO:0009743	response to carbohydrate	10/361	233/17823	2.11894	0.02075	0.240154	0.236226	GCKR/ENSA/THBS1/GSTP1/LGALS1/SPARC/COL6A2/SERPINF1/PHPT1/SYBU	10
GO:0032526	response to retinoic acid	6/361	106/17823	2.7946	0.02082	0.240791	0.236834	IGFBP2/DKK1/COL1A1/RBP4/SERPINF1/IGFBP7	6
GO:0050777	negative regulation of immune response	7/361	136/17823	2.54116	0.02088	0.241196	0.237354	RPS19/HLA-A/CD59/APOA1/COL3A1/HLA-G/SPINK5	7
GO:0000226	microtubule cytoskeleton organization	19/361	562/17823	1.66913	0.02089	0.241196	0.237441	STMN1/MAP2/RAN/DYNC1LI2/TUBA4A/STMN2/GAPDH/DCTN2/PPP1R12A/PIN1/EML2/LMNA/NPM1/TUBB/FLNA/MAP4/MYH9/TUBB4B/NSFL1C	19
GO:0001913	T cell mediated cytotoxicity	4/361	52/17823	3.79778	0.0209	0.241196	0.237528	HLA-A/B2M/STX7/HLA-G	4
GO:0034341	response to interferon-gamma	9/361	200/17823	2.2217	0.021	0.242004	0.238393	GSN/HLA-A/GAPDH/B2M/CCL2/VIM/HLA-G/ACTG1/ZYX	9
GO:0032410	negative regulation of transporter activ...	5/361	78/17823	3.16482	0.021	0.242004	0.238393	FKBP1A/CAV1/SLC9A3R1/CALM3/MMP9	5
GO:0042176	regulation of protein catabolic process	14/361	375/17823	1.84319	0.02118	0.243903	0.239946	EEF1A1/CAV1/APOE/TIMP1/PSMD3/ANXA2/PIN1/CST3/SERPINE2/FLNA/MSN/RGN/VPS35/SNX9	14
GO:0034765	regulation of ion transmembrane transpor...	16/361	450/17823	1.75542	0.0216	0.2485	0.243546	FKBP1A/APP/PRNP/THBS1/CAV1/F2/SLC9A3R1/CALM3/MMP9/FLNA/YWHAQ/GLRX/NRXN1/TMSB4X/AHNAK/RGN	16
GO:0048738	cardiac muscle tissue development	9/361	201/17823	2.21065	0.02161	0.2485	0.243631	FKBP1A/PIN1/GREM1/DKK1/LMNA/RBP4/TPM1/COL11A1/PDLIM5	9
GO:0008543	fibroblast growth factor receptor signal...	6/361	107/17823	2.76848	0.0217	0.249356	0.244397	HNRNPM/THBS1/GPC1/HNRNPA1/HNRNPH1/NRXN1	6
GO:0051347	positive regulation of transferase activ...	21/361	643/17823	1.61243	0.022	0.252558	0.246942	HNRNPA2B1/GCKR/PRNP/THBS1/PEA15/PABPN1/LTF/F2/CSF1/OSBPL8/PIN1/GREM1/DKK1/NGF/CALM3/TXN/NRXN1/RPS27A/UBE2L3/UBE2V1/SNX9	21
GO:2000377	regulation of reactive oxygen species me...	8/361	169/17823	2.3371	0.02201	0.252558	0.247026	HBB/THBS1/CAV1/F2/MMP3/FBLN5/GSTP1/RGN	8
GO:0046323	glucose import	5/361	79/17823	3.12476	0.02206	0.252952	0.247449	PEA15/GKAP1/RARRES2/OSBPL8/ARPP19	5
GO:0097120	receptor localization to synapse	4/361	53/17823	3.72613	0.02225	0.254767	0.249049	ADAM10/STX7/NRXN1/VPS35	4
GO:1990089	response to nerve growth factor	4/361	53/17823	3.72613	0.02225	0.254767	0.249049	APP/DYNC1LI2/STMN2/NGF	4
GO:0010543	regulation of platelet activation	3/361	30/17823	4.93712	0.02233	0.254891	0.249721	F2/APOE/SERPINE2	3
GO:0010644	cell communication by electrical couplin...	3/361	30/17823	4.93712	0.02233	0.254891	0.249721	CAV1/DBN1/CALM3	3
GO:0040036	regulation of fibroblast growth factor r...	3/361	30/17823	4.93712	0.02233	0.254891	0.249721	THBS1/GPC1/NRXN1	3
GO:0042590	antigen processing and presentation of e...	3/361	30/17823	4.93712	0.02233	0.254891	0.249721	HLA-A/B2M/HLA-G	3
GO:0006873	cellular ion homeostasis	21/361	644/17823	1.60993	0.02234	0.254891	0.249805	FKBP1A/APP/PRNP/GNB1/TF/LTF/CAV1/F2/ATOX1/APOE/ADM/ANXA2/SLC9A3R1/ATP6V1G1/KNG1/MT1A/MT1E/CALM3/STC1/RGN/NEDD8	21
GO:0097530	granulocyte migration	7/361	138/17823	2.50434	0.02241	0.255509	0.250392	THBS1/CXCL8/RARRES2/CXCL6/CSF1/CCL2/CXCL1	7
GO:0010720	positive regulation of cell development	18/361	528/17823	1.68311	0.02245	0.255784	0.250727	CDH4/APP/IL6/EIF4G1/FGB/STMN2/APOE/CSF1/APOA1/ARHGDIA/PIN1/DKK1/NGF/FN1/SERPINE2/FLNA/SERPINF1/TNFRSF12A	18
GO:0043244	regulation of protein complex disassembl...	6/361	108/17823	2.74284	0.0226	0.257311	0.25198	SPTBN1/GSN/STMN2/CFL1/CAPZA1/MTPN	6
GO:0045087	innate immune response	28/361	926/17823	1.49287	0.02275	0.258836	0.253229	RPS19/APP/GSN/HLA-A/C4B/RARRES2/LTF/CAV1/FGB/GAPDH/CSF1/B2M/CCL2/CFD/C3/C9/KRT1/TUBB/VIM/CHGA/HLA-G/CAPZA1/RPS27A/ACTG1/TUBB4B/UBE2V1/ZYX/SPON2	28
GO:0051924	regulation of calcium ion transport	10/361	237/17823	2.08317	0.02302	0.261722	0.255466	FKBP1A/PRNP/CAV1/F2/ANXA2/CCL2/CALM3/STC1/AHNAK/RGN	10
GO:0007417	central nervous system development	29/361	968/17823	1.4791	0.02304	0.261765	0.255631	ACAN/CDH11/APP/GSN/STMN1/MAP2/RAN/CDH2/F2/VTN/DKK1/COL2A1/COL3A1/SERPINE2/INHBA/VIM/GSTP1/CALM3/FLNA/YWHAQ/PEBP1/NRXN1/MTPN/ACTB/BASP1/HSPG2/SDF4/RTN4/GNG12	29
GO:0007045	cell-substrate adherens junction assembl...	5/361	80/17823	3.0857	0.02316	0.262388	0.256621	THBS1/MMP14/CTTN/GREM1/COL16A1	5
GO:0043462	regulation of ATPase activity	5/361	80/17823	3.0857	0.02316	0.262388	0.256621	LTF/PFN1/TPM1/TMSB4X/RGN	5
GO:0048041	focal adhesion assembly	5/361	80/17823	3.0857	0.02316	0.262388	0.256621	THBS1/MMP14/CTTN/GREM1/COL16A1	5
GO:0097756	negative regulation of blood vessel diam...	5/361	80/17823	3.0857	0.02316	0.262388	0.256621	CAV1/FGB/ADM/COMP/CHGA	5
GO:0034504	protein localization to nucleus	11/361	272/17823	1.99663	0.02326	0.263335	0.257444	GCKR/RAN/F2/OSBPL8/PIN1/COL1A1/LMNA/TXN/FLNA/NOLC1/PKIG	11
GO:0002573	myeloid leukocyte differentiation	9/361	204/17823	2.17814	0.02351	0.265061	0.259493	RBP1/APP/LTF/CSF1/ANXA2/INHBA/MMP9/FBN1/MYH9	9
GO:0007163	establishment or maintenance of cell pol...	9/361	204/17823	2.17814	0.02351	0.265061	0.259493	GSN/MAP2/CFL1/SLC9A3R1/LMNA/MSN/MAP4/MYH9/NSFL1C	9
GO:0008228	opsonization	2/361	12/17823	8.22853	0.02361	0.265061	0.260309	C4B/SPON2	2
GO:0010649	regulation of cell communication by elec...	2/361	12/17823	8.22853	0.02361	0.265061	0.260309	CAV1/CALM3	2
GO:0048642	negative regulation of skeletal muscle t...	2/361	12/17823	8.22853	0.02361	0.265061	0.260309	YBX3/DKK1	2
GO:0051024	positive regulation of immunoglobulin se...	2/361	12/17823	8.22853	0.02361	0.265061	0.260309	IL6/RBP4	2
GO:0060315	negative regulation of ryanodine-sensiti...	2/361	12/17823	8.22853	0.02361	0.265061	0.260309	FKBP1A/CALM3	2
GO:0060546	negative regulation of necroptotic proce...	2/361	12/17823	8.22853	0.02361	0.265061	0.260309	YBX3/CAV1	2
GO:0061684	chaperone-mediated autophagy	2/361	12/17823	8.22853	0.02361	0.265061	0.260309	EEF1A1/HSPA8	2
GO:0097104	postsynaptic membrane assembly	2/361	12/17823	8.22853	0.02361	0.265061	0.260309	CDH2/NRXN1	2
GO:1903651	positive regulation of cytoplasmic trans...	2/361	12/17823	8.22853	0.02361	0.265061	0.260309	MAP2/MSN	2
GO:2001204	regulation of osteoclast development	2/361	12/17823	8.22853	0.02361	0.265061	0.260309	LTF/FBN1	2
GO:0001912	positive regulation of leukocyte mediate...	4/361	54/17823	3.65713	0.02366	0.265252	0.260717	HLA-A/B2M/STX7/HLA-G	4
GO:0072577	endothelial cell apoptotic process	4/361	54/17823	3.65713	0.02366	0.265252	0.260717	THBS1/FGB/CCL2/COL18A1	4
GO:0034250	positive regulation of cellular amide me...	7/361	140/17823	2.46856	0.02402	0.268914	0.263638	APP/YBX3/THBS1/IL6/NPM1/VIM/CIRBP	7
GO:0035023	regulation of Rho protein signal transdu...	7/361	140/17823	2.46856	0.02402	0.268914	0.263638	TRIO/STMN1/APOC3/APOE/APOA1/ARHGDIA/COL3A1	7
GO:0045859	regulation of protein kinase activity	24/361	769/17823	1.54084	0.02428	0.271447	0.265733	APP/PRNP/THBS1/PEA15/LTF/CAV1/APOE/CSF1/OSBPL8/SLC9A3R1/GREM1/DKK1/NGF/NPM1/GSTP1/CALM3/TXN/NRXN1/ACTB/RPS27A/UBE2V1/RGN/PKIG/SNX9	24
GO:1904063	negative regulation of cation transmembr...	5/361	81/17823	3.0476	0.02428	0.271447	0.265733	FKBP1A/CAV1/SLC9A3R1/CALM3/MMP9	5
GO:0002183	cytoplasmic translational initiation	3/361	31/17823	4.77786	0.02436	0.271587	0.266376	EIF4G1/EIF4B/EIF4H	3
GO:0051085	chaperone cofactor-dependent protein ref...	3/361	31/17823	4.77786	0.02436	0.271587	0.266376	HSPE1/HSPA8/HSPA6	3
GO:0060325	face morphogenesis	3/361	31/17823	4.77786	0.02436	0.271587	0.266376	MMP2/DKK1/COL1A1	3
GO:0090322	regulation of superoxide metabolic proce...	3/361	31/17823	4.77786	0.02436	0.271587	0.266376	FBLN5/GSTP1/RGN	3
GO:0055065	metal ion homeostasis	21/361	650/17823	1.59507	0.02441	0.271956	0.266777	FKBP1A/APP/PRNP/GNB1/TF/LTF/CAV1/F2/ATOX1/APOE/ADM/B2M/ANXA2/ATP6V1G1/KNG1/MT1A/MT1E/CALM3/STC1/RGN/NEDD8	21
GO:0000278	mitotic cell cycle	28/361	933/17823	1.48166	0.02478	0.275887	0.26973	SPTBN1/APP/ENSA/STMN1/RPS6/RAN/EIF4G1/TUBA4A/CFL1/DCTN2/PPP1R12A/ARPP19/CCL2/PIN1/SLC9A3R1/LMNA/TUBB/INHBA/CALM3/FLNA/MAP4/PEBP1/CDH13/TUBB4B/RPL24/NOLC1/NSFL1C/SNX9	28
GO:0009266	response to temperature stimulus	9/361	206/17823	2.15699	0.02484	0.276205	0.270206	YBX3/THBS1/ADM/TGFB1I1/HSPA8/HSPA6/PEBP1/CIRBP/IGFBP7	9
GO:0046683	response to organophosphorus	7/361	141/17823	2.45105	0.02486	0.276205	0.270365	APP/IGFBP5/PENK/COL1A1/SPARC/PEBP1/STC1	7
GO:0048002	antigen processing and presentation of p...	7/361	141/17823	2.45105	0.02486	0.276205	0.270365	HLA-A/DYNC1LI2/CLTA/B2M/DCTN2/HLA-G/CAPZA1	7
GO:0032781	positive regulation of ATPase activity	4/361	55/17823	3.59063	0.02512	0.278517	0.272422	PFN1/TPM1/TMSB4X/RGN	4
GO:0050766	positive regulation of phagocytosis	4/361	55/17823	3.59063	0.02512	0.278517	0.272422	C4B/AHSG/CCL2/C3	4
GO:0071320	cellular response to cAMP	4/361	55/17823	3.59063	0.02512	0.278517	0.272422	APP/IGFBP5/PENK/STC1	4
GO:0019218	regulation of steroid metabolic process	6/361	111/17823	2.66871	0.02545	0.281594	0.275017	RAN/APOE/DKK3/APOA1/LSS/IGFBP7	6
GO:0045667	regulation of osteoblast differentiation	6/361	111/17823	2.66871	0.02545	0.281594	0.275017	IL6/LTF/IGFBP5/GREM1/FBN2/PDLIM7	6
GO:0050772	positive regulation of axonogenesis	5/361	82/17823	3.01044	0.02545	0.281594	0.275017	CDH4/ARHGDIA/NGF/FN1/TNFRSF12A	5
GO:0021700	developmental maturation	11/361	276/17823	1.96769	0.02554	0.282396	0.275721	APP/YWHAZ/LTF/MMP2/PFN1/GREM1/PEBP1/NRXN1/XYLT1/SPINK5/SYBU	11
GO:0010821	regulation of mitochondrion organization	8/361	174/17823	2.26994	0.02565	0.283418	0.27658	YWHAZ/CTTN/PDCD5/LMNA/MMP9/YWHAQ/UBE2L3/VPS35	8
GO:0008202	steroid metabolic process	12/361	313/17823	1.89283	0.02633	0.290732	0.281846	APP/RAN/SPP1/GC/NPC2/APOE/DKK3/ADM/APOA1/AFP/LSS/IGFBP7	12
GO:0010822	positive regulation of mitochondrion org...	6/361	112/17823	2.64489	0.02645	0.291159	0.282767	YWHAZ/PDCD5/MMP9/YWHAQ/UBE2L3/VPS35	6
GO:0043534	blood vessel endothelial cell migration	6/361	112/17823	2.64489	0.02645	0.291159	0.282767	THBS1/APOE/APOA1/GREM1/MYH9/TMSB4X	6
GO:0006007	glucose catabolic process	3/361	32/17823	4.62855	0.02649	0.291159	0.283074	ENO1/PKM/GAPDH	3
GO:0010574	regulation of vascular endothelial growt...	3/361	32/17823	4.62855	0.02649	0.291159	0.283074	IL6/C3/SARS	3
GO:0050685	positive regulation of mRNA processing	3/361	32/17823	4.62855	0.02649	0.291159	0.283074	HSPA8/RBMX/CIRBP	3
GO:1904707	positive regulation of vascular smooth m...	3/361	32/17823	4.62855	0.02649	0.291159	0.283074	IGFBP5/MMP2/MMP9	3
GO:0002822	regulation of adaptive immune response b...	7/361	143/17823	2.41677	0.02658	0.291159	0.283763	HLA-A/IL6/B2M/C3/STX7/HLA-G/SUPT6H	7
GO:0006405	RNA export from nucleus	7/361	143/17823	2.41677	0.02658	0.291159	0.283763	HNRNPA2B1/RBM8A/PABPN1/RAN/NPM1/HNRNPA1/SUPT6H	7
GO:0014743	regulation of muscle hypertrophy	4/361	56/17823	3.52651	0.02664	0.291159	0.284221	IGFBP5/PIN1/LMNA/MTPN	4
GO:0035306	positive regulation of dephosphorylation	4/361	56/17823	3.52651	0.02664	0.291159	0.284221	PPP1R12A/PIN1/CALM3/RGN	4
GO:0050922	negative regulation of chemotaxis	4/361	56/17823	3.52651	0.02664	0.291159	0.284221	THBS1/CCL2/GREM1/GSTP1	4
GO:1903749	positive regulation of establishment of ...	4/361	56/17823	3.52651	0.02664	0.291159	0.284221	YWHAZ/PDCD5/YWHAQ/UBE2L3	4
GO:0014897	striated muscle hypertrophy	5/361	83/17823	2.97417	0.02664	0.291159	0.284221	IGFBP5/PIN1/LMNA/MTPN/PDLIM5	5
GO:0050810	regulation of steroid biosynthetic proce...	5/361	83/17823	2.97417	0.02664	0.291159	0.284221	RAN/APOE/DKK3/LSS/IGFBP7	5
GO:0060840	artery development	5/361	83/17823	2.97417	0.02664	0.291159	0.284221	APOE/COL3A1/LOX/LOXL1/LTBP1	5
GO:0002064	epithelial cell development	9/361	209/17823	2.12603	0.02693	0.294129	0.286429	PPP1R12A/SLC9A3R1/VIM/FLNA/MSN/KRT2/COL18A1/STC1/TNMD	9
GO:0060322	head development	24/361	777/17823	1.52498	0.027	0.294694	0.28696	APP/STMN1/RAN/CDH2/MMP14/MMP2/DKK1/COL1A1/COL2A1/COL3A1/SERPINE2/INHBA/CALM3/FLNA/YWHAQ/PEBP1/NRXN1/MTPN/ACTB/BASP1/HSPG2/SDF4/RTN4/GNG12	24
GO:0014013	regulation of gliogenesis	6/361	113/17823	2.62148	0.02747	0.297561	0.290504	APP/IL6/CDH2/F2/CSF1/SERPINE2	6
GO:0046879	hormone secretion	12/361	315/17823	1.88081	0.02747	0.297561	0.290504	ENSA/IL6/SCG5/SPP1/FGB/ADM/RBP4/INHBA/CHGA/LTBP4/PHPT1/SYBU	12
GO:0009886	post-embryonic animal morphogenesis	2/361	13/17823	7.59557	0.02754	0.297561	0.291029	EFEMP1/FBN1	2
GO:0014067	negative regulation of phosphatidylinosi...	2/361	13/17823	7.59557	0.02754	0.297561	0.291029	SLC9A3R1/SERPINE2	2
GO:0035641	locomotory exploration behavior	2/361	13/17823	7.59557	0.02754	0.297561	0.291029	PENK/APOE	2
GO:0038065	collagen-activated signaling pathway	2/361	13/17823	7.59557	0.02754	0.297561	0.291029	COL1A1/COL4A2	2
GO:0045019	negative regulation of nitric oxide bios...	2/361	13/17823	7.59557	0.02754	0.297561	0.291029	CAV1/RGN	2
GO:0072578	neurotransmitter-gated ion channel clust...	2/361	13/17823	7.59557	0.02754	0.297561	0.291029	APOE/NRXN1	2
GO:0090128	regulation of synapse maturation	2/361	13/17823	7.59557	0.02754	0.297561	0.291029	YWHAZ/NRXN1	2
GO:0097090	presynaptic membrane organization	2/361	13/17823	7.59557	0.02754	0.297561	0.291029	APOE/NRXN1	2
GO:1902931	negative regulation of alcohol biosynthe...	2/361	13/17823	7.59557	0.02754	0.297561	0.291029	APOE/DKK3	2
GO:1902993	positive regulation of amyloid precursor...	2/361	13/17823	7.59557	0.02754	0.297561	0.291029	APP/SPON1	2
GO:1904406	negative regulation of nitric oxide meta...	2/361	13/17823	7.59557	0.02754	0.297561	0.291029	CAV1/RGN	2
GO:2001044	regulation of integrin-mediated signalin...	2/361	13/17823	7.59557	0.02754	0.297561	0.291029	TIMP1/FLNA	2
GO:2001198	regulation of dendritic cell differentia...	2/361	13/17823	7.59557	0.02754	0.297561	0.291029	LGALS1/HLA-G	2
GO:0007601	visual perception	9/361	210/17823	2.11591	0.02766	0.298457	0.291927	EFEMP1/TGFBI/EML2/COL1A1/COL2A1/RBP4/COL11A1/COL18A1/LUM	9
GO:0071229	cellular response to acid chemical	9/361	210/17823	2.11591	0.02766	0.298457	0.291927	GNB1/MMP2/COL1A1/COL3A1/COL5A2/COL1A2/COL6A1/SERPINF1/COL16A1	9
GO:0035690	cellular response to drug	13/361	352/17823	1.82337	0.0278	0.299767	0.292971	PSAP/PRNP/THBS1/GNB1/IL6/MMP3/PPP1R12A/FABP1/VIM/HNRNPA1/TXN/SERPINF1/ACTB	13
GO:0006342	chromatin silencing	5/361	84/17823	2.93876	0.02788	0.300428	0.293567	HIST1H1E/HIST1H1B/HIST1H1C/HMGA1/HIST1H4A	5
GO:0002706	regulation of lymphocyte mediated immuni...	7/361	145/17823	2.38344	0.02839	0.305623	0.29734	HLA-A/IL6/B2M/C3/STX7/HLA-G/SUPT6H	7
GO:0002699	positive regulation of immune effector p...	9/361	211/17823	2.10588	0.0284	0.305623	0.297414	RPS19/HLA-A/IL6/B2M/C3/STX7/RBP4/HLA-G/SPON2	9
GO:0030449	regulation of complement activation	6/361	114/17823	2.59848	0.02852	0.306709	0.298296	C4B/CD59/F2/VTN/C3/C9	6
GO:0001893	maternal placenta development	3/361	33/17823	4.48829	0.02871	0.307725	0.299688	SPP1/CTSB/STC1	3
GO:0021696	cerebellar cortex morphogenesis	3/361	33/17823	4.48829	0.02871	0.307725	0.299688	SERPINE2/NRXN1/MTPN	3
GO:0042339	keratan sulfate metabolic process	3/361	33/17823	4.48829	0.02871	0.307725	0.299688	ACAN/OGN/LUM	3
GO:0044766	multi-organism transport	3/361	33/17823	4.48829	0.02871	0.307725	0.299688	RAN/CAV1/RPS27A	3
GO:1902579	multi-organism localization	3/361	33/17823	4.48829	0.02871	0.307725	0.299688	RAN/CAV1/RPS27A	3
GO:0019882	antigen processing and presentation	8/361	178/17823	2.21893	0.02884	0.308912	0.300637	HLA-A/THBS1/DYNC1LI2/CLTA/B2M/DCTN2/HLA-G/CAPZA1	8
GO:0007009	plasma membrane organization	5/361	85/17823	2.90419	0.02915	0.311198	0.302889	SPTBN1/GSN/CAV1/COL5A1/SNX9	5
GO:0014896	muscle hypertrophy	5/361	85/17823	2.90419	0.02915	0.311198	0.302889	IGFBP5/PIN1/LMNA/MTPN/PDLIM5	5
GO:0055072	iron ion homeostasis	5/361	85/17823	2.90419	0.02915	0.311198	0.302889	TF/LTF/B2M/ATP6V1G1/NEDD8	5
GO:0070167	regulation of biomineral tissue developm...	5/361	85/17823	2.90419	0.02915	0.311198	0.302889	LTF/AHSG/GREM1/FBN2/ECM1	5
GO:1902882	regulation of response to oxidative stre...	5/361	85/17823	2.90419	0.02915	0.311198	0.302889	PSAP/MMP3/FBLN5/TXN/RGN	5
GO:0008277	regulation of G protein-coupled receptor...	7/361	146/17823	2.36711	0.02932	0.312391	0.304119	STMN1/CXCL8/F2/ADM/C3/CHGA/VPS35	7
GO:0034767	positive regulation of ion transmembrane...	7/361	146/17823	2.36711	0.02932	0.312391	0.304119	F2/SLC9A3R1/CALM3/FLNA/GLRX/TMSB4X/RGN	7
GO:2001251	negative regulation of chromosome organi...	7/361	146/17823	2.36711	0.02932	0.312391	0.304119	HNRNPC/HNRNPA1/HIST1H1E/HIST1H1B/HIST1H1C/HMGA1/SUPT6H	7
GO:0034754	cellular hormone metabolic process	6/361	115/17823	2.57589	0.0296	0.314957	0.306134	RBP1/SPP1/DKK3/ADM/RBP4/AFP	6
GO:0046822	regulation of nucleocytoplasmic transpor...	6/361	115/17823	2.57589	0.0296	0.314957	0.306134	PPP1R12A/TXN/FLNA/NOLC1/PKIG/SUPT6H	6
GO:0045669	positive regulation of osteoblast differ...	4/361	58/17823	3.40491	0.02982	0.317089	0.307709	IL6/LTF/FBN2/PDLIM7	4
GO:0050953	sensory perception of light stimulus	9/361	213/17823	2.08611	0.02992	0.317942	0.308423	EFEMP1/TGFBI/EML2/COL1A1/COL2A1/RBP4/COL11A1/COL18A1/LUM	9
GO:0048592	eye morphogenesis	7/361	147/17823	2.35101	0.03027	0.321449	0.310909	EFEMP1/RBP4/COL5A2/COL5A1/COL8A1/FBN1/FBN2	7
GO:0006029	proteoglycan metabolic process	5/361	86/17823	2.87042	0.03045	0.322934	0.31218	ACAN/GPC1/COL2A1/COL11A1/XYLT1	5
GO:0006094	gluconeogenesis	5/361	86/17823	2.87042	0.03045	0.322934	0.31218	ENO1/FAM3C/GAPDH/ARPP19/RBP4	5
GO:0051170	import into nucleus	8/361	180/17823	2.19428	0.03054	0.323676	0.312814	GCKR/RAN/LMNA/HNRNPA1/TXN/FLNA/NOLC1/PKIG	8
GO:0003014	renal system process	6/361	116/17823	2.55368	0.0307	0.324944	0.313939	GSN/SERPINF2/HBB/ADM/SLC9A3R1/STC1	6
GO:1904659	glucose transmembrane transport	6/361	116/17823	2.55368	0.0307	0.324944	0.313939	PEA15/GKAP1/RARRES2/OSBPL8/ARPP19/C3	6
GO:0000462	maturation of SSU-rRNA from tricistronic...	3/361	34/17823	4.35628	0.03103	0.326932	0.316246	RPS19/RPS14/RPS21	3
GO:0003382	epithelial cell morphogenesis	3/361	34/17823	4.35628	0.03103	0.326932	0.316246	COL18A1/STC1/TNMD	3
GO:0010573	vascular endothelial growth factor produ...	3/361	34/17823	4.35628	0.03103	0.326932	0.316246	IL6/C3/SARS	3
GO:0010922	positive regulation of phosphatase activ...	3/361	34/17823	4.35628	0.03103	0.326932	0.316246	PPP1R12A/CALM3/RGN	3
GO:0032801	receptor catabolic process	3/361	34/17823	4.35628	0.03103	0.326932	0.316246	CLTA/APOE/ANXA2	3
GO:0098751	bone cell development	3/361	34/17823	4.35628	0.03103	0.326932	0.316246	LTF/ANXA2/FBN1	3
GO:2000725	regulation of cardiac muscle cell differ...	3/361	34/17823	4.35628	0.03103	0.326932	0.316246	PIN1/GREM1/DKK1	3
GO:0002921	negative regulation of humoral immune re...	2/361	14/17823	7.05303	0.0317	0.331173	0.320883	CD59/SPINK5	2
GO:0034433	steroid esterification	2/361	14/17823	7.05303	0.0317	0.331173	0.320883	APOE/APOA1	2
GO:0034434	sterol esterification	2/361	14/17823	7.05303	0.0317	0.331173	0.320883	APOE/APOA1	2
GO:0034435	cholesterol esterification	2/361	14/17823	7.05303	0.0317	0.331173	0.320883	APOE/APOA1	2
GO:0036295	cellular response to increased oxygen le...	2/361	14/17823	7.05303	0.0317	0.331173	0.320883	CAV1/ATP6V1G1	2
GO:0044827	modulation by host of viral genome repli...	2/361	14/17823	7.05303	0.0317	0.331173	0.320883	HSPA8/PPIB	2
GO:0051280	negative regulation of release of seques...	2/361	14/17823	7.05303	0.0317	0.331173	0.320883	FKBP1A/CALM3	2
GO:0051645	Golgi localization	2/361	14/17823	7.05303	0.0317	0.331173	0.320883	YWHAZ/SLC9A3R1	2
GO:0051775	response to redox state	2/361	14/17823	7.05303	0.0317	0.331173	0.320883	ARHGDIA/VASN	2
GO:0070935	3'-UTR-mediated mRNA stabilization	2/361	14/17823	7.05303	0.0317	0.331173	0.320883	YBX3/HNRNPC	2
GO:0097286	iron ion import	2/361	14/17823	7.05303	0.0317	0.331173	0.320883	TF/B2M	2
GO:0150078	positive regulation of neuroinflammatory...	2/361	14/17823	7.05303	0.0317	0.331173	0.320883	APP/IL6	2
GO:1901626	regulation of postsynaptic membrane orga...	2/361	14/17823	7.05303	0.0317	0.331173	0.320883	CDH2/APOE	2
GO:1901184	regulation of ERBB signaling pathway	5/361	87/17823	2.83742	0.03179	0.331683	0.321502	APP/STAM2/MMP9/CDH13/RTN4	5
GO:1901888	regulation of cell junction assembly	5/361	87/17823	2.83742	0.03179	0.331683	0.321502	THBS1/CAV1/MMP14/GREM1/COL16A1	5
GO:0030968	endoplasmic reticulum unfolded protein r...	6/361	117/17823	2.53186	0.03183	0.331885	0.321776	CXCL8/CCL2/LMNA/PDIA6/MYDGF/TLN1	6
GO:1903047	mitotic cell cycle process	24/361	790/17823	1.49988	0.03191	0.332504	0.322324	SPTBN1/APP/ENSA/STMN1/RPS6/RAN/EIF4G1/TUBA4A/CFL1/DCTN2/ARPP19/CCL2/PIN1/LMNA/TUBB/INHBA/CALM3/FLNA/MAP4/PEBP1/TUBB4B/RPL24/NSFL1C/SNX9	24
GO:0010952	positive regulation of peptidase activit...	8/361	182/17823	2.17016	0.0323	0.33635	0.324983	APP/GSN/HSPE1/CAV1/PDCD5/NGF/FN1/DAP	8
GO:0030003	cellular cation homeostasis	20/361	631/17823	1.56486	0.03283	0.341648	0.328564	FKBP1A/APP/PRNP/GNB1/TF/LTF/CAV1/F2/ATOX1/APOE/ADM/ANXA2/ATP6V1G1/KNG1/MT1A/MT1E/CALM3/STC1/RGN/NEDD8	20
GO:0008637	apoptotic mitochondrial changes	6/361	118/17823	2.5104	0.03299	0.343092	0.329637	YWHAZ/PDCD5/LMNA/MMP9/YWHAQ/VPS35	6
GO:0044839	cell cycle G2/M phase transition	9/361	217/17823	2.04765	0.03313	0.344311	0.330573	APP/ENSA/TUBA4A/DCTN2/ARPP19/NPM1/TUBB/CALM3/TUBB4B	9
GO:0050714	positive regulation of protein secretion	10/361	252/17823	1.95917	0.03315	0.344311	0.330707	SPTBN1/IL6/PPIA/FGB/GAPDH/RBP4/POSTN/VPS35/PHPT1/SYBU	10
GO:0032515	negative regulation of phosphoprotein ph...	4/361	60/17823	3.29141	0.03323	0.344343	0.331241	FKBP1A/ENSA/ARPP19/RGN	4
GO:0046503	glycerolipid catabolic process	4/361	60/17823	3.29141	0.03323	0.344343	0.331241	APOC3/APOE/APOA1/FABP1	4
GO:0071385	cellular response to glucocorticoid stim...	4/361	60/17823	3.29141	0.03323	0.344343	0.331241	GSTP1/SERPINF1/STC1/UBE2L3	4
GO:0010594	regulation of endothelial cell migration	7/361	150/17823	2.30399	0.03326	0.344343	0.331441	THBS1/APOE/APOH/SPARC/SERPINF1/STC1/TMSB4X	7
GO:0051053	negative regulation of DNA metabolic pro...	7/361	150/17823	2.30399	0.03326	0.344343	0.331441	HNRNPC/HNRNPA1/HIST1H1E/HIST1H1B/HIST1H1C/S100A11/RGN	7
GO:0006396	RNA processing	27/361	917/17823	1.45368	0.03341	0.34554	0.332439	RPS19/HNRNPA2B1/HNRNPM/APP/RBM8A/RPS14/RPS6/PABPN1/YBX1/PUS7/PPIE/HNRNPC/HNRNPA1/HSPA8/RPL7/HNRNPH3/HNRNPH1/RBMX/SARS/HNRNPK/RPL7A/RPS28/RPS21/AHNAK/CIRBP/NOLC1/SUPT6H	27
GO:0048048	embryonic eye morphogenesis	3/361	35/17823	4.23182	0.03344	0.34554	0.332638	EFEMP1/FBN1/FBN2	3
GO:0051385	response to mineralocorticoid	3/361	35/17823	4.23182	0.03344	0.34554	0.332638	RAN/CALM3/PEBP1	3
GO:0071456	cellular response to hypoxia	7/361	151/17823	2.28873	0.03429	0.354095	0.338233	ENO1/GNB1/LMNA/FABP1/STC1/RPS27A/VASN	7
GO:0043410	positive regulation of MAPK cascade	18/361	555/17823	1.60123	0.03436	0.354591	0.33869	APP/SERPINF2/PSAP/IGFBP3/THBS1/PEA15/IL6/CDH2/FGB/CCL2/DKK1/NGF/IGFBP4/NRXN1/RPS27A/UBE2V1/CAVIN3/MYDGF	18
GO:0006942	regulation of striated muscle contractio...	5/361	89/17823	2.77366	0.03458	0.355948	0.340121	CAV1/CALM3/CHGA/FLNA/STC1	5
GO:0019319	hexose biosynthetic process	5/361	89/17823	2.77366	0.03458	0.355948	0.340121	ENO1/FAM3C/GAPDH/ARPP19/RBP4	5
GO:0034333	adherens junction assembly	5/361	89/17823	2.77366	0.03458	0.355948	0.340121	THBS1/MMP14/CTTN/GREM1/COL16A1	5
GO:0034446	substrate adhesion-dependent cell spread...	5/361	89/17823	2.77366	0.03458	0.355948	0.340121	FGB/APOA1/FN1/FLNA/POSTN	5
GO:0007017	microtubule-based process	23/361	756/17823	1.50203	0.03473	0.357264	0.341093	APP/STMN1/MAP2/RAN/DYNC1LI2/KTN1/TUBA4A/STMN2/GAPDH/DCTN2/PPP1R12A/PIN1/EML2/LMNA/NPM1/TUBB/HSPA8/FLNA/MAP4/MYH9/TUBB4B/SYBU/NSFL1C	23
GO:0005996	monosaccharide metabolic process	11/361	290/17823	1.8727	0.03479	0.357653	0.341481	GCKR/ENO1/IGFBP3/PKM/FAM3C/IGFBP5/GAPDH/ARPP19/RBP4/IGFBP4/RGN	11
GO:0051893	regulation of focal adhesion assembly	4/361	61/17823	3.23746	0.03501	0.359455	0.3429	THBS1/MMP14/GREM1/COL16A1	4
GO:0090109	regulation of cell-substrate junction as...	4/361	61/17823	3.23746	0.03501	0.359455	0.3429	THBS1/MMP14/GREM1/COL16A1	4
GO:0045727	positive regulation of translation	6/361	120/17823	2.46856	0.03539	0.362894	0.345336	YBX3/THBS1/IL6/NPM1/VIM/CIRBP	6
GO:1905477	positive regulation of protein localizat...	6/361	120/17823	2.46856	0.03539	0.362894	0.345336	SPTBN1/PRNP/YWHAZ/PDCD5/YWHAQ/NRXN1	6
GO:0014911	positive regulation of smooth muscle cel...	3/361	36/17823	4.11427	0.03595	0.366671	0.348894	IGFBP5/VTN/POSTN	3
GO:0030212	hyaluronan metabolic process	3/361	36/17823	4.11427	0.03595	0.366671	0.348894	ITIH4/ITIH3/ITIH2	3
GO:0033120	positive regulation of RNA splicing	3/361	36/17823	4.11427	0.03595	0.366671	0.348894	HSPA8/RBMX/CIRBP	3
GO:0033280	response to vitamin D	3/361	36/17823	4.11427	0.03595	0.366671	0.348894	SPP1/PENK/STC1	3
GO:1900026	positive regulation of substrate adhesio...	3/361	36/17823	4.11427	0.03595	0.366671	0.348894	FGB/APOA1/FLNA	3
GO:1900078	positive regulation of cellular response...	3/361	36/17823	4.11427	0.03595	0.366671	0.348894	GKAP1/RARRES2/OSBPL8	3
GO:1900271	regulation of long-term synaptic potenti...	3/361	36/17823	4.11427	0.03595	0.366671	0.348894	APP/PRNP/APOE	3
GO:0031468	nuclear envelope reassembly	2/361	15/17823	6.58283	0.0361	0.366671	0.349841	LMNA/NSFL1C	2
GO:0035635	entry of bacterium into host cell	2/361	15/17823	6.58283	0.0361	0.366671	0.349841	CXCL8/CAV1	2
GO:0046851	negative regulation of bone remodeling	2/361	15/17823	6.58283	0.0361	0.366671	0.349841	IL6/GREM1	2
GO:0048711	positive regulation of astrocyte differe...	2/361	15/17823	6.58283	0.0361	0.366671	0.349841	APP/SERPINE2	2
GO:0051709	regulation of killing of cells of other ...	2/361	15/17823	6.58283	0.0361	0.366671	0.349841	CXCL6/GAPDH	2
GO:0060347	heart trabecula formation	2/361	15/17823	6.58283	0.0361	0.366671	0.349841	FKBP1A/RBP4	2
GO:0090151	establishment of protein localization to...	2/361	15/17823	6.58283	0.0361	0.366671	0.349841	PDCD5/CALM3	2
GO:1902683	regulation of receptor localization to s...	2/361	15/17823	6.58283	0.0361	0.366671	0.349841	ADAM10/STX7	2
GO:0090596	sensory organ morphogenesis	10/361	256/17823	1.92856	0.03631	0.368572	0.351161	EFEMP1/SLC9A3R1/COL2A1/RBP4/COL5A2/COL11A1/COL5A1/COL8A1/FBN1/FBN2	10
GO:0050708	regulation of protein secretion	15/361	442/17823	1.67549	0.0364	0.369252	0.351726	SPTBN1/ENSA/IL6/PPIA/FGB/GAPDH/APOA1/FN1/RBP4/CHGA/TMSB4X/POSTN/VPS35/PHPT1/SYBU	15
GO:2000379	positive regulation of reactive oxygen s...	5/361	91/17823	2.7127	0.03752	0.372516	0.358666	HBB/THBS1/F2/GSTP1/RGN	5
GO:1901653	cellular response to peptide	13/361	368/17823	1.74409	0.03771	0.372516	0.359829	APP/PXN/PRNP/PKM/GKAP1/RARRES2/CAV1/AHSG/OSBPL8/ATP6V1G1/VIM/GSTP1/FBN1	13
GO:0051222	positive regulation of protein transport	14/361	406/17823	1.70245	0.03781	0.372516	0.360439	SPTBN1/PRNP/IL6/PPIA/FGB/GAPDH/PDCD5/RBP4/FLNA/UBE2L3/POSTN/VPS35/PHPT1/SYBU	14
GO:0070371	ERK1 and ERK2 cascade	12/361	331/17823	1.78989	0.03797	0.372516	0.361413	APP/SERPINF2/FGB/APOA1/CCL2/PIN1/SLC9A3R1/FN1/GSTP1/NRXN1/CAVIN3/EMILIN1	12
GO:0045823	positive regulation of heart contraction	3/361	37/17823	4.00307	0.03855	0.372516	0.364919	ADM/TPM1/CHGA	3
GO:0051084	'de novo' posttranslational protein fold...	3/361	37/17823	4.00307	0.03855	0.372516	0.364919	HSPE1/HSPA8/HSPA6	3
GO:0051293	establishment of spindle localization	3/361	37/17823	4.00307	0.03855	0.372516	0.364919	MAP4/MYH9/NSFL1C	3
GO:0060323	head morphogenesis	3/361	37/17823	4.00307	0.03855	0.372516	0.364919	MMP2/DKK1/COL1A1	3
GO:0086004	regulation of cardiac muscle cell contra...	3/361	37/17823	4.00307	0.03855	0.372516	0.364919	CAV1/FLNA/STC1	3
GO:0090279	regulation of calcium ion import	3/361	37/17823	4.00307	0.03855	0.372516	0.364919	PRNP/CCL2/STC1	3
GO:0014074	response to purine-containing compound	7/361	155/17823	2.22967	0.03866	0.372516	0.36558	APP/IGFBP5/PENK/COL1A1/SPARC/PEBP1/STC1	7
GO:0070555	response to interleukin-1	7/361	155/17823	2.22967	0.03866	0.372516	0.36558	IL6/CXCL8/FGB/CCL2/RBMX/RPS27A/UBE2V1	7
GO:2001257	regulation of cation channel activity	7/361	155/17823	2.22967	0.03866	0.372516	0.36558	FKBP1A/APP/CAV1/CALM3/MMP9/NRXN1/AHNAK	7
GO:0006879	cellular iron ion homeostasis	4/361	63/17823	3.13468	0.03875	0.372516	0.366119	TF/LTF/ATP6V1G1/NEDD8	4
GO:0036498	IRE1-mediated unfolded protein response	4/361	63/17823	3.13468	0.03875	0.372516	0.366119	LMNA/PDIA6/MYDGF/TLN1	4
GO:0008645	hexose transmembrane transport	6/361	123/17823	2.40835	0.03919	0.372516	0.368744	PEA15/GKAP1/RARRES2/OSBPL8/ARPP19/C3	6
GO:0098771	inorganic ion homeostasis	22/361	725/17823	1.49816	0.03928	0.372516	0.369278	FKBP1A/APP/PRNP/GNB1/TF/LTF/CAV1/F2/ATOX1/APOE/ADM/B2M/ANXA2/SLC9A3R1/ATP6V1G1/KNG1/MT1A/MT1E/CALM3/STC1/RGN/NEDD8	22
GO:0048732	gland development	15/361	447/17823	1.65675	0.03952	0.372516	0.370698	PSAP/PKM/CAV1/IGFBP5/DKK3/CSF1/VTN/APOA1/SLC9A3R1/SERPINC1/SERPINE2/MSN/SERPINF1/RGN/RTN4	15
GO:0002819	regulation of adaptive immune response	7/361	156/17823	2.21537	0.0398	0.372516	0.372346	HLA-A/IL6/B2M/C3/STX7/HLA-G/SUPT6H	7
GO:0051101	regulation of DNA binding	6/361	124/17823	2.38893	0.04051	0.372593	0.376488	EDF1/NGF/CALM3/TXN/MMP9/TMSB4X	6
GO:0002548	monocyte chemotaxis	4/361	64/17823	3.0857	0.0407	0.372593	0.377587	RPS19/IL6/CCL2/GREM1	4
GO:0008088	axo-dendritic transport	4/361	64/17823	3.0857	0.0407	0.372593	0.377587	APP/MAP2/HSPA8/SYBU	4
GO:0042246	tissue regeneration	4/361	64/17823	3.0857	0.0407	0.372593	0.377587	GSN/PKM/MTPN/POSTN	4
GO:0048857	neural nucleus development	4/361	64/17823	3.0857	0.0407	0.372593	0.377587	CALM3/YWHAQ/ACTB/BASP1	4
GO:0002689	negative regulation of leukocyte chemota...	2/361	16/17823	6.1714	0.04071	0.372593	0.377645	CCL2/GREM1	2
GO:0010155	regulation of proton transport	2/361	16/17823	6.1714	0.04071	0.372593	0.377645	SLC9A3R1/TMSB4X	2
GO:0010273	detoxification of copper ion	2/361	16/17823	6.1714	0.04071	0.372593	0.377645	MT1A/MT1E	2
GO:0010801	negative regulation of peptidyl-threonin...	2/361	16/17823	6.1714	0.04071	0.372593	0.377645	EIF4G1/CALM3	2
GO:0015671	oxygen transport	2/361	16/17823	6.1714	0.04071	0.372593	0.377645	HBB/HBA1	2
GO:0032780	negative regulation of ATPase activity	2/361	16/17823	6.1714	0.04071	0.372593	0.377645	LTF/RGN	2
GO:0040037	negative regulation of fibroblast growth...	2/361	16/17823	6.1714	0.04071	0.372593	0.377645	THBS1/GPC1	2
GO:0042448	progesterone metabolic process	2/361	16/17823	6.1714	0.04071	0.372593	0.377645	ADM/AFP	2
GO:0045198	establishment of epithelial cell apical/...	2/361	16/17823	6.1714	0.04071	0.372593	0.377645	SLC9A3R1/MSN	2
GO:0051044	positive regulation of membrane protein ...	2/361	16/17823	6.1714	0.04071	0.372593	0.377645	APOE/SNX9	2
GO:0051127	positive regulation of actin nucleation	2/361	16/17823	6.1714	0.04071	0.372593	0.377645	GSN/BRK1	2
GO:0051284	positive regulation of sequestering of c...	2/361	16/17823	6.1714	0.04071	0.372593	0.377645	FKBP1A/CALM3	2
GO:0060192	negative regulation of lipase activity	2/361	16/17823	6.1714	0.04071	0.372593	0.377645	APOC3/APOA1	2
GO:0060547	negative regulation of necrotic cell dea...	2/361	16/17823	6.1714	0.04071	0.372593	0.377645	YBX3/CAV1	2
GO:0071801	regulation of podosome assembly	2/361	16/17823	6.1714	0.04071	0.372593	0.377645	GSN/MSN	2
GO:0080182	histone H3-K4 trimethylation	2/361	16/17823	6.1714	0.04071	0.372593	0.377645	HIST1H1E/HIST1H1C	2
GO:0097091	synaptic vesicle clustering	2/361	16/17823	6.1714	0.04071	0.372593	0.377645	CDH2/NRXN1	2
GO:1905874	regulation of postsynaptic density organ...	2/361	16/17823	6.1714	0.04071	0.372593	0.377645	CDH2/NRXN1	2
GO:1990169	stress response to copper ion	2/361	16/17823	6.1714	0.04071	0.372593	0.377645	MT1A/MT1E	2
GO:2000047	regulation of cell-cell adhesion mediate...	2/361	16/17823	6.1714	0.04071	0.372593	0.377645	SERPINF2/PLG	2
GO:2001267	regulation of cysteine-type endopeptidas...	2/361	16/17823	6.1714	0.04071	0.372593	0.377645	GSN/MMP9	2
GO:0045216	cell-cell junction organization	7/361	157/17823	2.20126	0.04097	0.374759	0.379142	CDH4/CDH11/CDH2/CAV1/MTDH/CDH13/TLN1	7
GO:0000060	protein import into nucleus, translocati...	3/361	38/17823	3.89773	0.04125	0.375613	0.380747	GCKR/RAN/TXN	3
GO:0001662	behavioral fear response	3/361	38/17823	3.89773	0.04125	0.375613	0.380747	EIF4G1/PENK/APOE	3
GO:0001953	negative regulation of cell-matrix adhes...	3/361	38/17823	3.89773	0.04125	0.375613	0.380747	THBS1/MMP14/POSTN	3
GO:0002209	behavioral defense response	3/361	38/17823	3.89773	0.04125	0.375613	0.380747	EIF4G1/PENK/APOE	3
GO:0002369	T cell cytokine production	3/361	38/17823	3.89773	0.04125	0.375613	0.380747	HLA-A/IL6/B2M	3
GO:0008207	C21-steroid hormone metabolic process	3/361	38/17823	3.89773	0.04125	0.375613	0.380747	DKK3/ADM/AFP	3
GO:0019068	virion assembly	3/361	38/17823	3.89773	0.04125	0.375613	0.380747	PPIA/APOE/RPS27A	3
GO:2000279	negative regulation of DNA biosynthetic ...	3/361	38/17823	3.89773	0.04125	0.375613	0.380747	HNRNPC/HNRNPA1/RGN	3
GO:0042742	defense response to bacterium	12/361	336/17823	1.76326	0.04176	0.380042	0.383648	RPS19/HLA-A/IL6/RARRES2/LTF/F2/FGB/CXCL6/CHGA/DCD/SPON2/SPINK5	12
GO:0015749	monosaccharide transmembrane transport	6/361	125/17823	2.36982	0.04186	0.380737	0.384214	PEA15/GKAP1/RARRES2/OSBPL8/ARPP19/C3	6
GO:0050778	positive regulation of immune response	25/361	854/17823	1.44529	0.04202	0.381976	0.385117	RPS19/HLA-A/C4B/CD59/PRNP/IL6/LTF/CAV1/F2/FGB/VTN/B2M/CFD/C3/STX7/C9/KRT1/HLA-G/ACTB/RPS27A/ACTG1/UBE2V1/BRK1/SPON2/PHPT1	25
GO:0006338	chromatin remodeling	7/361	158/17823	2.18733	0.04216	0.383033	0.385905	PTMA/NPM1/HNRNPC/HMGA1/ACTB/HIST1H4A/SUPT6H	7
GO:0002702	positive regulation of production of mol...	5/361	94/17823	2.62613	0.04221	0.383055	0.386186	HLA-A/IL6/B2M/RBP4/SPON2	5
GO:0030901	midbrain development	5/361	94/17823	2.62613	0.04221	0.383055	0.386186	DKK1/CALM3/YWHAQ/ACTB/BASP1	5
GO:0034976	response to endoplasmic reticulum stress	10/361	263/17823	1.87723	0.04233	0.383711	0.386859	THBS1/CXCL8/CAV1/CCL2/LMNA/UFM1/SRPX/PDIA6/MYDGF/TLN1	10
GO:0040029	regulation of gene expression, epigeneti...	10/361	263/17823	1.87723	0.04233	0.383711	0.386859	HNRNPA2B1/RAN/EIF4G1/EIF1/HIST1H1E/HIST1H1B/HIST1H1C/HMGA1/ACTB/HIST1H4A	10
GO:0070997	neuron death	12/361	337/17823	1.75802	0.04255	0.385488	0.388089	APP/PRNP/EIF4G1/APOE/GAPDH/CCL2/PIN1/DKK1/NGF/CHGA/SERPINF1/VPS35	12
GO:0035308	negative regulation of protein dephospho...	4/361	65/17823	3.03823	0.0427	0.38663	0.388925	FKBP1A/ENSA/ARPP19/RGN	4
GO:0033554	cellular response to stress	49/361	1894/17823	1.27729	0.04363	0.394828	0.394058	HNRNPM/APP/YBX3/SERPINF2/PSAP/PXN/ENO1/THBS1/GNB1/PEA15/IL6/EIF4G1/CXCL8/CAV1/SPP1/PENK/PPIE/MMP3/ADM/APOA1/FBLN5/CCL2/GREM1/DKK1/LMNA/ALB/NPM1/FABP1/GSTP1/TPM1/HNRNPA1/TXN/HSPA8/MMP9/HSPA6/HMGA1/DAP/STC1/UFM1/HNRNPK/HIST1H4A/RPS27A/SRPX/UBE2V1/PDIA6/RGN/VASN/MYDGF/TLN1	49
GO:0050848	regulation of calcium-mediated signaling	5/361	95/17823	2.59848	0.04385	0.396554	0.395259	FKBP1A/PRNP/CALM3/CDH13/RGN	5
GO:0050865	regulation of cell activation	19/361	612/17823	1.53277	0.04387	0.396554	0.395368	APP/GSN/HLA-A/PRNP/THBS1/IL6/CAV1/IGFBP2/F2/APOE/MMP14/CCL2/SERPINE2/INHBA/LGALS1/HLA-G/SUPT6H/SPINK5/EMILIN1	19
GO:0001941	postsynaptic membrane organization	3/361	39/17823	3.79778	0.04404	0.396976	0.396293	CDH2/APOE/NRXN1	3
GO:0006734	NADH metabolic process	3/361	39/17823	3.79778	0.04404	0.396976	0.396293	ENO1/PKM/GAPDH	3
GO:0015682	ferric iron transport	3/361	39/17823	3.79778	0.04404	0.396976	0.396293	TF/B2M/ATP6V1G1	3
[truncated: 50 more rows]
